# Supplementary material for: Genomic insights into the pathogenicity of a ‘Candidatus Phytoplasma asteris’ associated with Trema levigata witches’ broom disease in China
Source: BMC Plant Biol. 2025 Oct 28;25:1459. doi: 10.1186/s12870-025-07482-x (PMC12570602; doi:10.1186/s12870-025-07482-x)
Supplement: Supplementary file 1 — Supplementary Material 1. Additional file S1: Supplementary Table S1. Supplementary Table 1: RAST annotation of the genome of Trema levigate witches’-broom phytoplasma; Supplementary Table 2 Phylogenetic Analysis data; Supplementary Table 3 Results of eggnog annotation of CDS of Trema levigate witches’-broom phytoplasma; Supplementary Table 4 potential secretory proteins; Supplementary Table 5 Result of MotifFinder PMU [file 12870_2025_7482_MOESM1_ESM.xlsx]

## Sheet: Supplementary Table 1
Supplementary Table 1: RAST annotation of the genome of Trema levigata witches'-broom phytoplasma
contig_id	feature_id	type	location	start	stop	strand	function	aliases	figfam	evidence_codes	nucleotide_sequence	aa_sequence
scaffold_0	fig|33926.187.peg.1	peg	scaffold_0_163_420	163	420	+	hypothetical protein				gtggattctgaaataaattattttaaaaatattttaaaccctaaaattcaaaatttcatgatagaagcacattccaataggctaataggacaatttatagcagtttacaaaagaaaattcattgaaaaaaatttacaaacattaactcaaaatgatatggataaagttttcgaagaagtttatggaggaatacaagactggccagtatttacagatgatgaagatttggtggatagtgattctcaatcatcaaattaa	MDSEINYFKNILNPKIQNFMIEAHSNRLIGQFIAVYKRKFIEKNLQTLTQNDMDKVFEEVYGGIQDWPVFTDDEDLVDSDSQSSN
scaffold_0	fig|33926.187.peg.2	peg	scaffold_0_714_1430	714	1430	+	hypothetical protein				ttgtatttttcaatcactcaaaagactaaaaagactttgtataaatatattctagcagctcatatacttgctttagctcttatattatttcatctttctaaacaaatggggctatatgattattttaggtctcctttaacttataaagcttattttaatctggctttagtacctttattttatttagggtttttctttggattgaaaaaagcttatttaatgcttcttatttatctgttttgtgaatttgtaactactttgggacatttttggattttagctgattatgatatttttttgcttgaaaaaataaatattaataaagtagctttttttatactgaattatcttttaaaaactttaatacctcttttatcttggtcttttacaggattatta…	MYFSITQKTKKTLYKYILAAHILALALILFHLSKQMGLYDYFRSPLTYKAYFNLALVPLFYLGFFFGLKKAYLMLLIYLFCEFVTTLGHFWILADYDIFLLEKININKVAFFILNYLLKTLIPLLSWSFTGLLYCKDLSHFNINKKNIIRLLSILIIIMLIHACLYAINGYLCYLPSIKYILKDNPYYNIFFANEITSFITIFVLNLETVIICNLLLFGCVIYLNSRLKIIYQTYFYE
scaffold_0	fig|33926.187.peg.3	peg	scaffold_0_1677_1949	1677	1949	+	Heat shock protein 10 kDa family chaperone GroES				atgaaacaaaaaacaattatccctttacatgacaatgttgttttaaaattgaaaatggaagaaactaaaacagctagcggaattattttggctttatcagaaaaagaaaaatcctctgttggggttgttgttggaacaggttccaaagttgaaggtttaaaaaaggatgatgaagtagtttataaaagctattctggtggtagtaaagttactttaggagaaaaagattatttaattgttgctgtaaaagatattttggcacaaattaaataa	MKQKTIIPLHDNVVLKLKMEETKTASGIILALSEKEKSSVGVVVGTGSKVEGLKKDDEVVYKSYSGGSKVTLGEKDYLIVAVKDILAQIK
scaffold_0	fig|33926.187.peg.4	peg	scaffold_0_2115_3725	2115	3725	+	Heat shock protein 60 kDa family chaperone GroEL				atgagtaaaaaaatactttatggcaaagaagcaagaaaagctttattacaaggagtagatacaattgcaaatactgttaaagtgactttaggacctaaaggacgtaatgttattttagaaaaagcctatgattcacctgctattgtaaatgatggtgtttctattgccaaagaaattgaattaaaaaatccttatcaaaatatgggagcaaagttagtatatgaagtagcttccaaaactaacgataaagcaggagatggaacaactacagcaactgttttggcacaaagtatgattcatcgtgggtttgatgcaattgatgcaggagctaatcctgttttagtaaaagaaggaattgagttagcttcattaacagttgccaaaaaacttttagctaaa…	MSKKILYGKEARKALLQGVDTIANTVKVTLGPKGRNVILEKAYDSPAIVNDGVSIAKEIELKNPYQNMGAKLVYEVASKTNDKAGDGTTTATVLAQSMIHRGFDAIDAGANPVLVKEGIELASLTVAKKLLAKSKKVDAQEDIQNVAAVSSGSQEIGKIIAQAMQKVGKDGVINVDESKGFETELEVVEGLQYDKGYASPYFVSDRESMTVQLENALVLVTDHKISTVQEIVPILEEVVKASRPLLIVAEAVENEVLGVLVANKLRGTFNVVVTNAPGFGDNQKEMLQDIAVLTKANFVSKELNMKLADLKMDDLGNINKAIIKKDNTTLISNSKSPELEKRIQVLKTQIKNATSDYETKNLQERLAKLSGGVALIKVGAATDTELKDKKLRIEDALNA…
scaffold_0	fig|33926.187.peg.5	peg	scaffold_0_3883_4587	3883	4587	+	hypothetical protein				atgcaaaatcaaaaaactcaaaaatctttagttgctaaagttttagttttatttgctgctgttgctttaatgtttgttggcgttcaagtttttgctgattctgctgatttaacaaaactaaaattagcagatggcaaaaaacttacacttacagctgctgatgcttttaaaactgatgctgttgttgctgctttaaaaaatgcaggagtaactgttcctgatagtgtaaaagctgctaatgttgatgctgtagctggtgctactcaaaacacagtaaagcttacagctaaaagcggacaaactgatgttacaggaaacacacctgatttcacttatgaattgcctgttgttgttaagttagatgacgcaaaattcaaacttcaaagcaacaaaaaactt…	MQNQKTQKSLVAKVLVLFAAVALMFVGVQVFADSADLTKLKLADGKKLTLTAADAFKTDAVVAALKNAGVTVPDSVKAANVDAVAGATQNTVKLTAKSGQTDVTGNTPDFTYELPVVVKLDDAKFKLQSNKKLALTVEDAANADKVFAALKKVFTDLPESIKGKFDVTVDKENKKVTVKAKDDQRDYVTGQQVYEFAKTGLPLWVWVLGAVLVVTAVAGSVFFFVKKNKNKKNK
scaffold_0	fig|33926.187.peg.6	peg	scaffold_0_4991_6907	4991	6907	+	Glutamine amidotransferase chain of NAD synthetase				atgtacaaaaacggttctattaaaattgaattagcaagtcctcctttaacagcaggcaatcccttaaaaaatgcttatagtatgcaaaatgttttaaacaaaagtaaagccagttttgttttgttccccgaactttgtttaagtagttatacagcaggagatcttttttttgaaactacttttttagaacaaaattttcaagctctagattggcttttaaaaaataattcttttgaaggagtctatattttaggtatgcctcttgctttgcatgaagttttatttaatgtagcagttatcattcaaaaagataaaatattaggaataactcctaaaaaaactattcccaattataaagaatttagcgaaaaaagatggtttcaatcaggtaaaacctgc…	MYKNGSIKIELASPPLTAGNPLKNAYSMQNVLNKSKASFVLFPELCLSSYTAGDLFFETTFLEQNFQALDWLLKNNSFEGVYILGMPLALHEVLFNVAVIIQKDKILGITPKKTIPNYKEFSEKRWFQSGKTCESQYIQILGQTVPFGDVLFINSQFDLIFGVEICQDLWTVFSPGDLLSLNGAHLIFNSSASTDHIGKLDLRKNAVLDHSRKQIGGYFYTSSGITESTVDNLFSNHKMAALLGEMVAEKDLFNQDVSLVVDVCVDLIKFQRRIDTTYGDQRIGKQHPFLKAYFELQETPHYHFEKPINQTPFIPQSNVALHLKLANEIQVLSLKIKLRNLNAKIIVEITENINDLLTLLVAFQSFSLLQKPLEDFIVILNPLLFSDQTHYKLLKDFLQ…
scaffold_0	fig|33926.187.peg.7	peg	scaffold_0_7047_8183	7047	8183	+	tRNA-specific 2-thiouridylase MnmA (EC 2.8.1.13)				atgacaaaagttgttgtaggtttatcaggcggagttgatagtgctgttgctgcttttcttttaaaaaaacaaggttatttggtagaagcagtttttatgcgtaattgggatagcaatcttaattttgatatccaaggcaatcccactttaaatgacatatgcccgcaagaactagattataaagatgccttaaaagtttctgaacaactaggaattaagttgcatcgtgttgattttattgaagaatattggaaaaaagtttttatgtcttttatcaaatcctttgaaaataatcttactcctaatcctgatattttgtgtaataatgaaattaaatttagaacttttattgagtatgcaataacaaaacttgcccctcaatatattgctatgggacat…	MTKVVVGLSGGVDSAVAAFLLKKQGYLVEAVFMRNWDSNLNFDIQGNPTLNDICPQELDYKDALKVSEQLGIKLHRVDFIEEYWKKVFMSFIKSFENNLTPNPDILCNNEIKFRTFIEYAITKLAPQYIAMGHYANIIYETSSDQKLVPRLACAVDQNKDQTYFLSQLTTKQLKNILFPLGNLTKQEVRQIALENNLINATKKDSTGICFIGERNFFQFLSNYLPAQKGDIKTLDGTFLAHHKGVMYYTIGQRKNLGLGDVPSQKPWFVVGKHLPTNTLYVEQGSTHPYLYSDKALIGDIVWRGKKTNLHLQAKMRYRQPNQDVILTWIDQNTLEIHYPQTIKAVTPGQICAFYDNNICCGAGVIKKVYFQSTKRLYT
scaffold_0	fig|33926.187.peg.8	peg	scaffold_0_8253_10490	8253	10490	+	Guanosine-3',5'-bis(diphosphate) 3'-pyrophosphohydrolase (EC 3.1.7.2) / GTP pyrophosphokinase (EC 2.7.6.5), (p)ppGpp synthetase II			isu;Stringent_Response,_(p)ppGpp_metabolism isu;Stringent_Response,_(p)ppGpp_metabolism	atgattttagattccgatttaactttagaaaaagatacattatatcaagatttaatggctgtgatttccaaaaatattcaagatgctaacattttgcaaaaaattactcaaacctatctttttgccaaagaaaaacatcacgggcaaacacgttttacaggagaaccctatattattcatccttgtgcagtgactaaaattttggcacacttaaacagtgaacccaatactttaatggcaggattactccatgatgttttggaagacactaatgctactatgcaagatttaacttctttgtttggcgaagacgtggcttatttagtttatcgggcaactaaacttactaaaattgcttttcacaaaaatcaaggacatgccgataatcaacaaaaaatg…	MILDSDLTLEKDTLYQDLMAVISKNIQDANILQKITQTYLFAKEKHHGQTRFTGEPYIIHPCAVTKILAHLNSEPNTLMAGLLHDVLEDTNATMQDLTSLFGEDVAYLVYRATKLTKIAFHKNQGHADNQQKMFLAMAKDIRVVIVKIADRLHNIQTLNAMPSEKQLRIAKETLEIYAPLTHRLGLFEIKSQLEDSSLRYAFPQEYYRVSNLIRLKKQQREESITKIITNIKSLLDSHQLKNYTIKGRVKNIYSIYKKIVKRKVSFEEIFDLLAIRIIVPTVDLCYQCLGIIHGHFSPLPLRFKDYIAVPKPNLYQSLHTTVLTKDGSLFEMQIRTQEMDEIAEKGIAAHWAYKENKTYSQEAKQLEFTKKLRWYQELVKITMDAKNHPEETPKEFVDA…
scaffold_0	fig|33926.187.peg.9	peg	scaffold_0_10784_12049	10784	12049	+	Histidyl-tRNA synthetase (EC 6.1.1.21)			isu;tRNA_aminoacylation,_His	atgttttctaaaattaaaggtacttatgatttgatgtcagataaaatggtttgttggcaaaaagtagaaaatcacattcgcactttatttgctaagtatcatttgcaagaaataagaactcctataattgaatatcgtggtgtttttgatagagcagctcaacattcagaaatggtttccaaagaaacttatacttttacagataaaaaaggacgttttattactttgcgtcctgaaggaactgctggtgttattcgtagttatgtggaaaataagttagataaaacctcacaattacacaagtttttttattatggaccttgttttcgctatgaaagacctcaaaaaggacgctatcgtcaatttcatcaagtaggagtagaaattttaggacaatca…	MFSKIKGTYDLMSDKMVCWQKVENHIRTLFAKYHLQEIRTPIIEYRGVFDRAAQHSEMVSKETYTFTDKKGRFITLRPEGTAGVIRSYVENKLDKTSQLHKFFYYGPCFRYERPQKGRYRQFHQVGVEILGQSSPFLDVEVIVLAYKTLKSLGICDITVKVNSLGCKTTYNNYLQVFKNYLQTHYQQLCSLCQERFEKNILRIWDCKNCHNEPFLKQAPRIFDHLVEDAKVRFLQVLEGLKQMNVNFELCHDLVRGLDYYNNSVFEIVYNNEQGHQAVLGGGGCYDNLVTLFGGKPSPGIGFALGMERLMSILATHSFCNTNILPYLDAFILVSVPQFFYQGLALATTLRHQGFSADLNYQFLSFSKSLKQALKQQPLYLLILGPKEFANNQITIKNTY…
scaffold_0	fig|33926.187.peg.10	peg	scaffold_0_12058_13818	12058	13818	+	Aspartyl-tRNA synthetase (EC 6.1.1.12)			isu;tRNA_aminoacylation,_Asp_and_Asn	atgaaaactaaatatagccattataacaatcaattaacactagcccatcaaggaaaaacagtttttctaaaaggttttatttttcgtaaacgcaacttaggaaaaactcttttttttgacttacgcgatgtttctggtatcgttcaattattagttaaagaaaacaatccacaatacgacaaaatagctttaattaaattagaaacagtcgtgcaaattaaaggtcaagtaattgaaagaatcaataaaaatcctgatttgccaactggtgatattgaaattttagtatctcgtattgaaattttaagtgaggctcaaaccttacctttaaatgtgtttcaaagtcaagaaagtttagaagaaaccagacttaaatatcgttatttggatttaagaaat…	MKTKYSHYNNQLTLAHQGKTVFLKGFIFRKRNLGKTLFFDLRDVSGIVQLLVKENNPQYDKIALIKLETVVQIKGQVIERINKNPDLPTGDIEILVSRIEILSEAQTLPLNVFQSQESLEETRLKYRYLDLRNPEVKHFLIQRHHITQSIRQTLLKNDFLELETPILSKSTPEGARDYLVPSRIYPGNFYALPQSPQLFKQLYMIAGFERYFQVARCFRDEDLRSDRQPEFSQIDIETSFLNQDEIMSLTEEIIVDLFANIWKKPLSQPFLRLTYQQAFELYGSDKPDLRNPLKITDFTTFFDTTTCPQNMFSGNIKGFKVSKTAVLTRRKLDEYQFFFSKHFNLKLFSFVKKNDKIIGGISQFIKYDSFLKNEEICFVVSGTKDIMNKALGIFRTKLA…
scaffold_0	fig|33926.187.peg.11	peg	scaffold_0_13828_15138	13828	15138	+	tRNA(Ile)-lysidine synthetase (EC 6.3.4.19)				atgaaaactatcaaacttgcttgtagtctagatgccaatcaaacctatattatagctgtaagtggtggcgttgattcaatgactttgcttcattgtttgttggcacaaaaaataaaactgcaagttgtgcatttcaaccatttaacgcgccccaatgcttggaaagataaagaattagtccaaagttattgcctgcaaaactccctttgcttccattattttgaacttaactgcccccaaaaaaactttcaagcccaagcacgtttattaagacaacaaaaattaatgcaaatagctacaaagcaccaaattccttttattttgacagcccatcatttagatgatttggcagaaactattttacaaaaaataactagaagcagcactttgctaggttat…	MKTIKLACSLDANQTYIIAVSGGVDSMTLLHCLLAQKIKLQVVHFNHLTRPNAWKDKELVQSYCLQNSLCFHYFELNCPQKNFQAQARLLRQQKLMQIATKHQIPFILTAHHLDDLAETILQKITRSSTLLGYSGMQIQTSWQDFIFLKPFLYVPKAKIISYAAFYQIPFLEDCTNQNLTYQRNQIRHQVIPYLKTQTSFLQNIPKYQQTLLQAYNFIRKQTLLFLTKHTNHSCNPPNSIALAPFLNLDLVIQKDIILLLLEQQNITKSFIFIQNIIKGINNPYKPNLSWHLNSEWHLIKDYKHITLMMPAPPLSFALSKPLLCVSTCNLCLACISPSLQSLNYNPQKVSFPLKVRLRQPKDTLKFSFGTKKLKKILIEKKVPLTQRNNLWLVVDNLDN…
scaffold_0	fig|33926.187.peg.12	peg	scaffold_0_15260_17284	15260	17284	+	Cell division-associated, ATP-dependent zinc metalloprotease FtsH				atgtcattttttgataaaatttttaaaaaattccatatgggcgtcctttattttgctgtaattttaataggtgccacctttatttattgttattttactaagaatgaaaaaaaagataacaatacatttgatgcacttgcaaaagataacaaaattgaaaaaattatttacgaacctcattattttaattcgaatttttgtaatgttgtagttactactgcagacggcagagtaattgatttttttaatatgccttgtgaaaaagtatttgaaaaaaaaccaaacggagaatacaaatataaaatcaattctgcagatcctagactttggaatggttatgaacctgttgtttgggtatttagacaatgtttaacaatgttaattttttactgttttttt…	MSFFDKIFKKFHMGVLYFAVILIGATFIYCYFTKNEKKDNNTFDALAKDNKIEKIIYEPHYFNSNFCNVVVTTADGRVIDFFNMPCEKVFEKKPNGEYKYKINSADPRLWNGYEPVVWVFRQCLTMLIFYCFFLFFADTIKQMGQEILASAPGKKGSKSRKVIINQKRFTFSGVAGADEEKEEMSELIDFLKNPRKYAAMGARIPKGVLLYGPPGTGKTLLAKAVAGEAGVPFFAASGSDFDEVYVGVGASRVRDLFKEAQLAAPCIVFIDEIEAVARKRGSNIGGSNGSEQTLNQLLVEMDGFNQKMGVIVIAATNQPEVLDSAILRPGRFDRHFNITLPNVKDREAILKLHASNKKLSEEISLEELAKQTPGFSGAQLEGTLNEAALLAARRNATFI…
scaffold_0	fig|33926.187.peg.13	peg	scaffold_0_17326_17502	17326	17502	+	hypothetical protein				ttgcaaaaactaaaaatatctttacaattaacaccaattttaagcttgcttagagttggtgttcgttatgataatttaaatttatcaccaatgctttttcttgattttttaacctttttattattttttctttatttttgcaacccaatccttttactacatttttttaacttttag	MQKLKISLQLTPILSLLRVGVRYDNLNLSPMLFLDFLTFLLFFLYFCNPILLLHFFNF
scaffold_0	fig|33926.187.peg.14	peg	scaffold_0_17520_18440	17520	18440	+	LSU rRNA pseudouridine(1911/1915/1917) synthase (EC 5.4.99.23)				atgaatgaaaaaaaagagtttcttatttctgccagtgaggcatttcaacgtttagatcattttttattgacccacattaatttaaataaaagtcaatgtcaaaaattaattttggcacaacaagttttggtcaactccaaacctgcgaaaaaaagttatttgctcaaagcccaagacctcattacagttattatccctcaaactcaggaatctgttaatttacaaactcctcaaaatcttaatttagacatcatttacgaagacccctatttagcagttatcaataaacctgccaatttagtagtacacccttctttgagttttcaagaaacaaccttagttaatggcttgttgtaccaatttgcaactttaagtcatgtagatacccaaagaactggt…	MNEKKEFLISASEAFQRLDHFLLTHINLNKSQCQKLILAQQVLVNSKPAKKSYLLKAQDLITVIIPQTQESVNLQTPQNLNLDIIYEDPYLAVINKPANLVVHPSLSFQETTLVNGLLYQFATLSHVDTQRTGIVHRLDKNTTGLLIIAKTNDVSDKLQIAFQQRKITKIYWALIEGFLEDKGTIKLPIGRNPHNRLKIQVIPDGKTAVTHFKTLQRFSHFSLMECNLETGRTHQLRAHFSFLKRPIVGDLLYGSSRHITPLGQFLHAKMLKFHHPITNQNLILEAPLPSNFEKLLQSLNNSNCML
scaffold_0	fig|33926.187.peg.15	peg	scaffold_0_18546_19241	18546	19241	+	Methionine ABC transporter ATP-binding protein			isu;Methionine_Biosynthesis isu;Methionine_Degradation	atgattaaaattaataatctttcgaaaacttttttccttaaaaaagaaaaatttccagttttacaaaacatttcacttgcagttttgaaaggcgaaatctttgggttagtaggcacttcgggttctggcaaaactactttattaaaaattatgaatggatttatgttgcctgataaaaatgctaattcttccattcaaaaagcttttagtcatctagaaagtgctatgatttttcaaaattttaatcttttgagtaatttaaatgtttttgaaaatgcggctcttcctttagaaataagaagtacttctgaagaacaaattaccactaaagtaaataaaatgctagattttgtaggacttcgccaatttgcaactgcctatcctaaaacactttcgggc…	MIKINNLSKTFFLKKEKFPVLQNISLAVLKGEIFGLVGTSGSGKTTLLKIMNGFMLPDKNANSSIQKAFSHLESAMIFQNFNLLSNLNVFENAALPLEIRSTSEEQITTKVNKMLDFVGLRQFATAYPKTLSGGQKQRVAIARALVYEPKIIFCDEPTFALDEMTSQEILKLLQTTNQKLKTTIVLVSHNVAVIKSLCHRVAILEQGKLAKIATLNPSCKFEATSYQNIFI
scaffold_0	fig|33926.187.peg.16	peg	scaffold_0_19340_20383	19340	20383	+	ABC-type uncharacterized transport system, periplasmic component				atgtttaaactatcttctttatcttccaaaactaaaaaaaatttattatttgccttattaactatttctcttttgtgtaatttgcttttgggttattttctttgggatgctaaaaaatctttagctcataccccttccaaccaaaaaaaccataaattaacagtagcaactgctctgccaactattgaatattttttaaaaggatatgccaaagaccgtttaaaagaatacaatattgatttagatgttcaatatataagttctggatttaaacaaaccaatgaattacttttaaacaaaaaagttgatgctaaattagacgctcatgtacatgatttaaatatttttaataaagaacaatcaaatattccagatcaagataaattaacgtttaaccaa…	MFKLSSLSSKTKKNLLFALLTISLLCNLLLGYFLWDAKKSLAHTPSNQKNHKLTVATALPTIEYFLKGYAKDRLKEYNIDLDVQYISSGFKQTNELLLNKKVDAKLDAHVHDLNIFNKEQSNIPDQDKLTFNQVVYLAKFGLFAKPNTFNNLEGIQKIHHPNNLKILMPQDNFQRSLALRVLQELEIIEEINPGRTLSTEEQFNLKTTDFKSTNLYPDIECTTESNLMTIASRFLAPNDFDLCLNYPTLMGLGINNFISLGIMQKPTNLDDIIYSYTISLVTTNNNENDWKIKILQDILKEEEAIAYMETSQLATNFYMIPRQEVKQISKNIKDKYLGKTGAAPASN
scaffold_0	fig|33926.187.peg.17	peg	scaffold_0_20396_21097	20396	21097	+	ABC transporter, permease protein (cluster 12, methionine/phosphonates)				atggaaaataatatttttattcgtttgtggaatgttttagctaaaaatcaattggtatggaatggttttaaagaaactcttaaaattactttaataggttgttttattgctttttttctagggcttattttaggagttttattatatttattcaaaatacaaaaacattataaaagatattggattttaaatagtttgatgaattttttcatttccactccctttttaatcttaattgttttattactaaaattagttttaatcccttattttcgcatgggttatggctttggtactgccctttttttcttagtcttagctattgctcctctttttgctcgtcattgtgaacaagcttttttaactactaatccagaattataccaaacatcatttagt…	MENNIFIRLWNVLAKNQLVWNGFKETLKITLIGCFIAFFLGLILGVLLYLFKIQKHYKRYWILNSLMNFFISTPFLILIVLLLKLVLIPYFRMGYGFGTALFFLVLAIAPLFARHCEQAFLTTNPELYQTSFSLGATKFQFLTKFLLTETRSDIILKLASLFITSLAYSSVLQIVGHQGIAAVAIDNGYNGHYDFEPFFTRFDLIIVSVLLTFILTQTVYFLGNRIAFALDKR
scaffold_0	fig|33926.187.peg.18	peg	scaffold_0_21218_21541	21218	21541	+	protein from nitrogen regulatory protein P-II (GLNB) family, ortholog YAAQ B. subtilis			isu;CBSS-393133.3.peg.2787	atgaaattaattatagctatcgtttctagtcgcgatgctaacaaagtacaacaatctttaatagaaaatagtttttttacaactagattagctactaaaggaggttttttaaaagaagctaatgtaacttttattttaggagtcaaagaagaacaagtacccaaagctttagaaattataaaagcccattctcataaaaaaactcaaatgattccaaacaatatcatcaatgagtttagtgcttataattcttttcctaccgaagtttctgtgggtggagtaacgatttttgttcttaatttggaccaatttttaaaagtttaa	MKLIIAIVSSRDANKVQQSLIENSFFTTRLATKGGFLKEANVTFILGVKEEQVPKALEIIKAHSHKKTQMIPNNIINEFSAYNSFPTEVSVGGVTIFVLNLDQFLKV
scaffold_0	fig|33926.187.peg.19	peg	scaffold_0_21617_21841	21617	21841	+	SSU ribosomal protein S15p (S13e)			icw(1);Ribosome_SSU_bacterial	gtggcattaaccaaagaacaaaaacaagaaatcattaaacaaaattcacgttttgaaaaagatacaggttcatctgaagttcaaattgatattttatcagcagaaatcaaacaattaagtgaacatttaaaaaaacaccctcatgattttcactctaaaagaggtttgtttatgaaaaacagcaaaagacgtaatttagtaaaatatttagcaaaccaaagttaa	MALTKEQKQEIIKQNSRFEKDTGSSEVQIDILSAEIKQLSEHLKKHPHDFHSKRGLFMKNSKRRNLVKYLANQS
scaffold_0	fig|33926.187.peg.20	peg	scaffold_0_21991_22533	21991	22533	+	DJ-1/YajL/PfpI superfamily, includes chaperone protein YajL (former ThiJ), parkinsonism-associated protein DJ-1, peptidases PfpI, Hsp31				atgaaaggtttattagttttatatgatggatttgaggattgtgaggctttagtcgcaagagctttattaaatcgcgtaccccttcctttaacaactgcaactctaaatccccaattagaagttatgtcttctagcgggctttgtgtaaaagcagatgccaatttagctactattaatcctttagaatacgattttttagttattcctggaggaccttacgtagcgcaaattattgaaaaagaaacttttttattacaattaattcaaaaatttgttgatgctaataaagttattggagctatttgtgccgctcccatgtttctaggcaaactagatttattaaaaaaccacccttttacttgctttccttcttgcaatcattttattgaaggtacttat…	MKGLLVLYDGFEDCEALVARALLNRVPLPLTTATLNPQLEVMSSSGLCVKADANLATINPLEYDFLVIPGGPYVAQIIEKETFLLQLIQKFVDANKVIGAICAAPMFLGKLDLLKNHPFTCFPSCNHFIEGTYLPDKKAVISDKFVTSRSPITVFDFVFALVEVLKGKDFAFAFKNYLNV
scaffold_0	fig|33926.187.peg.21	peg	scaffold_0_22885_23343	22885	23343	+	LSU ribosomal protein L13p (L13Ae)				atgacagaacaattgcaaccaaaaaacaatcaaaaaactttaatggctaataaaacaacagtaaaacctaaatggcacctagtagatgctaagggcaaaaccctaggcagattagctaccaaagtggcttccattttaaaaggaaaacacaaaacacattacacgccacacgtagacaatggcgattatgttattgttgtaaatgttgcctacattcatttaactggcaaaaaatggcaacaaaaaacttactacaaacattcaggttatcctggtggtttaactaaaattgtagcttcagaaatgatgcgtaaatttcctacaagaatggttgaaaaagcaattttaggaatggttcctcatactaaattaggttcacaaattggtaaaaaattattt…	MTEQLQPKNNQKTLMANKTTVKPKWHLVDAKGKTLGRLATKVASILKGKHKTHYTPHVDNGDYVIVVNVAYIHLTGKKWQQKTYYKHSGYPGGLTKIVASEMMRKFPTRMVEKAILGMVPHTKLGSQIGKKLFVYAEQNHNHQAQQPESLEV
scaffold_0	fig|33926.187.peg.22	peg	scaffold_0_23348_23740	23348	23740	+	SSU ribosomal protein S9p (S16e)			isu;Ribosome_SSU_bacterial	atgaaaaaagtaaattattttggtactggtcgtcgtaaaagtgctgtggcaagaattattttaactaatggtactggcaaaattacaatcaatactagagattttgaaaaatatttaccgttacctgcaacacgcctagaaatgattcaacctttagaattaactgaaaaaagagaagcttttgatgtaagtgtgaatgtaaacggcggagggctttcagctcaagcaagcgctattcgtttaggaattgcacgtgctttaattgaaagtgttcccgaattaagaaccattttaaaaaaagctggtttattaactcgcgatgctcgttgtgttgaacgcaaaaaatacggtttaaaaaaagctcgtcgagcaccacaattttccaaacgttaa	MKKVNYFGTGRRKSAVARIILTNGTGKITINTRDFEKYLPLPATRLEMIQPLELTEKREAFDVSVNVNGGGLSAQASAIRLGIARALIESVPELRTILKKAGLLTRDARCVERKKYGLKKARRAPQFSKR
scaffold_0	fig|33926.187.peg.23	peg	scaffold_0_23841_25190	23841	25190	+	Glutamyl-tRNA synthetase (EC 6.1.1.17)			isu;Heme_and_Siroheme_Biosynthesis isu;tRNA_aminoacylation,_Glu_and_Gln	atgaaaaaaattaaagttcgttatgctccaagccctactggttttttacatataggaaatgcccgcactgctttattcaattatttgtttgccaaacacaatcaaggagagtttatcatccgcatcgaagacaccgatttttcccgcaatgttgaaggtggcgaggtttctcaattaaaaaatttacgttggttaggaattgattggagcgaaggacctgatatccaaggaccttttggaccttatcgccaatcagaaagacttgccatttaccaaaaatacgcccaaaaactacttgatcaaggtcttgcttacaaagaatttcaagaaggacacactacttttgccataagatttcgcgttcctaccaatcaaactttttcctttgatgatttaatt…	MKKIKVRYAPSPTGFLHIGNARTALFNYLFAKHNQGEFIIRIEDTDFSRNVEGGEVSQLKNLRWLGIDWSEGPDIQGPFGPYRQSERLAIYQKYAQKLLDQGLAYKEFQEGHTTFAIRFRVPTNQTFSFDDLIRGKLTFQSQEIEDFIILKSNGYPSYNFAVAIDDHLMQISHIFRGEEHITNTPKQIMIYQAFQWHLPQFAHMTLILNDNKKKLSKRDANIMQFIEQYEKLGYLPQALFNFLSLLGFSPLSQTEILSPQELINLFDVARLNKAPAMFDKTKLDYLNNQHLRKLLPEVIASFIFQKKYLALTTAPTNDKEWMIKFVALFQDRMNYMQQITDFYQLFFQSKPFLSQEATHFLQTNPQPTLILKTFYNVFDVIVFEKDVIVNAIKQVTKQN…
scaffold_0	fig|33926.187.peg.24	peg	scaffold_0_25357_26673	25357	26673	+	Cysteinyl-tRNA synthetase (EC 6.1.1.16)			isu;tRNA_aminoacylation,_Cys isu;Conserved_gene_cluster_possibly_involved_in_RNA_metabolism	atgctaaaaatttataactctttaactcgcaaaaaagaattttttaaccctgcccatccgccccaaattaacatgtatgtttgtggacctactgtctataatcacctgcatttaggaaacactagaccgttaattttttttgatacagtgaaaagatatttagaaatgcttaattttagggtatattatgtagtaaatattactgatattgatgataaaattattgaaaatgcccttaaaaaccaagttttggaacaagatttagccaataaatatattaaatctcttaataatctcctcaaaaccctaaacatccaaaccattaattttaaacctcaagctactcaatatatcaattctatgattgtctacatccaaactcttttagaccaaggattt…	MLKIYNSLTRKKEFFNPAHPPQINMYVCGPTVYNHLHLGNTRPLIFFDTVKRYLEMLNFRVYYVVNITDIDDKIIENALKNQVLEQDLANKYIKSLNNLLKTLNIQTINFKPQATQYINSMIVYIQTLLDQGFAYFTDQGIYFRVSKIADYGKLKKQDLSQLKQNARKQLDPQKEFPGDFILWKKTSQGITYPSPWFAGRPGWHTECATMIEQLFKLPLDIHGGGTDLKFPHHENEIAQTHAHSHQKLANFFMHVERLDYQNQKMSKSLGNVIWCKDLLKKYNPCIIKLLILSTHYRKPINFSYDLMEQSQQKYQKITDFLTKNDFYLKVNQFSCQALDQDIMQLFHQLMQDDFTTHKVIDLMEQTIKQAHQTQILDKLSQFQNSLLLILNILGITIPF…
scaffold_0	fig|33926.187.peg.25	peg	scaffold_0_26847_28487	26847	28487	+	Uridine kinase, type 2 (EC 2.7.1.48)				gtgctaaaagtttattataatcaaaccatcctaaatgttcctttaaacactagtttagagactttaaaaaatcaattaaaccttaaaaatgtttatgctgccaaagtaaacaataaattaaaagaacttacctttaaattgcatgcccccatcaatcaaattacttttttaggcgcttggaacgctgcggctgtaaatatttatgaagctagtttaagatatttagttgctatggcatcttacaaactttttgaaaatatttcattacattttacttattatagttcttctagtattttggtatcttttcccaaagaaattacctttttgccagaaatgtttcaacaaattaaagaagaaatgcatttgttagtatcgcaaaaattagatattaccaaa…	MLKVYYNQTILNVPLNTSLETLKNQLNLKNVYAAKVNNKLKELTFKLHAPINQITFLGAWNAAAVNIYEASLRYLVAMASYKLFENISLHFTYYSSSSILVSFPKEITFLPEMFQQIKEEMHLLVSQKLDITKKKLHLEKALQIYQSLGFGDKISLLKQKAPSFAALYFCQNYCNYMYQGLVPNTSYLDKYHLFYHKNGFVMQFVTLFSDEKIPPFQQEPLFEQMLAQSLAFKKTIQIQNVSQINQFAKTAQSQFNLINLAEINHQNQLQQLSTKIAKRASNLKIINISGPSSSGKTTFAKRLQLQLQAFGICTFIIAMDNYYFPLKDIPKEKDGISFDFESIDALNIPLFNQNIYDLLTCKKTTIPQFDFVTRSHTQKDIQTHNHIILVEGIHAINPK…
scaffold_0	fig|33926.187.peg.26	peg	scaffold_0_28773_30062	28773	30062	+	tRNA 4-thiouridine synthase (EC 2.8.1.4)				atgtatcagaaaaaaattttaattagatttggagaattatttttaaaaggaaaaaataaaaaagctttcattaatacattaagacaattattacaaaataaaattaaagacctttgcaacgttcaaatgtattttaaacatgattatgcttatctagaatatatttatgatgcaagtttagaaaaagaaattcttaaaagattatcttatgtatcagggatttcttcttttgttgtagtaagccaagcaagtagacaattagatgatattgttcaaaaagcttgtttattgttgcaagaaaaaattacaaaaaatacttcttttaaaatagaaaccactagaaaagataaaagttttgctttaaaaagtttggaacttacccaacaaattgctccttta…	MYQKKILIRFGELFLKGKNKKAFINTLRQLLQNKIKDLCNVQMYFKHDYAYLEYIYDASLEKEILKRLSYVSGISSFVVVSQASRQLDDIVQKACLLLQEKITKNTSFKIETTRKDKSFALKSLELTQQIAPLILKQFEGKLIVDVKNPQIILHVSIRKENTYLYLKSDETQALGGFPVSSGGRGTVLMSGGIDSPVAAYLAMKKGITVELLHFESSPLTPLESIQKVIDLAKVLSRYAFGNQIKLHLVPFRYLQETITKTVLDSYIINVMRRMMYRLASQFACQKNHLCLINGESVGQVASQTLESMQTTTQVTSMTILRPLVTMDKNEIIKIAKQIDTFDISIRAFHDCCTLYLPQNPNTKPTILKAKREEQKIDYFPLLNDAFQNTITLNIDQHLQ…
scaffold_0	fig|33926.187.peg.27	peg	scaffold_0_30175_30876	30175	30876	+	Uncharacterized RNA methyltransferase YsgA				atgattgcatcgaaacaaaatcctacttttaaaaaattaaaaaaattacaattaaaaaaatatcgcgatttgtatcaacaatttttagtatatggtgatcatctcattgaacaagcacaaaaaaataatgctgttgttaccatttttacttctaatgaggaaaaaccagggacttttattgcaccttctttgatgaaagaattatctcaaactaaaactgtctttgagcaaatggctctttgtaaacctacctcagagaataatttattgtctgataaaattttagttttggatgatattcaagaccctgctaatttaggagctttaatgcgctctgctagtgcttttgggtttaatcaagtttttgccagttttcatagtgttgatttttatcatgaa…	MIASKQNPTFKKLKKLQLKKYRDLYQQFLVYGDHLIEQAQKNNAVVTIFTSNEEKPGTFIAPSLMKELSQTKTVFEQMALCKPTSENNLLSDKILVLDDIQDPANLGALMRSASAFGFNQVFASFHSVDFYHEKTIRSSQGALFSLSLKRGNTKSFLEEIKKNYSIFSAFPQKSNITIEDAKKYPKKALVLGNEGQGISLEIEALSDYFVNICTQNVESLNVSVAGSILMYLL
scaffold_0	fig|33926.187.peg.28	peg	scaffold_0_30970_31524	30970	31524	+	Inorganic pyrophosphatase (EC 3.6.1.1)			isu;Phosphate_metabolism	atgaatatattacatgatattaatcctgaaagaattaccaaagaagagtttatagtagttattgaaatttctcaaggaagtaaaaaaaaatatgagattgacaaagaaacaggtcttttgttgcttgatcgttttttgacaactgcttttcgttatccgattaattatggatttgttcctttaactcattgtgaagacaacgatcctttagatgttttggtgttatctcaagaaatcctagatcctatgactttggtaaaatgccgtcctttgggagtaattaaaatgattgataatgatgaattagatgaaaaagtaattgcagttcctgtttttgataagtatttttctcatttgcaagatttaaaagatatgcctttgccaatgattgcagaaatt…	MNILHDINPERITKEEFIVVIEISQGSKKKYEIDKETGLLLLDRFLTTAFRYPINYGFVPLTHCEDNDPLDVLVLSQEILDPMTLVKCRPLGVIKMIDNDELDEKVIAVPVFDKYFSHLQDLKDMPLPMIAEIKHFFENYKALEKKKVVIEAIQDKQAAFSAIETSLLTYQKVIKPSLKKEKKQ
scaffold_0	fig|33926.187.peg.29	peg	scaffold_0_31638_31769	31638	31769	+	hypothetical protein				atgtttgaaaagaaaagatttgacaataatattggtgataaatactactgtaaaacaaacttatttttaaaaaaacttactaactcaaatttgattattgcatttatttcattttgcaaaggaaaagtttaa	MFEKKRFDNNIGDKYYCKTNLFLKKLTNSNLIIAFISFCKGKV
scaffold_0	fig|33926.187.peg.30	peg	scaffold_0_31773_32231	31773	32231	+	tmRNA-binding protein SmpB			isu;Translation_termination_factors_bacterial isu;Staphylococcal_pathogenicity_islands_SaPI	atgaaaacaattatcactaataaaaaagcattttatgattattctttagaaaagaaaaaatatcaagcaggaatcaaattattaggaagcgaagtaaaatcaattagaataggaaaaattaatttattaaactcctatattcatatcaaaaatgaagaagtttttatagtgaatatgactattttaaaatatccttttagttgttgtttggcatatgatgaaaatagaactaaaaagcttttgttgcaaaaacatgaaattatccaaattcaaaacaaaattaaaattgaaaaattgtctgttattcctttaaaagtttattttaataaaaatttagttaaattagaaattgccttagctaaaggtaagaaacaacatgataaaagaaatgctttaaaa…	MKTIITNKKAFYDYSLEKKKYQAGIKLLGSEVKSIRIGKINLLNSYIHIKNEEVFIVNMTILKYPFSCCLAYDENRTKKLLLQKHEIIQIQNKIKIEKLSVIPLKVYFNKNLVKLEIALAKGKKQHDKRNALKDFDAKLRIQKTLKKFNQKK
scaffold_0	fig|33926.187.peg.31	peg	scaffold_0_32440_34296	32440	34296	+	hypothetical protein				atgaaaatttctaaaactcgttttattaaatttttaaaagttttaaaatatttgaattttaagtttttgtatcaaaataaatctcagtttcttttggatttttccaatgaactcaaagatttaattaatgaagaaacttatgctaaaaaacttgcttttttacaagaaaatctaagcgatcaagacgaatatcaagctgttttaaaccacaaacatttagacattattcaaccttattacaaacaattagagcttttggtaggttattatttggaaaaacattttccaggagaagttattttttctttggaaactcatcaacaaaaaaagtttcaaatgaataaacaaggatatcaattttattgttttttagatggatatcaagaagacaaaactact…	MKISKTRFIKFLKVLKYLNFKFLYQNKSQFLLDFSNELKDLINEETYAKKLAFLQENLSDQDEYQAVLNHKHLDIIQPYYKQLELLVGYYLEKHFPGEVIFSLETHQQKKFQMNKQGYQFYCFLDGYQEDKTTIRIFETKTTTSKKFLKLQFVNDNKEKMPFFHYTSPNTLSPFCKGSNQDNPSYQKKMQTFFNPESQEGKYIYDLTYQRWVIENNLTEAQKKKKIEYYLVVLNSDYVYDCKSCNAALDPNLLTFIDLTLITQQGTQILENDANLLISYLSSKTNKPNDTSAYYLLPEKILHFYENIPSKDSIFTYFYNHLGFFDSQNKQKHETQQLILQQYYHVSDIPFAWLNRFDNKVQQKVTQKKLPYYYFDKIKAGLQILKYPLYYLDFEAFPCL…
scaffold_0	fig|33926.187.peg.32	peg	scaffold_0_34539_35612	34539	35612	+	Transcription termination protein NusA			icw(1);Transcription_factors_bacterial icw(3);NusA-TFII_Cluster	ttgattagtaagaatttttttaaacttttagataaaatcgctcaagaaagagatttagataaagaccaagttattgatgcttttgctaaaggattgatttctggttgcaaaaaaaatcataaagttaaaagctgtaaaatccagttaaaagaagacaaaagcgaaattattttatataaacaatttttggtcgccgatgaagctactatgagcactattaatttaaaagagtcaactcccattactcttgaagaagcccaacaaatcaagcctcatgccaaaataggtcaagtaattgatattaaagttgatcctaaagattttaatctatatgctgtcaaagaatttaaaaatcaattcaacgaagagcttaccaaaaagaaaagagaaaacatttat…	MISKNFFKLLDKIAQERDLDKDQVIDAFAKGLISGCKKNHKVKSCKIQLKEDKSEIILYKQFLVADEATMSTINLKESTPITLEEAQQIKPHAKIGQVIDIKVDPKDFNLYAVKEFKNQFNEELTKKKRENIYNFFKQQEGKLISAKIISENDKFYNLELEKEITTLLPKKEIASNNEMQVGERIQVFLSEVRKTTKWPKIFVSCNHVGLVVKVLEENIPEIQEGIVKIAGVARISGERTKIGLLSYDAQVDAIGSCIGERSNRIKNVIKILKGEKVDLFVWSDDPQELIANALKPASCLQVVIKDDINKYALAIVLDDQFSLAIGKLGKNVKLAVEVTKWNIDIKTLDQAQTEGLI
scaffold_0	fig|33926.187.peg.33	peg	scaffold_0_35618_36016	35618	36016	+	COG2740: Predicted nucleic-acid-binding protein implicated in transcription termination			isu;Transcription_factors_bacterial icw(1);NusA-TFII_Cluster	atgactgttttgcgaacttgtatagtttctaaaaaaattcaagatatcaaaaaaatgattagaataaatagcattaaacaaggaaaagtagctgttgattttaatttagcacttcaaggaagaggagcatatctaaccttaaaacttgaatatgttattttgtcgcaaaaaaagaaacttttagataaaaaactcaaaaccaaagttcctgaagaaaatatatcaaacccttttgaaattgattgctttacaaacttagcaaacatttttatattttatttatgcatttttccatctttgaaatattttttgttcacttcacacttcacattttttattttgtgcccaatttattttttatgttgcaatcttttattttcatgcattaaaaattattaa	MTVLRTCIVSKKIQDIKKMIRINSIKQGKVAVDFNLALQGRGAYLTLKLEYVILSQKKKLLDKKLKTKVPEENISNPFEIDCFTNLANIFIFYLCIFPSLKYFLFTSHFTFFILCPIYFLCCNLLFSCIKNY
scaffold_0	fig|33926.187.peg.34	peg	scaffold_0_36036_37895	36036	37895	+	Translation initiation factor 2			isu;Inteins icw(1);Translation_initiation_factors_bacterial icw(1);CBSS-138119.3.peg.2719 isu;NusA-TFII_Cluster	atgacccttaacaaaaaaacaaataatgaaaattcatccaaaactacccctaaattatccaaggaaacggatttgcgaaacgattttgctagtaaaaactatgttttcaatccccaagacaaagtttttcaaatcgctcaagtttttggcattaccagtgctgttttaattaaaaaattattacaattaggacttaaagcagatgttaatcaaaccttagaaaaagatattgttgaacttttagccaaagattacaatattcaagtaagtgaatcccaagaaaaacaccccccaccacaacttcaaccgcaaacgccttccctcactaaaaccaaacccaaccaaaaacttaatttgcaaaaaacaccgcccattgtaactattatgggacacgttgac…	MTLNKKTNNENSSKTTPKLSKETDLRNDFASKNYVFNPQDKVFQIAQVFGITSAVLIKKLLQLGLKADVNQTLEKDIVELLAKDYNIQVSESQEKHPPPQLQPQTPSLTKTKPNQKLNLQKTPPIVTIMGHVDHGKTTLLDAIRKTRVVDQEFGGITQHIGAYQVEYRGNKITFIDTPGHEAFDKMRARGAKITDICILVVAVDDCVKPQTLEALKHAQKAQIPIIVALNKVDKPNNNTQQIMQELSSYDLLPEEWGGTTPYIAISALKREGLEKILEIILLVSEIQNLQANPDQKAQGTVIEASLDKSLGPVATFIVSYGNLKVGDIVVAGTSYGKIRSMEDENKKTLTKALPSQPVRVSGLKEVPQAGDIFYAVANEKQARQIVAEKKSQTKETLAK…
scaffold_0	fig|33926.187.peg.35	peg	scaffold_0_37899_38240	37899	38240	+	Ribosome-binding factor A			isu;Translation_initiation_factors_bacterial isu;CBSS-138119.3.peg.2719 icw(2);NusA-TFII_Cluster	atggtaacaacagctgaaagactgtctagtctaattcaaaaagaattggtgttaattaatgatgttattcaagacgaacaaataggatatattaatttaaccgatgttaaagtaacaaaagacttgtcttttgctaatgtttattacactattttaagcgatgatccaactgttttgaaattaacagaagaaactattgaacaaaataaagttgttattcggttggaattagctaaaaaaattaaaaattttcgtaaaatccctgatttagtttttaaatatgataaatctttatcttatggacgccgtatagaaaatattttaaaagatattaataaataa	MVTTAERLSSLIQKELVLINDVIQDEQIGYINLTDVKVTKDLSFANVYYTILSDDPTVLKLTEETIEQNKVVIRLELAKKIKNFRKIPDLVFKYDKSLSYGRRIENILKDINK
scaffold_0	fig|33926.187.peg.36	peg	scaffold_0_38249_38374	38249	38374	+	hypothetical protein				ttgttatttgtttcaataatttatataagagatgcctttaataaaggcatcttttttctttattggcgttggtattttattatctttgttattaaaaataatttgcgcacaaaatacaaaaattaa	MLFVSIIYIRDAFNKGIFFLYWRWYFIIFVIKNNLRTKYKN
scaffold_0	fig|33926.187.peg.37	peg	scaffold_0_38541_39170	38541	39170	+	Peptidyl-tRNA hydrolase (EC 3.1.1.29)			isu;Translation_termination_factors_bacterial isu;Sporulation-associated_proteins_with_broader_functions	atgaaacttattgtaggtttgggcaatccaggtaccaaatttgtaaacactcgtcataatgttggttttgctgttgttgattcttttttaagtcaaaataaatatcaaattttgaaggaagacaaaaccgcccacatttatcaaattaattttaacaaccaccaagcattattgattaaaccacaaacgtatatgaatttatcaggtgaagtggtaaaaaaaattataaataaatatcgcattaagatagaaaatattttagttattgtagatgatatttatttggatgaaggcaaattaaagttaaaaatgcaaggtggtcatggagggcataacggattaaggaatattattgatcgtttaggcactaaacaatttaaaaggttaaaaataggagta…	MKLIVGLGNPGTKFVNTRHNVGFAVVDSFLSQNKYQILKEDKTAHIYQINFNNHQALLIKPQTYMNLSGEVVKKIINKYRIKIENILVIVDDIYLDEGKLKLKMQGGHGGHNGLRNIIDRLGTKQFKRLKIGVSLDFCMPLDQYLLTPVNVSSQKNILKNIDIINKIIFNFIQDVDFNILMNGYNFKLWFCITHYYLFENKWFFNWTNL
scaffold_0	fig|33926.187.peg.38	peg	scaffold_0_40504_39224	40504	39224	-	Hemolysins and related proteins containing CBS domains				gtgaatccaatagtcatattgattattttaatcgtattaaatgctttttttgcagcttgcgaaatatcttttatttctactaacgaaagcaaaattgaattagatatcaaaaagggcaataaaaatgctctaagagtcaaaaaaatcaaagccaaaccaaccacttttttatcagtaattcaaattatgattcacatcattactttttttcaaggaaatattgtaacatcttgttggctaagagaaacagaaggccatttttcattacataacatcggaattgaagctttaattattgccctttctattatttttggagaattaattcctaaacgcatagcaatgcatgcgccttccaaaattgcttatcttttttctggttctatttccttaattgct…	MNPIVILIILIVLNAFFAACEISFISTNESKIELDIKKGNKNALRVKKIKAKPTTFLSVIQIMIHIITFFQGNIVTSCWLRETEGHFSLHNIGIEALIIALSIIFGELIPKRIAMHAPSKIAYLFSGSISLIAWLITPLVWILTQVSNLFLIVFGLNPNKNSIQVSEDELRLMLTSSYQKGIIDKDENKMIQNIFEFDHTNISEVMRHRTEVVAIDVEITKDKLIKTIQNEKYTRFPVYENGIDNIIGILHVKDIFNYLLSSNLNKIFDLKKFIRKPYLVPDTKNTNEFFREMKKTKTHMAIVIDEYGGTAGIITFEDLIEEILGDISDEYDNEELMIKEVAKNEYIVNGFADLEEVAETIKLEFNTEDYDTLSGFLIGQLGRFPKPNDKNTEIIYKNF…
scaffold_0	fig|33926.187.peg.39	peg	scaffold_0_43468_41009	43468	41009	-	Helicase PriA essential for oriC/DnaA-independent DNA replication				ttgatagctgaaataattatagatataaaaactacatatcaaggtattaacaaaccttttgattatttggtaccaccccattttgaaaagataatcaaaaaagcaatgagagttgtagttccttttggtaatgctaattcgcaacgcttaggctatattatcaatttaaaagaaaatagcaagttcaataaggacttaaaagaaataataactattttggatgaaactccttattttgaccaagaattttttttattatcccaagaaatgttaaaaactcctttcattattaaagccttagtttatgaaactattttccccaaagaatttgtaaaatcttttttaaaagaaattaaaattataaataaggagttattgcctgaaaatctcaaaggtttt…	MIAEIIIDIKTTYQGINKPFDYLVPPHFEKIIKKAMRVVVPFGNANSQRLGYIINLKENSKFNKDLKEIITILDETPYFDQEFFLLSQEMLKTPFIIKALVYETIFPKEFVKSFLKEIKIINKELLPENLKGFFTNKKELFLNPKNKYQEKLLEHFTKLSKKKIVIIKDILQLKEKNTEKKICIYHLNPQLSEQKDTKLTPKQKDFIAKLKELKQLKPLKPLKMLDKTSSNEIKRSKPKIKTQEITRKKALELTSNSIIQSLIRKKILLQTEKKISIVLNHNFDSLAEDKKIILNEEQQQIAQKINLNYHKTYLLHGKTGSGKTEIYLHLITKVLNQNKQVLLLVPEVMLIAPLMQRLQAKFTNKNIAILHSYLSPKEHLDQFLKIKEQQVCIVLGTRS…
scaffold_0	fig|33926.187.peg.40	peg	scaffold_0_44452_43694	44452	43694	-	hypothetical protein				ttgcaatttagaaatcaaagactaaaccataaaattacaagcaaaacagtagctattagcacacctcaaatccaaactctcaaaaactataaaaaaactcacccaaacaaaatcaaggaaaaaaagtgggataaaactttaaataaggaaatagaatttgtatctataatccacaaacctactttaatgactcacaacaaatacatttttgatggcattaacggatttagatattatcaaaaagaattatcacgtatgcaaaatattttaacccaagagctcaaaaaaccaacaattacaaatttagaatctatttccgaactaactgatgctcaaatattagaacaaataataaatccccaaaaaattactcaaatccaaaaaaaacttgatttgctt…	MQFRNQRLNHKITSKTVAISTPQIQTLKNYKKTHPNKIKEKKWDKTLNKEIEFVSIIHKPTLMTHNKYIFDGINGFRYYQKELSRMQNILTQELKKPTITNLESISELTDAQILEQIINPQKITQIQKKLDLLKQRNNHFQEPLDSHWIKLLQNPFNKWQSQTLNKIDIFAQSQIIQDNNTIFNQNIAITLDKINKIIIMEYNGPQKLLIQDKENFLGNLILNISQNQFNCKEKFNLYFNPVRKTLSIYKKI
scaffold_0	fig|33926.187.peg.41	peg	scaffold_0_44558_44674	44558	44674	+	hypothetical protein				ttgaaaatgattaatgaagtttggctcctttggtgattaaaaatatttaaatatatccaaaatgggaataatttaaatgataggaataatgaaatgatgaaatatattaaaaaataa	MKMINEVWLLWWLKIFKYIQNGNNLNDRNNEMMKYIKK
scaffold_0	fig|33926.187.peg.42	peg	scaffold_0_44827_44702	44827	44702	-	hypothetical protein				atgccgtttttgcatttcagcttttattttaatcttttaggcataaattttggcttgattttatctttaccatatttggtttgtttttttcacctttataaagatattatacaacttttaaaataa	MPFLHFSFYFNLLGINFGLILSLPYLVCFFHLYKDIIQLLK
scaffold_0	fig|33926.187.peg.43	peg	scaffold_0_44907_45119	44907	45119	+	hypothetical protein				atgttaaaaagacaagctaaagaacaaaaaattagaagaatgttgaaaaaagttaatattgataaattaaaaattgtgattttgaaaaattgtagtaaaaaaactcattttgaagttaaaaatcagattctttttgtcaatcctcaagtgaaagttattgtagatcaagttttggaagaattgaggaaaaaaatggatttgaaaaataattag	MLKRQAKEQKIRRMLKKVNIDKLKIVILKNCSKKTHFEVKNQILFVNPQVKVIVDQVLEELRKKMDLKNN
scaffold_0	fig|33926.187.peg.44	peg	scaffold_0_46067_45132	46067	45132	-	hypothetical protein				atgaaatctattcaaactaaatactacaagcatttaataattatcacatttattatcgcactaataattttgttatctgcaattatttttattaaacaaaaaaataaatctgttcctaatgcaaaattaagccaaatccttcctgaaatcaaacccgctaccaagacaaacattattgaacattatttaggtctcaatcctaatttagaaaatttaaaaaccgaatttagaaaaataaaccctgattggaaccaagaagtttttgcttataattatcatatgctttctaaaagtaatgcaaatcaaaaaattactgatgctatccaacacaaaatttttgctatttttttaaactttaatgatgaaaaaatgaaatcataccaaacccaaaataatctt…	MKSIQTKYYKHLIIITFIIALIILLSAIIFIKQKNKSVPNAKLSQILPEIKPATKTNIIEHYLGLNPNLENLKTEFRKINPDWNQEVFAYNYHMLSKSNANQKITDAIQHKIFAIFLNFNDEKMKSYQTQNNLLDALNQNQNNKMHIFWKKEKPNTELILALKDQLLHNTNKWQQTATNILDKIQTYINDIDQILKNQLSLFEKNKIIIDMNAGKLKITDIKDFIKQNLMANANAKLESNPEQNILIKQLRKQSFNLMELRNKFQTLQKIIQKISQNGNITTIFQKDMQELETLIKTTILEIINESDKLNI
scaffold_0	fig|33926.187.peg.45	peg	scaffold_0_46405_47094	46405	47094	+	FIG01964566: Predicted membrane protein, hemolysin III homolog				gtgaaatgggctactaaaccaagtgataaacaaactttgggcgaagaaattgccaattccatttcccatggtttaatgattcctttaggagtttttattcttgtttgtttttgtcttaaagcctctgcaatgtcaaatcctaacggttatattgtacttgtttttagtatatcgatgattattctttatttgatgagtactttgtatcattctttatcctttaccaaagctcataatttttttcaaaagactgatcacattagtatttatttattaatttggggaacttttgcccctattttgttacttttgccagaattacaaaaacccttatttcctcaatcacatgtgccaattttcaaaggacaatgcttttttgtttgccaatgtattttggct…	MKWATKPSDKQTLGEEIANSISHGLMIPLGVFILVCFCLKASAMSNPNGYIVLVFSISMIILYLMSTLYHSLSFTKAHNFFQKTDHISIYLLIWGTFAPILLLLPELQKPLFPQSHVPIFKGQCFFVCQCILAFSGIICKAFWMNKGKIIHLIFYALLGWSGLLLVPAMWKAKIFHFVLLGGVFYSLGIYFYVKDNKKYFHFIWHLFVMAGTCFHAWGIYCLLEILPNN
scaffold_0	fig|33926.187.peg.46	peg	scaffold_0_47311_47195	47311	47195	-	hypothetical protein				atgtgtaataatttatttgttgtttgtatattaattttaattgttgtttgacttaatttttttgggttgagtttgggattgggatttttaattatttgttatttgatttatttttaa	MCNNLFVVCILILIVVWLNFFGLSLGLGFLIICYLIYF
scaffold_0	fig|33926.187.peg.47	peg	scaffold_0_47332_48564	47332	48564	+	Acetate kinase (EC 2.7.2.1)			isu;Threonine_anaerobic_catabolism_gene_cluster isu;Pyruvate_metabolism_II:_acetyl-CoA,_acetogenesis_from_pyruvate isu;Fermentations:_Lactate isu;Ethanolamine_utilization isu;Fermentations:_Mixed_acid isu;CBSS-257314.1.peg.752	atgaaaattatgtcggtaaattctggtagttcttctttaaaatttcaattattagaaatgccacaacaagaagtaattgtttcaggtttagttgaaagaatcggtagcaatcaggctgtttttacaatgaagaccaaagacaaaaaagacaaacaagtattagaagtgctaaatcatcaaacagcagtagagttattgctagatgctttgattcaaaaaaaagttattaatactttggaagaaatcgaaggagtagggcaccgcgtagttcaaggtggagaaatatttagcgattctgctgttttaaatgaaaaaactcttgctcaaattgaaagtttatgcgacctagctcccttacacaatcctgcaaacatcataagtattaaagcttttcaaaaa…	MKIMSVNSGSSSLKFQLLEMPQQEVIVSGLVERIGSNQAVFTMKTKDKKDKQVLEVLNHQTAVELLLDALIQKKVINTLEEIEGVGHRVVQGGEIFSDSAVLNEKTLAQIESLCDLAPLHNPANIISIKAFQKVLPQVFQVAVFDTTFHQSMPAVNFLYAAPYYWYQKYQIRKYGAHGTSYKYIIEQMQQILGKKNAKIIICHAGNGVSLCAVDSGKSVDTSMGFTPLEGVPMGTRSGNIDPAVVKFISEKENKTVACVIDDLNKKSGYLGVSGISNDTRDILASIKEGNQQAILSHDIQVKRIVDYIASYYVLLKGVDALVFTAGIGENSSFFRSEIIKRLSVLGIKLDEEKNKVQGKQELITTFDSAIKAFVVPTNEELAIAQDVLRLQQNQNNQDK…
scaffold_0	fig|33926.187.rna.1	rna	scaffold_0_48611_48698	48611	48698	+	tRNA-Ser-GGA				ggaggaatactcaagtggccgaagaggcacgcttggaaagcgtgtagatccaaaagatgcgagggttcgaatccctcttcctccgcca
scaffold_0	fig|33926.187.peg.48	peg	scaffold_0_48725_48949	48725	48949	+	hypothetical protein				ttgcaaagtcagtttcattttgataaaaataatttccataatttcatcgctcatattatttttttaagaatttgtttttttaagggcttgttgttgggaatatattttggtaatttgcctttttcatttgttttttgcgtttttttggaatttatttttgaaacttatcttttttcttttgaggtttttggaatgcacattttttatttcaattcattcccttaa	MQSQFHFDKNNFHNFIAHIIFLRICFFKGLLLGIYFGNLPFSFVFCVFLEFIFETYLFSFEVFGMHIFYFNSFP
scaffold_0	fig|33926.187.rna.2	rna	scaffold_0_49113_49188	49113	49188	+	tRNA-His-GTG				gcggttatggcgaagtggttaacgcggcggcttgtggcgccgatatgcgtgggttcgattcccactagccgcccca
scaffold_0	fig|33926.187.rna.3	rna	scaffold_0_49274_49348	49274	49348	+	tRNA-Gln-TTG				aggcccatagccaagtggtaaggcaacggactttgactccgtgattcgttggttcaaatccagctgggtctgcca
scaffold_0	fig|33926.187.rna.4	rna	scaffold_0_49399_49480	49399	49480	+	tRNA-Leu-TAG				gcgggtgtggcggaatggaagacgcactagacttaggatctagcgcttaggcgtgcaggttcaaatcctgtcacccgtacca
scaffold_0	fig|33926.187.rna.5	rna	scaffold_0_49501_49575	49501	49575	+	tRNA-Trp-CCA				agggatatgatgtcaatggtagcataacggtctccaaaaccgctcgttcgggttcgaatcctgatatccctgcca
scaffold_0	fig|33926.187.peg.49	peg	scaffold_0_49920_50606	49920	50606	+	hypothetical protein				ttgagatttgaagaattggtaacttgggtttccaataatccttggatttgggttgttggacctgctttgttccccgtattgatatttcttttagtaaaattagtaattaaaacgctaattttcatttatgttgtcaattttcgtattgcagctttttttagtccttctaaaccgtctaaagagagcaaaaacaacgacaataaaaacgaacaacctcaaatgcccaatgttttgattaataacaaagactttgattctaattgtttaattaatttaaaattaatggagatgatggacaaaaaagataacaatcatttgcaaaccgatcttttagaattaaagcataaaatgctggaaacttattttaatcaaaagatctttgaattagaaatgaaacaa…	MRFEELVTWVSNNPWIWVVGPALFPVLIFLLVKLVIKTLIFIYVVNFRIAAFFSPSKPSKESKNNDNKNEQPQMPNVLINNKDFDSNCLINLKLMEMMDKKDNNHLQTDLLELKHKMLETYFNQKIFELEMKQKIKELEEKQQSKVDTIPNNAQTFNSQKNFWDEIPETLKQVLEKLNNIEEMQFEILQDYTKKTYYSSDDRVLYVHPEDFLHINKALGHKKQQQLKN
scaffold_0	fig|33926.187.peg.50	peg	scaffold_0_51482_50757	51482	50757	-	hypothetical protein				atgaaaattataaaattaagaaccaggttctcaactattacaactacttttgcattattgttgttagtggtgctaatttttaaatcttttgacaatattgataatataattagtatcgataatataagcccaacaaaaaacaaacctaatcataatgtggatgtcattcaagaaaaaatctataacatggatggaaacattgaccatattttggattatgacagcaaaacaaatcaaaaaattaaactcacagcgtttaatgttgatgaaaagtatgtttggtatatcatagaatatgatttgcaaactgctaataaaattaaacatactgtctttggaaatgacaaaaatatcttagatattaaagaatacgatccgcatacgcaaaaattaattaaa…	MKIIKLRTRFSTITTTFALLLLVVLIFKSFDNIDNIISIDNISPTKNKPNHNVDVIQEKIYNMDGNIDHILDYDSKTNQKIKLTAFNVDEKYVWYIIEYDLQTANKIKHTVFGNDKNILDIKEYDPHTQKLIKEISFAEDKSNILYMYEYDAKSGNAIKETHHNSQNGKVEYVLEYDPQTQNKIKHTKYFPNGNIDYINKCDPKTEIRIWRAKYKYQSKNDDKEVYNYDPNSGYVIKNNGN
scaffold_0	fig|33926.187.peg.51	peg	scaffold_0_51761_52534	51761	52534	+	hypothetical protein				atgttcaaaaataaaataaaaacttcgccacaaagtcaaaaaaccaaatctatccttttaattttaaaaaaaagtatgattattattttagatttttttctaatctatctctttgttgcttctttgggtaatgctttttttcctaaatattcagccaaatatctaggtaatgctgcttttcctgtggcttctggtagtatggaaccttttttacatggtcctaaaaatgaggattcaggacaaataggggatttagtttttattagaggtgtttgggacctttctaaacttatgcctgttggtgctgttgatgggaaacaaatcaccaaaaatcctgcaaccaaaccttataaaacaggcacaactcatccaaaagacggcgatgttgtaatttttgaa…	MFKNKIKTSPQSQKTKSILLILKKSMIIILDFFLIYLFVASLGNAFFPKYSAKYLGNAAFPVASGSMEPFLHGPKNEDSGQIGDLVFIRGVWDLSKLMPVGAVDGKQITKNPATKPYKTGTTHPKDGDVVIFENPNYNNPNVSEQERQAAQKHRFIIHRVVYNDSKNELIGTWGDANDTQHKYEQKIPYHKIVGKYVCKDRYIFPSIKNFFSDLFAYIGSFFAFLFENPLYLFLIIVYLMIMAYLLYSLIKELKAAK
scaffold_0	fig|33926.187.peg.52	peg	scaffold_0_52619_53260	52619	53260	+	Uracil-DNA glycosylase, family 1 (EC 3.2.2.27)				atgtggcaacaaatcattaataatcaaaaaactaaaccttattttaaaaaaatatttacttttttgcaagaagaaaaaaccaatcacaaaattatttatcccaatcaagaagatatttttgcagcttttaatttaactccttttgaaaaagtgaaagtagttattttggggcaagatccttatcatggcaaaaatcaagctcacggtttgtcttttagtgtaaaaaccttccaaaaaccacctagtttatccaatatttttaaagaattacaaaatgatttacaaattactgcttgcactaataatttaactaaatgggcgctagaaggcgttttgatgattaatgctattttgactgttgaaaaagataaacctttaagccaccatcaaattggttgg…	MWQQIINNQKTKPYFKKIFTFLQEEKTNHKIIYPNQEDIFAAFNLTPFEKVKVVILGQDPYHGKNQAHGLSFSVKTFQKPPSLSNIFKELQNDLQITACTNNLTKWALEGVLMINAILTVEKDKPLSHHQIGWQEFTKTIFQALQVKPNIVYILWGKFAQTYEKYICQSQNCIIKSPHPSPFSAHGGFFGSKPFSRANTYLQTCGIKVVDWNL
scaffold_0	fig|33926.187.peg.53	peg	scaffold_0_53443_53895	53443	53895	+	Deoxyuridine 5'-triphosphate nucleotidohydrolase (EC 3.6.1.23)			isu;Housecleaning_nucleoside_triphosphate_pyrophosphatases isu;Nudix_proteins_(nucleoside_triphosphate_hydrolases)	atgaataaaacaaaccgtttttttgaaaaagtaagcagttatcaaaatcaaggaatcaaccttccccaacgtcaaaccaaattcagcgctggttatgattttgaagcagcccaaagcatggaaatcccaccgcaaacagtcattttggttcccacaggaattaaagcatcttttccttggaacgaagttttattaatttatgtaaggtcttctttgcccttgaaaaaacaactaacccttgccaacggcgtgggagtagtcgatagtgattattataataatttgcaaaatgaaggtcatatttttatttccttgtataatttttctaaaaaaccagttcaagtttgtaaaggcgaaagaattgcacaaggaatttttcaacccttttttcaaattacc…	MNKTNRFFEKVSSYQNQGINLPQRQTKFSAGYDFEAAQSMEIPPQTVILVPTGIKASFPWNEVLLIYVRSSLPLKKQLTLANGVGVVDSDYYNNLQNEGHIFISLYNFSKKPVQVCKGERIAQGIFQPFFQITQEKENNFSRKGGFGSTK
scaffold_0	fig|33926.187.peg.54	peg	scaffold_0_53943_54098	53943	54098	+	hypothetical protein				atggtaaaatatgttaggaaaaaagttatttatttttattatttcgaaaacattttattgtttgttctttgttcttggttttttaatgcatttgtttgtttgttgccgtttttgctactaggcaaaccattttgcccgtcaattttgattatttaa	MVKYVRKKVIYFYYFENILLFVLCSWFFNAFVCLLPFLLLGKPFCPSILII
scaffold_0	fig|33926.187.peg.55	peg	scaffold_0_54336_54199	54336	54199	-	hypothetical protein				ttgatccaaaatgatgatgcatcatcaagtttttatttctatttgcaaatattgtgccaaattgctaaattgctaaattttttaattgtgttaaaaatgtttgagcaatgcatttatacatcccttataattaaataa	MIQNDDASSSFYFYLQILCQIAKLLNFLIVLKMFEQCIYTSLIIK
scaffold_0	fig|33926.187.peg.56	peg	scaffold_0_54491_55306	54491	55306	+	SSU ribosomal protein S2p (SAe)			icw(2);Ribosome_recycling_related_cluster isu;CBSS-312309.3.peg.1965 isu;Ribosome_SSU_bacterial	atggcagtagttacaacaaaacaattattagaatcaggagtatattttggtcatgccactcgcaaatggaatcctaaaatgaaaccctacatttttacttctagaaatggcattcacatcatcaacttgaaaaaaacctcagaagaaattgaaaaagcttaccaagaattgcaaaacatcattacttcaggcggcaaagttttatttttaggcactaaaaaacaaattcaatcagcgattagagaagaagcgcaacgttcacaacaatactatgtggatcatcgttggttaggcggcacattaactaattacaaaactattttaaaaagaattgaattacttcatttgctccacaaacaagaagaagaaggactttggaaaaaacttcctaaaaaagaa…	MAVVTTKQLLESGVYFGHATRKWNPKMKPYIFTSRNGIHIINLKKTSEEIEKAYQELQNIITSGGKVLFLGTKKQIQSAIREEAQRSQQYYVDHRWLGGTLTNYKTILKRIELLHLLHKQEEEGLWKKLPKKEVVQLKRKRDKLEKFLGGIKDMKDLPQAIFVVDPEKESIAVAEARKLGIKVFGIVDTNCDPDLVDYIIPANDDAIRGVKLIIWLLANACVEGTGGVAEKAETFDAKNPLKPQNYNTPNKRPYQDSPRKLSYQSQNQNQR
scaffold_0	fig|33926.187.peg.57	peg	scaffold_0_55408_56232	55408	56232	+	Translation elongation factor Ts			isu;Ribosome_recycling_related_cluster icw(1);CBSS-312309.3.peg.1965 isu;Translation_elongation_factors_bacterial	atgaaaattacagccgaaatgattaaggatttacgtcaaaaaacgcatgctggaatgaatgaatgtcacaaagctttacaacaaactgaaggcaacatcaaaaaagccatcgtgtttttaagagaaaaaggtatcattaaagcagctcaaaaacaaggacgtgcaacttctgaaggcatcactaatattgtttttgctggcaataacgcttttttatatgaaatcaattctgagactgattttgtttccaaaaacgaacattttcaacaattagtaaaagtgcttggagaaattattttaaaaaaccaattatccaacgccaaagaccttttagcttttaattatcaaaataaaaccgttcaagaattattattagaaaaaacctcagttttgggcgaa…	MKITAEMIKDLRQKTHAGMNECHKALQQTEGNIKKAIVFLREKGIIKAAQKQGRATSEGITNIVFAGNNAFLYEINSETDFVSKNEHFQQLVKVLGEIILKNQLSNAKDLLAFNYQNKTVQELLLEKTSVLGENITLKRVLKVTKKSQESFGTYKHQGGRISVLVVLKNYCPSVSEDIAMHIAASKPQFLTPDKVDPTFLAEEKKILHKQTAKELSDKSAQMIEKIVENRLGKMLKDMCLSEQPFVKNADQKVKDYLKANNTDVVYYVRWEMGN
scaffold_0	fig|33926.187.peg.58	peg	scaffold_0_56328_57047	56328	57047	+	Uridylate kinase (EC 2.7.4.22)				atgcataaaaaaattcttttaaaattaagtggtgaatcccttaaaggcgattcttcatacggcattgatcctcgcaccattaaaaaaatcgcttgggaaatcaaagaaatcaaagacttaggagtcaaaattgccatcattgtaggagcaggtaacctttggcgtggacgcactggtgaagaactgggtatggatcgttctcaggcagattatatgggaatgcttggaactatcatgaattctttagctttgcaagatgccttagaacaaacaaataccatcacacgcgtgatgactgcctttcctgtttcttcggtagccgaaccctatattcgccgtaaagctattcgtcatttggaaaaagatagagtagttattttaggtgcaggggctggttct…	MHKKILLKLSGESLKGDSSYGIDPRTIKKIAWEIKEIKDLGVKIAIIVGAGNLWRGRTGEELGMDRSQADYMGMLGTIMNSLALQDALEQTNTITRVMTAFPVSSVAEPYIRRKAIRHLEKDRVVILGAGAGSPYFSTDTAAALRAAELNIDVILMAKNNIEGVYNKDPKKHQDAVLIKHMKHQQILSQRLAVMDITAASLCLENKIDILVFNMLKKGNIKKVVLKEVNIGTVISSKGE
scaffold_0	fig|33926.187.peg.59	peg	scaffold_0_57050_57604	57050	57604	+	Ribosome recycling factor			icw(1);Ribosome_recycling_related_cluster isu;Translation_termination_factors_bacterial	atgcaacaacttgccaaaaatattcttgcgtcgttagaaactaaaatgactcaagcccaagaagtaatgttaaaaaacttttgcgatattcgcactggaactgctaatcctaatattttagataaaattactgttaattattatggagcgcccacttttttaaaaacgttagtttctattagtgtttctgaaggcaatcaactcaacatcaaaccttacgatagcactttaattcctaatattaaaaaagttcttttggcatctaatctaggaatcactcctcaaactgatggtgtagttgtaaggcttgttttccccaaaccaaccgaagagagaagaaaagctttaatgaaagaagtagagcaactagcagaaaagaccaaagtagttattagaaac…	MQQLAKNILASLETKMTQAQEVMLKNFCDIRTGTANPNILDKITVNYYGAPTFLKTLVSISVSEGNQLNIKPYDSTLIPNIKKVLLASNLGITPQTDGVVVRLVFPKPTEERRKALMKEVEQLAEKTKVVIRNARREGNDKIKKVELAKDLETFYLNQIQTLTDKNIKLIEKHTTTKNTELFKA
scaffold_0	fig|33926.187.peg.60	peg	scaffold_0_57677_58594	57677	58594	+	Phosphatidate cytidylyltransferase (EC 2.7.7.41)			isu;CBSS-316407.3.peg.1371	atgataaaaaagagaataataacaggggccaccttagttttattttcttttttcttttattattgtgcccctttagaaatcaaatttgtagtttttgcccttttagcaataaaagcagttcaagaaatgttttttatactcaaatatcccaaagataccccaaaaaaaaactttattaaatttgggttagttgccacttctactttattattttttacagttgtttgtttgatgttgtatcaaaatatttttcaaaatcaaaaattaataaaagatggcaaacaattaacctttttatttcttaataaagacacatttgtatccctaacaaaatcagctccctcgaacctaatttttttcctccttttattcttgccttttgtgttagttttaataatg…	MIKKRIITGATLVLFSFFFYYCAPLEIKFVVFALLAIKAVQEMFFILKYPKDTPKKNFIKFGLVATSTLLFFTVVCLMLYQNIFQNQKLIKDGKQLTFLFLNKDTFVSLTKSAPSNLIFFLLLFLPFVLVLIMLVFLPFLQTKDVSKIFLITFYIGFLMACLFSLFFLHWHYLLFFVLAVMLTDSFAFLARFPRFCPFLGTRPLAFRLSSKKTQKGAILGTFGSTITVLMVFLFIDCNSCISFSIYAFLISIISQISDLLASKFKRDYGIKDFGSFLPGHGGFLDRFDSWLLSAFFALILFNLPF
scaffold_0	fig|33926.187.peg.61	peg	scaffold_0_58856_59641	58856	59641	+	Triosephosphate isomerase (EC 5.3.1.1)			icw(1);Calvin-Benson_cycle	atgaattataaaccaagaacaaaagtgattgcaggtaattggaaaatgtacaaatgcaaagatgaagccctggaatttatccaaaaagtaagcttgcaagttcctgatcaaacccaagtccaaattttaattttcccccaacttaccttattggattccttagcacaacttcaaggcgctaatttacaagtgggggctcaaaatatgttttatgaaaccgaaggcgcttttactggcgaagtttcaccacaaaatttgctttcattaggtgtcaagcacgttttattaggacacagcgaaagaagaactttttttggagaaaccgatcaaacagttaatctaaaacttttatcagctctcaaatacaaattagttcctactgtttgtgtgggcgaatcg…	MNYKPRTKVIAGNWKMYKCKDEALEFIQKVSLQVPDQTQVQILIFPQLTLLDSLAQLQGANLQVGAQNMFYETEGAFTGEVSPQNLLSLGVKHVLLGHSERRTFFGETDQTVNLKLLSALKYKLVPTVCVGESLLTKENNQTQVFLDQQLTNIFAGVPEEALQNIIIAYEPVWAIGTGKSATPQDANKVIEQIRDKVTALYSSQASCAMRIIYGGSVSVVNIKAILEQPAIDGILAGKASLQTEDFLFFAQIASKQAFSFH
scaffold_0	fig|33926.187.peg.62	peg	scaffold_0_59865_60662	59865	60662	+	hypothetical protein				atgaaacaaaaaaaagaatatttatttatttttgatattgatggcacccttttaagttctaaatataaaaaaatctttccccaaacaatcaaagccatccaaactttagtccaaaaccctgataatgttttagcagttgccacaggaagaaacattaaaagaatagatgttttaggcgatttgctatcttatttcaaacattttgtcttttttaacggcggtcttactaaatattttgataaagtaattgatgatagaccttttaaaaaagaagtagtcaaagaactaatcgcaaaagcccaccaagccaaaattcacataggtcttacaggaatgacacaagaaattgtaccaagcccgcaagacttaattccaccttcattaggagagctttactgt…	MKQKKEYLFIFDIDGTLLSSKYKKIFPQTIKAIQTLVQNPDNVLAVATGRNIKRIDVLGDLLSYFKHFVFFNGGLTKYFDKVIDDRPFKKEVVKELIAKAHQAKIHIGLTGMTQEIVPSPQDLIPPSLGELYCTNKKSVVDPEFHLHNNVYQVWLFEPNKEKLQNFLKDLKDLQVYYWRTNGGVDLVPQSVNKTCGIKKLKELYPHHQLICVGDGYNDVEMLKLADVGIGLENTNCQEIKDNCNLLAPHIDDDKFYDFLKLHHLV
scaffold_0	fig|33926.187.peg.63	peg	scaffold_0_60929_61795	60929	61795	+	Fructose-bisphosphate aldolase class II (EC 4.1.2.13)			icw(3);Calvin-Benson_cycle	atgttaacttccgataaaaatgttcttttaaaagcgcatcaacaagaatacgctatagctcaagtaaatatcaataatttagaatggaccaaagctgctttacaaactgccgaagaactaaaatcacctgttattttaggagtatccgaaggagctgcaaaatatatgggagggctcaaaacagtcgttgcaatggtaagggaactagacgccttttataaggtttctgtccctgttattttgcatttagatcacggttcttatgaaggtgccaaacaagcaatggaggcaggattcacttctgttatgtttgatggcagtcattatgattttgcccaaaatttaagtaaaaccaaagaaatcaccgagatatgtcaccaaaaaagacttttaatagaa…	MLTSDKNVLLKAHQQEYAIAQVNINNLEWTKAALQTAEELKSPVILGVSEGAAKYMGGLKTVVAMVRELDAFYKVSVPVILHLDHGSYEGAKQAMEAGFTSVMFDGSHYDFAQNLSKTKEITEICHQKRLLIEAEVGGIGGEEDGIIGQGEIADPQECKQIADLGVDMLAAGIGNVHGKYPDNWKGLDFSVFAKIRELTNKQTPLVLHGGTGIPEDMIKKAISLGVVKINVNTEFQLVFAQATRQYIEEKKDLTDKGFDPRKLLNPGFLAIKELMRHKLALFGSINKA
scaffold_0	fig|33926.187.peg.64	peg	scaffold_0_61931_62350	61931	62350	+	hypothetical protein				atgaacaccaacaatacaatagttattgtgttattagcaattaaaacacttggtacctattgttgtgtgtgtattttagccttgcgcagttattttaaaggcaaaaaaattgaaactaaacgttgttttattaagtggttaaataaagatattaaaattaggttaactgaatgcgataattttaaactaaaagaacagttttctttagaaattcaatttattgtggaaagaattgatgattttgaaaagcaacggttaatgggaggcgaaatgtttttaacttttgtaataggagcttttaccaatcgcaaatacaaccttatagaaggcgaacttgaccaatacttagaagaactaaatgccattaaagatgaattgccagaatcaacaattgaaaaa…	MNTNNTIVIVLLAIKTLGTYCCVCILALRSYFKGKKIETKRCFIKWLNKDIKIRLTECDNFKLKEQFSLEIQFIVERIDDFEKQRLMGGEMFLTFVIGAFTNRKYNLIEGELDQYLEELNAIKDELPESTIEKIKKHKH
scaffold_0	fig|33926.187.peg.65	peg	scaffold_0_62560_63756	62560	63756	+	Phosphoglycerate kinase (EC 2.7.2.3)			isu;Calvin-Benson_cycle	atgacaaaatccttaactaatatgaatattacaaataaaaaagttttattgcgagcagacctaaatgttcctttagaaaacggcgttatcacagatgacaacagaattaaggctattttacctactttacaatatttagttaagcaaaaagctaaagttattattttttctcatttgggacgcgtcaaaactgaagctgataaagcccattttagcttgcaagtggtagctgaaaaaattgctttttatttgcaacaaaaagtaaagtttgttccagaaactcaaggcaacaccttaaatcaagctgtttgcaagatgcttccaggggatgttttagtagttcaaaacactcgttttgaagatgttcctttcaaaaaagaaagtaaaaatgaccccgaa…	MTKSLTNMNITNKKVLLRADLNVPLENGVITDDNRIKAILPTLQYLVKQKAKVIIFSHLGRVKTEADKAHFSLQVVAEKIAFYLQQKVKFVPETQGNTLNQAVCKMLPGDVLVVQNTRFEDVPFKKESKNDPELGKYWTSLGDVFVNDAFGTCHRTHASNVGIATYIKEKCFGFLVEKEISFLKKIFQTPQRPLVAVLGGSKVSDKIGVIRSLLQKVDVLLIGGGMSYTCLKAKGFNIGTSLLEADKIPLVKELLVSPEGKKIVLPKDFVCGKEFSPTTQAAVYSYDNIPDDVMGLDIGPQTIELFKTHLQTAQTVVWNGPVGVFEFEQFSKGTKALAQTISNLSPNTTTIIGGGDSAAAVFKFGLDQNFSHISTGGGAFLEFLEGKPMPGLACMGKL
scaffold_0	fig|33926.187.peg.66	peg	scaffold_0_63738_63890	63738	63890	+	hypothetical protein				atgtatggggaaactgtaatcacaactcccctatttttattttattttttgatcattattatttttcaaattaccaaatattacaaacatcacaaaataaaacaatccacacaaccaacaaatagatccatcatttacattaaaaaaggataa	MYGETVITTPLFLFYFLIIIIFQITKYYKHHKIKQSTQPTNRSIIYIKKG
scaffold_0	fig|33926.187.peg.67	peg	scaffold_0_63917_64924	63917	64924	+	NAD-dependent glyceraldehyde-3-phosphate dehydrogenase (EC 1.2.1.12)			isu;Pyridoxin_(Vitamin_B6)_Biosynthesis icw(1);Calvin-Benson_cycle	atgaaagttaaagtagcaattaatggttttgggcgtatcggtaaattagcctttcgtcttgtttttggaaatcctaaatttgaagtagtagctatcaatgatttagcaactttagaaactatttcttatttgttaaaatacgacagcattcaaaaaccttacaaattagacgatgttagttttgaagacaactatttagtagttgaaggacaaaaaattcctgtgtttcaagaaaaaaaccctcaagatttaccttggaaaaaactaggagtagatattgttttggaatgtacaggtttttttactagcaaagaaaaagcagttcttcatttagaagctggagctaaaaaagtattaattagtgctcctgctactggggatgtaaaaacaattgtttac…	MKVKVAINGFGRIGKLAFRLVFGNPKFEVVAINDLATLETISYLLKYDSIQKPYKLDDVSFEDNYLVVEGQKIPVFQEKNPQDLPWKKLGVDIVLECTGFFTSKEKAVLHLEAGAKKVLISAPATGDVKTIVYNVNDQILTKEDAIVSGASCTTNCLAPVVKVLNDNFGINQAFMTTIHSYTSDQSLIDQNHPKGIWTRRGRAAAFNMVPSSTGAAKAISLVIPELKGKLDGTAIRVPTIAGSLVDLTAELTQETTPEAINEAFKKAANGTLAYVTDPIVSSDVIGTSYGSLYDSHTLQVLKEKPKFIKLMSWYDNEMSYVSQLVRLLHKVATLV
scaffold_0	fig|33926.187.peg.68	peg	scaffold_0_65305_65985	65305	65985	+	hypothetical protein				atgctaaaaaccaacaacaaagaaaaaaaagtttttttctcccccttgcaaaaacacattattgcttctactttgttaggattcacaattgtgttagaatttgcttatgataagttagggattgccaaaatgggagcaaatattggctcttttattaaagtttctctccttcccttaattttaattggttttttattgggcaaaaaacatagctttcttttttgtgctctttatgccttatttcatctatttaaagctatttttttaagtgaatccaccaatattttagcttatatgcaatcccaagaaatacgccccttacaacaaattgcagttttacttttggattatcttttagttgatttatcttatagtctttcttttgttttttatacccct…	MLKTNNKEKKVFFSPLQKHIIASTLLGFTIVLEFAYDKLGIAKMGANIGSFIKVSLLPLILIGFLLGKKHSFLFCALYALFHLFKAIFLSESTNILAYMQSQEIRPLQQIAVLLLDYLLVDLSYSLSFVFYTPNLKYFDNYKSILLNLLIVFTSVFVFKCLASYFIWLSLIVNKQNYFPFLASLINYPIIWCFCYNLIPVFATFIFIFIFLFFLNPRIKTYLNYYK
scaffold_0	fig|33926.187.peg.69	peg	scaffold_0_66090_66749	66090	66749	+	hypothetical protein				atgaataataattttaatcgcaatcaaaaacttttaagacaaattatcctaacttcttatctagcttctttatcaattattttgaccaaagttttttatacatttggcaaccaaacaactacttttacaactataccgggtttaaatatttttagaacccatactgattttcttgtctatgtgcgctttttgcctttaattgtaatgtctttttatgtgccttggtatctttcttgtatgggagcttctttggcagaggctatcggtttttatttaatgcccaaaactcaaagttttggatttgaacctgttgccaatctttcttgtgttattggctttgctttgttgcctggtttattattgcaacaaaaagatcattttttaaaattttatttagta…	MNNNFNRNQKLLRQIILTSYLASLSIILTKVFYTFGNQTTTFTTIPGLNIFRTHTDFLVYVRFLPLIVMSFYVPWYLSCMGASLAEAIGFYLMPKTQSFGFEPVANLSCVIGFALLPGLLLQQKDHFLKFYLVITFVSGLYQVCNWYNVLKYRLKIDLFKKTTWQAKTPMKTILIEILKADLFIRLSLVFVTSFFVVILLKELFKRLQFLADTYEFDKK
scaffold_0	fig|33926.187.peg.70	peg	scaffold_0_66891_68582	66891	68582	+	Oligoendopeptidase F				gtgaaatttcaagattttgaatatcaaagagtggatattgctcaaaccaaacaaactattttgcctatgatagaggcttttttggatgcttccttaccagaacaaattaaaattattaaccgtctgaattcattaatggacgaaattaattccatgtttactttggcagaaattaggcatagcctagatgtaaaagatactttttatcaacaagaaaaacatttttgtgaccaaaatgcccctttgctaaccgaattacaacatcaatttagccaaactatggtaaaaagtaaacattatgacgccttagtacaagaatttggacccctgttatttgaccaaaccaaactatttttaaaaacatttgaccctaaaattattccttatttaaaagaagaa…	MKFQDFEYQRVDIAQTKQTILPMIEAFLDASLPEQIKIINRLNSLMDEINSMFTLAEIRHSLDVKDTFYQQEKHFCDQNAPLLTELQHQFSQTMVKSKHYDALVQEFGPLLFDQTKLFLKTFDPKIIPYLKEENTLTTKYQKLISDPSVAFEGKLYNLSQIAPFLESSQRQTRKNAQLAVSQFFAKNEQEYDLIYDQLVQTRTKMAQILGYSNFVALGYDLLGRTDYDANQIADYRTNILKYVLPFYTMTQKRKSQRLGIAKLESYDKSFNFVSGNPKPQGGVAFQLTQAAKKMYHAMSLQTKLFFDFLLEKNLLDLDSKPNKTGGGYCTYLPKYSAPFVFANFNGTSHDVDVLTHEIGHAFQVYRSRHLIPEYRWPTFEAAEISSMGMEFLAYPWVKD…
scaffold_0	fig|33926.187.peg.71	peg	scaffold_0_68777_69592	68777	69592	+	ATPase component of general energizing module of ECF transporters			icw(1);ECF_class_transporters	atgatatctattcaaaatttaactttttattacggttgtaatcctattctcaaagaccttaatttaaccattcaaaataattcttgggtttctattgttggtcataatggctcgggaaaatctactttagccaaaattttagtagggctgctttcttgtgccaaaggacaaattttaattgacaatatcgttttaaatgaaaaaaatttgccccttttgcgacctaaaataggtatggttttccaaaatcctgattatcagtttacaggacttactgtaagagaagatattgcgtttggattggaaaattataatgtttgtagagaagaaattatatccaaagtttggcaatatgccaaaatggtaaaaatagatgatttattggacacaaacgtgaat…	MISIQNLTFYYGCNPILKDLNLTIQNNSWVSIVGHNGSGKSTLAKILVGLLSCAKGQILIDNIVLNEKNLPLLRPKIGMVFQNPDYQFTGLTVREDIAFGLENYNVCREEIISKVWQYAKMVKIDDLLDTNVNQLSGGQKQRVAIASILSLAPEIIIFDEVTSFLDPQGALEVQKIIQTIKNKILITITHDLEFASKSDEIIVLDQGKLIAQTPPQTLFQDPLFLQQYKLKPPLSLELYYEILKDSTTKNIKNNQMLENLKDILWQYNLKK
scaffold_0	fig|33926.187.peg.72	peg	scaffold_0_69568_70428	69568	70428	+	ATPase component of general energizing module of ECF transporters			icw(1);ECF_class_transporters	atggcaatacaatttgaaaaagtaagcttttattataataaaaaaaaccacctcacccaaaaaactgctgccgctttatctgacattaatttaaaaattaattctcaaaatgaatttattgctttagtggggaaaaccggttcaggcaaatcgaccttagtgcaattaatgaatgctttgcttactacaaatataggaaaagtaacagtttgtggcactaccatgacttctaaaacaaaaaaagaatttttagtgcccttgcgccaaaaagtaggtttagttttccaattccctgaatatcaattatttgaaataactgttttaaaagatgtaatgtttggtgctgaagtttttttaaataacaaacaacaagcccaaaagcaagctttcaaaacttta…	MAIQFEKVSFYYNKKNHLTQKTAAALSDINLKINSQNEFIALVGKTGSGKSTLVQLMNALLTTNIGKVTVCGTTMTSKTKKEFLVPLRQKVGLVFQFPEYQLFEITVLKDVMFGAEVFLNNKQQAQKQAFKTLEQINIPPALHQKSPFQISDGQQRKVAIAGILAMQPDILILDEPTRGLDLESSSDIMDFLQILHQTFHKTIIIITHDMNLVAQYAKRVLVLSQGKLLFDGTKETFFEHPRFEQFNLDIPDTFKILKHLNQTLGIPFQAHYCFSTLAQYLKEFYC
scaffold_0	fig|33926.187.peg.73	peg	scaffold_0_70441_71487	70441	71487	+	Transmembrane component of general energizing module of ECF transporters			icw(2);ECF_class_transporters	atgaaaaataatgattttacaaataataatttatcccatccctctttatcgcgtttttttttgtaccaactccatccttctatcaaaattattgcttttgtgttgttgttagtttttattttaaaactgcccattaatgttgataatatcgctccaaatcaagtttttatttttgcaaaccccaacaaacgcatcactttattttatcttttttgtgtggcagttttaatgagcctttgtttcttttttggagtgacttggagttatttttggcaaagaattaaacatttaagatttgtttttattatttctttggtaataaatttagttccttcagaagatacttcctgtaatgcttttatgcacgcccaaattcctattttaagttatgccatccat…	MKNNDFTNNNLSHPSLSRFFLYQLHPSIKIIAFVLLLVFILKLPINVDNIAPNQVFIFANPNKRITLFYLFCVAVLMSLCFFFGVTWSYFWQRIKHLRFVFIISLVINLVPSEDTSCNAFMHAQIPILSYAIHSFWLFLICILLYNFTKKYIPFKLSYLLFLLLCVFVIPSCFPSNIQKILGCEPKKYILQTTSFLRICFIMIRLFLIVMLFFLFNKITSFIEIQDGLDIILSPLKKLKIATETFTLMLSLIFMANSFLLQEANKILKAQTARGMDLHKKNIFKRINHLLALLVPIFVLVFKRSLVLSNAMEVRGYVLGAPRTKMITYRWKMLDFITISTIFALLFIK
scaffold_0	fig|33926.187.peg.74	peg	scaffold_0_71582_72832	71582	72832	+	Serine hydroxymethyltransferase (EC 2.1.2.1)			isu;Serine-glyoxylate_cycle isu;Glycine_Biosynthesis isu;Photorespiration_(oxidative_C2_cycle) isu;Serine_Biosynthesis isu;Glycine_and_Serine_Utilization	atgaatcaaaagttaggattaaaagaccaagatcaagaaatctttgatcttattgaacaagaaaaaattagacaaaaagaaaatatcttattaattgcttcggaaaattttgtttctcaagcagtattagatgcccaaggaagcattttgactaacaaatatgcagaaggttatcctcaagctagatattataatggttgtaaaaatgtagatcaaatagaaaaaattgccattcaaagagcaaccaagttgtttggtgctaaatatgcaaacgtccaacctcattcaggttcacaagccaatatgggagcatttcaagccttattaaaacctggtgacaaaattttaggattatctttaatggatggaggacatcttactcacggtcataaattaagt…	MNQKLGLKDQDQEIFDLIEQEKIRQKENILLIASENFVSQAVLDAQGSILTNKYAEGYPQARYYNGCKNVDQIEKIAIQRATKLFGAKYANVQPHSGSQANMGAFQALLKPGDKILGLSLMDGGHLTHGHKLSFSGGFYEAHFYNVNPQTEMLDYDEIRKVALKVKPKLIIAGYSAYSKTINFKKFRQIADEVNAYLMADIAHIAGLVVCGLHPCPFEANADVVTSTIHKTLRGPRGGLILTNKEEVFKKINRGIFPGIQGGPCIHTIAAKAVAFQEAMMPSFKEYQKQVIKNANTFAKAFQQKGYRIVSGGTDNHLFLIDVKHKNPEFTGAKIANMLEKINIVVNKNTIPFDQEKPFVTSGIRIGTPAMTTVGFRENDFILVADLMDKAINHLDDESY…
scaffold_0	fig|33926.187.peg.75	peg	scaffold_0_73051_72938	73051	72938	-	hypothetical protein				atgtttttatgggtgtgactttgacaaatgggatgtttgttgcaaaataaaaaagttttggggggtggcaaaaattgttacataaaaaaggaaggaccccttaataaaaagtag	MFLWVWLWQMGCLLQNKKVLGGGKNCYIKKEGPLNKK
scaffold_0	fig|33926.187.peg.76	peg	scaffold_0_73308_74228	73308	74228	+	Ribosome small subunit biogenesis RbfA-release protein RsgA				ttggaaaaagctttagtgttaagatttttggctggagtttattatattaaagatttagaaactcaaattattttggaagctaaaaaaagaggcaaattaaaaagccctgatatcaaaactacccaaaaagaaaatagttctgcctctgactttattattaaagtaggcgatattgtgttttatgaactttcttgtgatacttatttaattcaatctattttgcctcgcaaaaatgaattaagaagacctaatgttgccaatattgaccaggtattgttagttttttccttagtaaagcctaattttcaatttcttttattagataagtttttattaattttagaacaacaaaaattagatgtagttttggttttttctaaaatagatttgttagaaccc…	MEKALVLRFLAGVYYIKDLETQIILEAKKRGKLKSPDIKTTQKENSSASDFIIKVGDIVFYELSCDTYLIQSILPRKNELRRPNVANIDQVLLVFSLVKPNFQFLLLDKFLLILEQQKLDVVLVFSKIDLLEPENLTTMQQQLSYYQKFQPFYYINSKQKIGIDALKHIFANQITVLAGQTGVGKSTLLKALIPDAKLKTQEISESLGRGKHTTKNAQLYEFNGGFIVDTPGFSKLDLTTFCPRTLKNFYPDFVEHVCDCFFGESCLHLQEEKCGVKKALENGKILPSRYQNYVSFYEEIKNQPKY
scaffold_0	fig|33926.187.peg.77	peg	scaffold_0_74244_74399	74244	74399	+	hypothetical protein				ttgcacattttttatagcatcattttagaactcaatttaagaattgctacaagattgcattttatctatttttacacaattgtaaaactgcattttacccccaaccaaaaaatcacctcccccccttttttaccaaccaatttttttacaaaataa	MHIFYSIILELNLRIATRLHFIYFYTIVKLHFTPNQKITSPPFLPTNFFTK
scaffold_0	fig|33926.187.peg.78	peg	scaffold_0_74422_75513	74422	75513	+	GTP-binding and nucleic acid-binding protein YchF				atgaaagtcggaattattggtttgccaaatgtgggcaaatctaccttatttaatgctttaactaaaatgcaagttttagaagctaattatccttttgccactatcgaaactaatgttggcattgtagaagtgtcagattcgcgtctccaaactttatctcaaatttttcaatctcaaaaaactatttctgctttgatagaatttaaagatattgcaggtttagtggcaggagcttccaaaggcgaagggcttggcaatcgatttttaagtcatattcgcaatgtagatgctatttgtcatgtggttaaatgttttgaagacccaaatattgctcatgtgacagaaacgaataatcctgtagaagaaattgatattattcaaacagaactagctttagca…	MKVGIIGLPNVGKSTLFNALTKMQVLEANYPFATIETNVGIVEVSDSRLQTLSQIFQSQKTISALIEFKDIAGLVAGASKGEGLGNRFLSHIRNVDAICHVVKCFEDPNIAHVTETNNPVEEIDIIQTELALADLEQIEKRLLKLGKQKNKFDKELLQEKALLTKIRTHLTTQDLKNLVFSDEELKLIKPFNLLFLKPSLYLANIKEHDLLSLDSNVFYQQVLVYATKESKKVIPLCVQLEKEISFLDFAEKQLFLKDYGLIESGLTKLIQESYALLGLQTYFTAGPKEVRAWSFKKGLKAPECARIIHTDLQKGFIKAEVVSYLDLLEAQTFQKSKEKGKVRIEGKEYIVKDGDIITFRFNV
scaffold_0	fig|33926.187.peg.79	peg	scaffold_0_75626_78328	75626	78328	+	Isoleucyl-tRNA synthetase (EC 6.1.1.5)			isu;tRNA_aminoacylation,_Ile	atgacaacaaattataaaacaactcttttgatgccaaaaaccgattttcctatgaaaggaaatttaggcaaaaccgaaattaacattcaaaaacattggcaaacacttgacttatatcaaaaaaaattacaacaaaatcaagacaataccccttttattttacacgatggacctccttatgctaacggcaatattcatatgggacacgccttaaacaaaattttaaaagattttattgttcgttttcgtagtatgcaaggtttttacactcctttaattcctggttgggatactcatggtttgccaattgaggcagcagttcttaaaaaaacttctaaaaatgcttttaccagaaaatctttactagataaatgtcaagaatttgccttggaaaatgtt…	MTTNYKTTLLMPKTDFPMKGNLGKTEINIQKHWQTLDLYQKKLQQNQDNTPFILHDGPPYANGNIHMGHALNKILKDFIVRFRSMQGFYTPLIPGWDTHGLPIEAAVLKKTSKNAFTRKSLLDKCQEFALENVNNQKQQFQRLGILGDWQNPYLTLDKTFVAYQVRIFGQMVDKGLIFKALKPIHWSPTLESALAEAELEYHNHQSPSVYVAFSMKKLDIFDNVALVIWTTTPWTLPANVAIAVHPEKEYQLIEVLQKRYLVGTKNIPFLQKVFAWNKEHIKVVATFEGKTLEHLTYQNHLVSKPGKIILSQHVLDEEGTGLVHIAPGHGLDDFLVGQKYNLDVVCSIDKKGMMTDVSKYQGLFYTKANEAIISDLEKDHSLLKADVILHSYPHDWRTK…
scaffold_0	fig|33926.187.peg.80	peg	scaffold_0_78345_78752	78345	78752	+	uncharacterized BCR				atgaaaaatggtatggaaaatattgaaaaatttcctccaataaagaaaaaaattcaatatggtcaagaatttaaaaaaatattacttttatccttatccttaatagtatatgttttagtttttgtttgttgggcttttgattgtacccgagatggcggatataaaactgatctttttcttactggagttattggtttaggcaatgtaataggtaaattattacataaagcaggaaagattgaaaccaataatattatagttattgctggtactttttactttgttgttaatgttttcttattgttttttatctctcgtcgttatttgggtaaatattttaccattactactgcatttgcaactgtccttctttttgtttcagtgtttttttattgaaaa…	MKNGMENIEKFPPIKKKIQYGQEFKKILLLSLSLIVYVLVFVCWAFDCTRDGGYKTDLFLTGVIGLGNVIGKLLHKAGKIETNNIIVIAGTFYFVVNVFLLFFISRRYLGKYFTITTAFATVLLFVSVFFYWKPN
scaffold_0	fig|33926.187.peg.81	peg	scaffold_0_78891_79037	78891	79037	+	uncharacterized BCR				gtgtcttctactggaggacttgatattgttgctaaatatttatctgtttataagaaaaaagatatctcttttgtagtagaaatgtttggctatactcttatgattttttggtggtgtgggtgtttttattattgaatatttttataa	MSSTGGLDIVAKYLSVYKKKDISFVVEMFGYTLMIFWWCGCFYYWIFL
scaffold_0	fig|33926.187.peg.82	peg	scaffold_0_79325_82135	79325	82135	+	cation transport ATPase				atgaaacattcatttaatcaaaaaaaccctgaacaattgcaaacattattacaaaccaaaatcacaaaaggacttacttcccaagaagccttgcaaagacttcaaattaacggtaaaaatcaaattcaatcccttgccaaacccactttttggcatcaattccaacaacaatttaaagattttttagttattgtccttctattagcatctacaattaattttgtaattggtattttacaaggaaacaaagaagaacttttggaaggttgttttattttgattattgtccttcttaacgcctttttaagtatttattacgaaactaaaacccaaaaagttttagctaatgtatcaaaaaaagcttcccttaatgccaaagtaataagagatagcaaaccg…	MKHSFNQKNPEQLQTLLQTKITKGLTSQEALQRLQINGKNQIQSLAKPTFWHQFQQQFKDFLVIVLLLASTINFVIGILQGNKEELLEGCFILIIVLLNAFLSIYYETKTQKVLANVSKKASLNAKVIRDSKPLLIPMQNLVIGDIVILETGDIIPADMILLETFNLYVDESLFTGESQAVLKSACVCVQNAALTNQNMAFMNAVILKGRAKGVVFASGMQTEIGKITQFISQSQKEKTPLEQNIAKLTKKLTLMIGIIIFLNGLWTIFKNIYSSTFSSHILKHTFLDAIALAVASIPESLLIIMTLILALGMKKLAFKKAIVKNLKTLETLGAVNVICTDKTGTLTQNNMTVKKIIVCNSLEKISPFCVENINAPKPFNLAKLLLFGILCNDALISVA…
scaffold_0	fig|33926.187.peg.83	peg	scaffold_0_82352_82137	82352	82137	-	Thermostable carboxypeptidase 1 (EC 3.4.17.19)			isu;Metallocarboxypeptidases_(EC_3.4.17.-)	atgataatgaaaaacgttcaaaaagcaaatcctaatattaaagagggttttaaaacaggcaaatttgaaactttaaatcaatatttagatcaaaccataagaaactggggttctttttataccaaccaagaatttgttttcaaagcaacaggcatgccccaaattaaccctgaaacctttttacaatatttaaaaaataaatatttgaataattaa	MIMKNVQKANPNIKEGFKTGKFETLNQYLDQTIRNWGSFYTNQEFVFKATGMPQINPETFLQYLKNKYLNN
scaffold_0	fig|33926.187.peg.84	peg	scaffold_0_82474_82626	82474	82626	+	hypothetical protein				atgacaaaatactcaaaatattcaagacgttcttttagaagaaataaattaactttaactggttttttaacacgttggattttacctactttaggtattgttatacctttttgtaattgtttgcgcttcaaaaggctatttgattataaataa	MTKYSKYSRRSFRRNKLTLTGFLTRWILPTLGIVIPFCNCLRFKRLFDYK
scaffold_1	fig|33926.187.peg.85	peg	scaffold_1_546_719	546	719	+	Excinuclease ABC subunit B			icw(4);DNA_repair,_UvrABC_system	ttgaatggcaaagcaattacgaatcttaaattaatcactctttttcctgctagtctatatgctacaaatacccaaaaattacaagaaagcatcaaaagaattcgtcaagaattaaaggaacaaattaatcattttgaaaaaactaaccaacttttagcagcccaaaaaaattaa	MNGKAITNLKLITLFPASLYATNTQKLQESIKRIRQELKEQINHFEKTNQLLAAQKN
scaffold_1	fig|33926.187.peg.86	peg	scaffold_1_721_1083	721	1083	+	Excinuclease ABC subunit B			icw(4);DNA_repair,_UvrABC_system	atgcgcactttacatgatttagaaatgttagaacaaataggcaattgcaatggtgttgaaaattattcaagacatttagcactcaaagaaaaaggcgaggcaccatcaactttaattgatttttttggaaatgaatttttaaccatcattgacgaatctcatgtaactattcctcaaattaaaggaatgtattttggtgatttttctcgtaaaaccaacttagtaaatttcggtttcagactgccaagtgcccttgataacagacctttaaaattccatgaattccaagccaaaatgaataaagttatctatctttcagctactcctggcaactatgaattaactaaaaaaatcccattgtag	MRTLHDLEMLEQIGNCNGVENYSRHLALKEKGEAPSTLIDFFGNEFLTIIDESHVTIPQIKGMYFGDFSRKTNLVNFGFRLPSALDNRPLKFHEFQAKMNKVIYLSATPGNYELTKKIPL
scaffold_1	fig|33926.187.peg.87	peg	scaffold_1_1149_1568	1149	1568	+	Excinuclease ABC subunit B			icw(4);DNA_repair,_UvrABC_system	atggatgacctttactttgaaattaaacaccaaactaaaaacaatcaaagaattttgataactactttaactattaatatgagtgaggacctaactgcttatttaaaaaatttaggcatcaaagtagcttatttacacagtgaaattaaatctttgcaaagacttgaaattttaaaagatctaaggttgggaaaatacgattgtttggtgggagttaatcttttgagggaaggacttgacttacctgaagtagctttagtagctattttggatgctgacaaacaaggttttttaagaaacgaaagaagccttatccaaactattggaagagcagctagaaacattacagacaaagctattatgtatgctgattgtatttctcctgctatgcaaattgct…	MDDLYFEIKHQTKNNQRILITTLTINMSEDLTAYLKNLGIKVAYLHSEIKSLQRLEILKDLRLGKYDCLVGVNLLREGLDLPEVALVAILDADKQGFLRNERSLIQTIGRAARNITDKAIMYADCISPAMQIAIEENLS
scaffold_1	fig|33926.187.peg.88	peg	scaffold_1_1549_1695	1549	1695	+	Excinuclease ABC subunit B			icw(4);DNA_repair,_UvrABC_system	ttgaagaaaacttatcgtagaagaaaaatccagcaacaatacaacgaaacaacgaaagtaacaccaactgctcttaacaaaactattttagaaacaatttcaatcaaacaaaaaagaaagtgcccaaaatgaaaatgaaaagggtaa	MKKTYRRRKIQQQYNETTKVTPTALNKTILETISIKQKRKCPKWKWKG
scaffold_1	fig|33926.187.peg.89	peg	scaffold_1_1731_1865	1731	1865	+	Excinuclease ABC subunit B			icw(4);DNA_repair,_UvrABC_system	atgacagctaaaaataaagaaattaaacgtttacaaaaaattatgaaagaagctgccaaaacccttgattttgaaaaagcagctacattaagagatttgattttagagttagagaaaaaaggcaaaaaaagataa	MTAKNKEIKRLQKIMKEAAKTLDFEKAATLRDLILELEKKGKKR
scaffold_1	fig|33926.187.peg.90	peg	scaffold_1_3808_1919	3808	1919	-	Cell division-associated, ATP-dependent zinc metalloprotease FtsH				atgatgaaattaatgcctcgtaaaaaactaatgaaaatgttttttattgttacttctattgcatttcttagttatttaatttatgattttaaccctgctttttttaataattatcctcatatagattatttgcaagccagcaaaaaactggaaaataaagactatgattatttaagtttatcaaaacatgaaacatttttaagaggacaagaatactacattttatatttaactgagaatagtggtaaaaaatggcaatgtcttttggatgggggggaaatggaatggcaagaattatataagattatccaagtcaaagaaattaaattttcagaacctatcaaaaaacataaacattatttcaatattattactaatttagcttctgcttgttttagt…	MMKLMPRKKLMKMFFIVTSIAFLSYLIYDFNPAFFNNYPHIDYLQASKKLENKDYDYLSLSKHETFLRGQEYYILYLTENSGKKWQCLLDGGEMEWQELYKIIQVKEIKFSEPIKKHKHYFNIITNLASACFSFIWMYWILNSLFMEKRLTRRANRKHNILGQKRTTFEDVAGNKEEKEEIKEWVDFLKNPKKYSNLGAVIPKGIVLEGPPGTGKTLLAKALAGEAGVPFYAVAGSEFVQMYVGLGAARVRKLFEEAKENAPCIIFIDEIDVLGRKRDNSGGGSSQEADQTLNQLLTEMDGFYQSKGIIVMAATNRIDALDPALLRPGRFDRKVTVGLPDLEAREAILKVHTRKKKLAADVDLLQVAKRTPGMSGAELAAALNEATILAIKNKQESITM…
scaffold_1	fig|33926.187.peg.91	peg	scaffold_1_6372_3808	6372	3808	-	ATP-dependent Zn protease				atgattccaaaaaataattttgtatcaataaaaaggtggtctcttttaaagagatctactttcttattgttttttgtattgttttgttttccttttgttaaagctgaagaaacttatcttgaacaaaatccagaattaaaaactaatctattaaataatagaaaaaaagtttttaaggataaattgtttgaatttaaaaatgctgttaatgaatatgctgaattacaaaaagaagaagataaaactaaagtttttgaattaatgcaacaattagagcctttaacacaacaacaaaaagaagtttttcaaggttttaataatcaagataatgaattagtaaatgatttgaaaaataatttagaaactgctgttaatgaagcattagataatgaagcatta…	MIPKNNFVSIKRWSLLKRSTFLLFFVLFCFPFVKAEETYLEQNPELKTNLLNNRKKVFKDKLFEFKNAVNEYAELQKEEDKTKVFELMQQLEPLTQQQKEVFQGFNNQDNELVNDLKNNLETAVNEALDNEALDNEAKVNDVFFNDLYDKKIKKTLTEYQTKKLENYGKMLTKLNELFPSSSANEKAKTVKTNVTNQQKVFKKNSYQDGSFNKTIVETKFEDSQKELKKSSFFPNIEVKFIPWKRTNVPEKQIVAILGSNTKESDKMFEFNRTDKPSYNSRQGDKNEKGEVIPLSKLDVNVKEADDDLLAVFFTLGQKNKQSLTLKELLENSFDTPTVYVFRKDKESWSKKLSLKNVKGLDEAVKILQEMLDYIKNPQVCKKLDVKFPKGYLFYGPPGT…
scaffold_1	fig|33926.187.peg.92	peg	scaffold_1_9309_6382	9309	6382	-	hypothetical protein				atgaatgatttaagcaaacaatatagaccatttaataatttaaaattatctaaattttattttttattagttttttcaactctcttttttatacatttttttaatttagctacacaagtgaagtctttagaatttgatccagaagacccatatttagaaggtgaagtaaaagcaagaaaagaaaatcaagaagtaatgtgggatccagtatttaacaacccctatcacactttaactaaatgggacggtgatgttaaagttgtaaaaactgcaactgaaacaccaaataatttacttttgctgacaagtagagcttatgatgcacaaaacaatcttttgtggggtcacgaagatacttgggatagaacctataataaaaattttaatgttttaggtaaa…	MNDLSKQYRPFNNLKLSKFYFLLVFSTLFFIHFFNLATQVKSLEFDPEDPYLEGEVKARKENQEVMWDPVFNNPYHTLTKWDGDVKVVKTATETPNNLLLLTSRAYDAQNNLLWGHEDTWDRTYNKNFNVLGKKKYESDSTEEDPKVKWEDVSWTAEYDEKGLYRTKQLFYSAENKVKWDSNLTWFEEYYEENGKTFHNKTFFYSDSEEGNLKKKCVIKYDNRGNILHFRFYKKQGENEVDWENRNTLDFEYEKATDGKLFKKFVKKYTKDGKKVSELLEFDEKDKQLSRTKRFYNDAGEIEWVNKDTSDAVFDENNNQTKELYFAPESTSEADKKVDYQNESTCHYFYDQEGLNDGFFNRKRHYTLEDDQLKVDWAHKNTYDWEYNEDNSPKRKKFFN…
scaffold_1	fig|33926.187.peg.93	peg	scaffold_1_9310_9432	9310	9432	+	hypothetical protein				ttgcaatttttttctcctatcatattattttttttgctaatgattatctttgttttgttattaaatattattattgatgttgttaaaattattataaaaaataacttttgggttaaaaaataa	MQFFSPIILFFLLMIIFVLLLNIIIDVVKIIIKNNFWVKK
scaffold_1	fig|33926.187.peg.94	peg	scaffold_1_10137_11153	10137	11153	+	Lipoate-protein ligase A			isu;Lipoic_acid_metabolism	atgattttgattcaaattaatcgcatctgcgaccttaaaccttatttttattacgccctagaacaatacgcccttaatcatttattaaagcaaaaccctgaaaaaagcttcttttttatttggaaaatcaaaggagttgtagttgggaaaaatcaaataattgaaaacgaagttaatttagattacctcaaagaacataaaattcctttatttagaagacctactggcggaggatgtgtttataatgatcctcaaactcctctttttagcatcattgccaaaaaagaaaaaaatttcagttttaaaccttttttagctaaaattgttgttgcattacaaaaattaggacttaatgttgaatttagtggcagaaacgacattttactagaaggcaaaaaa…	MILIQINRICDLKPYFYYALEQYALNHLLKQNPEKSFFFIWKIKGVVVGKNQIIENEVNLDYLKEHKIPLFRRPTGGGCVYNDPQTPLFSIIAKKEKNFSFKPFLAKIVVALQKLGLNVEFSGRNDILLEGKKISGNAFMQNQNGMVTHGTLLYNCDFQTMINTITPNDQKLISKGIASVRSRVTNLKGYLPDVSQEKLMQYLIEALTDQTYVLSDQEIKSIEKDSLQFASNEFLFLTQPHHTKILKKRFSWGGLEIFLDIRFGLIEKMTLIGDFFHKEDNLEQFSKLFEGITYQTEKIQEVLEKTNIGFYILDATNDDFLSLLKEGILEEKIKNLSY
scaffold_1	fig|33926.187.peg.95	peg	scaffold_1_11276_11959	11276	11959	+	Substrate-specific component PAM0308 of predicted lipoate ECF transporter			isu;ECF_class_transporters	atgttaaataatcaaaaaaatgttttaagaaaaatcattgccatttctttcttattatttttggcttttggtttggaacttctttctcgttatactattaatgcaggaatcccttgcaattatgctttttttcgcattgaattaatttttatcattttaataggttatctttttggacctaaatacggattttgggctagtttattttatcttttaattcattatgttttggaattttcttttatggaagggttattacaccatacacacgaaaatcataatcacagtcatgaccacgaaaacgaacatgcaagcaaagcccttattttcctttacagattttttcttccctatattgtctgctctttttcgggattattttatcaaaaaaacttaaat…	MLNNQKNVLRKIIAISFLLFLAFGLELLSRYTINAGIPCNYAFFRIELIFIILIGYLFGPKYGFWASLFYLLIHYVLEFSFMEGLLHHTHENHNHSHDHENEHASKALIFLYRFFLPYIVCSFSGLFYQKNLNHLTKKTPIIITLVLISVVQIISSILFINLLQENFAKKTFLNWFIPSPSYSWSLNLIYSFSSVIVNNAIIGALFYLINLRLKDNMEFLYGFSKEN
scaffold_1	fig|33926.187.peg.96	peg	scaffold_1_12105_13358	12105	13358	+	ATP-dependent zinc metalloproteinase similar to FtsH				gtgtttttcaaattttttaacaaaaacaaaattattatctgctttattttgccattatctttaattttattatttttaattagtctagaattatcatatttttggatagaaaaaaatcaattaaaaaacgcttctttaataaatatgtacgaactatttgcaaaatttaaagccaacgaaattaaaaaaattcattatacttataaaagccaatacagcatttggaacaaagaacattatttaatccaagcagaaagttttgataatcaaaaatattattgtaaaatggcagcctccaattatgattatttaatatatgctttttattcatataaagatgttttggtagaagtcaaagaaaatatccaatttaattttttagaattatatttcaaattt…	MFFKFFNKNKIIICFILPLSLILLFLISLELSYFWIEKNQLKNASLINMYELFAKFKANEIKKIHYTYKSQYSIWNKEHYLIQAESFDNQKYYCKMAASNYDYLIYAFYSYKDVLVEVKENIQFNFLELYFKFISYLVSFIFGFYILIHLKQILSNKINKFNTNIDSSKDKITFADVAGLEEEEKEIQELIDFLKHPQKYHKMGFAIPKGVLLEGPPGTGKTLLVKALANEAKIPFYAVSGSEFVEIYVGVGASRIRDLFQKAKRTTPCIIFIDEIDALGAKRKSNPIIESREHDQSLNQLLLEMDGFFKLSQIIIIAATNRIDMLDPALIRPGRFDRKIKINLPNLKAREAILKVHTKNKNISLDVDFYKLALITEGASGAQLAAILNEALILAIRNN…
scaffold_1	fig|33926.187.peg.97	peg	scaffold_1_14781_13429	14781	13429	-	dimethyladenosine transferase				gtgaaaatcatatctttttacaaattttttaattcttcgtttttttcaatttattttattaaaattaaaaaaaatttaagctcgttattgttagtgattttttctttaataactttaatttgggggctttttgatagttgtttgcaaacgcatctagactcatttgcttattttaaaaatatttttcattatacaagacaaagtatttttttaattttggtagttgcaatacttgctttaactaaatatagaactactaaattttatcaaatattaagttttgttactttggtaaatattttaattataagtttggttttttgtgattttattgaagactacaaacagcattttatttctgcaaattggcaaatgcagctaattccttattatttgcaa…	MKIISFYKFFNSSFFSIYFIKIKKNLSSLLLVIFSLITLIWGLFDSCLQTHLDSFAYFKNIFHYTRQSIFLILVVAILALTKYRTTKFYQILSFVTLVNILIISLVFCDFIEDYKQHFISANWQMQLIPYYLQYVFAPLIYCFYVWKRPITFLGWKKVWIVFVHPFCYFLLSAIIFGFKADLKSHFINPYYQNNLIVAYFKLFVSFLLLAMGLIGVQKIKIHLFYKGALLVLGAFLICIIPRETSDWNHAKELVFHPQQMGSSLFPESQDIAKQLSNLVLELEGKQDSGLKIGEKILELGSGSGNVTKYLVQKFGAQNVIALEYDKELCNVLRNKFPGLTVIEGDACNFIELLKKQIDETQIKQIKGIVSTLPLSIFSQEQLQELNKNLAKVIKQNKIR…
scaffold_1	fig|33926.187.peg.98	peg	scaffold_1_15103_14972	15103	14972	-	hypothetical protein				gtgtataaaattaaaaaactgatcaaacttaattttaacatttttttatggcttttcgttatttttttgcattttttctttatttttttgacttattttggttttgcaaaagctaaaaatgttgttttttaa	MYKIKKLIKLNFNIFLWLFVIFLHFFFIFLTYFGFAKAKNVVF
scaffold_1	fig|33926.187.peg.99	peg	scaffold_1_15255_17849	15255	17849	+	Alanyl-tRNA synthetase (EC 6.1.1.7)			isu;tRNA_aminoacylation,_Ala	atgacatcttttgaaattagacaaatgtggctcaaattttttgcaaacaaaaaccatcacatcgcaaaatcatcttctttgataccacgaaacgaagctaacttattatgggttaatgcaggcattacccctttaaaaaaatattttgatggcacacaaacacctctttttagacgcatcactaacgtgcaaaaatgtattcgtaccaacgacatcaaaaacgtaggaaaaacctcgcgccatcatactttttttgaaatgttaggcaatttttctatcggaaattattttaaaaaagaagctatccactacgcctttgagttgttaacttcgcctaaatggtttgcttttcccttagaaaaactctacatcacgtatttttttcaagaccaagatact…	MTSFEIRQMWLKFFANKNHHIAKSSSLIPRNEANLLWVNAGITPLKKYFDGTQTPLFRRITNVQKCIRTNDIKNVGKTSRHHTFFEMLGNFSIGNYFKKEAIHYAFELLTSPKWFAFPLEKLYITYFFQDQDTYQYWLDLGVEKKHLIPLKSNFWQIGPGPSGPCTEIFFDRGKTFDPRNKELIIQDLENDRFIEIWNIVFSQYNCDPKLPIEKYQELPSKNIDTGAGLERLACILQNTKTNFETDLFFPLIKALEKMTQIKYTGQESFKIIADHLKTLVFAINDGAVLTNEKRGYVLKKLLRRAANEGKKLGLDKPFLHQLVPPTVAMMRDFYKELCTNQEMIAKVLLQQENIFEQTLKTAEKTFLQHLTQNNLSGQNFFKLYDTYGIPEDLILGYAK…
scaffold_1	fig|33926.187.peg.100	peg	scaffold_1_17930_18172	17930	18172	+	hypothetical protein				atgacaaaaaacaacaaaataaaaaagacaaaaataatcaaagcggaagaaaaattaaaattaaacctttttaaaaccccaaacctactatttttcaaattttttaaaaaattattaataaaattatttgcccaaaaacacaaaaaaattgataaaatgaagttgaaccaaaaccaagaaaaaaagaataatttttatcattcaaaccattttttgacaaatgagaattttttattatgttaa	MTKNNKIKKTKIIKAEEKLKLNLFKTPNLLFFKFFKKLLIKLFAQKHKKIDKMKLNQNQEKKNNFYHSNHFLTNENFLLC
scaffold_1	fig|33926.187.peg.101	peg	scaffold_1_18166_18636	18166	18636	+	Putative pre-16S rRNA nuclease YqgF				atgttaaactgccaaaataatgcatctttggggttggatttaggtgaaaaaactttaggaatcgctttatcacaaacaggaattattgcccaaaacctcaaaactattttttttgccacccacaaatacgatcgattgattgcgcctttacaagaatttatttctcaatatcaaattaaaacaattgttttgggataccccaaacacatgaacaacgaaataggaattaaagccaaaataagtagtgattttaaaaaaacgctagaaaacaagtttgagcaagtaaaagtaattttatgggatgaacgtttatctaccgtacaagcaatccaaatgttaaaaaccaataacaaaaaaaaaggcaaaattttacaaatgaaagacgaaattgcagcaacc…	MLNCQNNASLGLDLGEKTLGIALSQTGIIAQNLKTIFFATHKYDRLIAPLQEFISQYQIKTIVLGYPKHMNNEIGIKAKISSDFKKTLENKFEQVKVILWDERLSTVQAIQMLKTNNKKKGKILQMKDEIAATIILQNYLDYIKLHPNKENWNVWF
scaffold_1	fig|33926.187.peg.102	peg	scaffold_1_18623_19207	18623	19207	+	Uncharacterized SAM-dependent O-methyltransferase				atgtttgattttaacaaagaaaaaaacttacaaaaattaaaaaaatacgcccaagaaaacaaaatccccattattcaagaccaaggattagctttgttacttgatgtaatttcacaaaacaaaatcacaaatattttagaaatcggaactgccattggatatagcgctttggctatgagctctcttaccactaaaattgataccttagaaagagattttataaattataatttagctaaaaactttttaaaagaaactccctatcacataaatgtcatttgggcagaggcgttaatttatcctacttgcaatttaaaaaaatatgatttaatttttattgatgctgccaaagcccaatatcaaaagttattttgcaaatatgctcctttactcaaaaaa…	MFDFNKEKNLQKLKKYAQENKIPIIQDQGLALLLDVISQNKITNILEIGTAIGYSALAMSSLTTKIDTLERDFINYNLAKNFLKETPYHINVIWAEALIYPTCNLKKYDLIFIDAAKAQYQKLFCKYAPLLKKQGIIVFDNLNLSCFKKAKTTKNNQGIFKKMHNFQTFLTNHPDFCTTFQDVGDGLIISYLKK
scaffold_1	fig|33926.187.peg.103	peg	scaffold_1_19218_19730	19218	19730	+	Transcription elongation factor GreA			isu;Transcription_factors_bacterial	ttgaaaaaccaccaaaaaataaaaaaagaaggtcttttatttatgaataataaaatttatgaacttacccaatcaggaatagaaaaattaaaaaaagaattaacttttttaaaagaaattaaaagaaaagaaaatttagaagctttaaaagaagcgcgcgaacaaggagatttatcggaaaacgctgattatgatgctgctagaaacgaacaagctttaatagaacatcgaatctcagaaatccaaaatattttaaaaaatgtccgcgtagttaaagtttccaaaaaaagagaagtaagtattggcaaaaaagtatctttggagcttttacacaccaaacaacaacaagaaattgaattagtaagcaccttggaagcagatccttttaccaacaaaatt…	MKNHQKIKKEGLLFMNNKIYELTQSGIEKLKKELTFLKEIKRKENLEALKEAREQGDLSENADYDAARNEQALIEHRISEIQNILKNVRVVKVSKKREVSIGKKVSLELLHTKQQQEIELVSTLEADPFTNKISIESPLGQNIKGHQIGDVVFVTSETGNTFRVKIVDVQ
scaffold_1	fig|33926.187.peg.104	peg	scaffold_1_19720_20295	19720	20295	+	Hydrolase, HAD subfamily IIIA				atgtccaataaaatgacttgccccaacaaacttttcatccctcaacactattttccttgtgttttgcaaattccttttgagttgtttcaaaaacaaggcattaaagcattaatttttgatctagacaatactttaattgaatgcaacaaagatattttagatgaacaaatcaaaaaccttttaactaaattatctcttattttcaaagtcgttattctttctaatgcctctaaaaaacgcctccacaaagttttaaaaaatgattttacttttatatatttaaatttattaaacaaaaaaccatccactacagcttttcaaaaagcatgccaacttctcaaattggaacccacacaaatgttaatgataggagaccaacttcaaacagatatcaaagga…	MSNKMTCPNKLFIPQHYFPCVLQIPFELFQKQGIKALIFDLDNTLIECNKDILDEQIKNLLTKLSLIFKVVILSNASKKRLHKVLKNDFTFIYLNLLNKKPSTTAFQKACQLLKLEPTQMLMIGDQLQTDIKGANQAGFCSLLVKPLNRFQESAFTKFNRFYREKKFLTNLKKQDYHLWKEKFQDFEEKWK
scaffold_1	fig|33926.187.peg.105	peg	scaffold_1_20297_20929	20297	20929	+	Hydrolase (HAD superfamily), YqeK				atgttgttgcgcaaaattcgtaaagctgtcgaaattaaattaaaaaactatccttcacggttagaacacactataagagtttatcgcactgctaccaaaatggcaagacattataacaaacctttattgcctattcaaattgcagctttatttcatgattacaccaaaaacgacaccttagaacaacaaaaaccctatcttacccaagccaatatccaaaaatacagcaaaacgcctgctatttttcacgctctatctgctgcaaacatcttaaaaaaagaatttagcatcacaaatgtcactattcttaatgccatcaaaaaacatgtttggggtgataaaaaaatgaattattgcgataaaattgtattgttaagtgacaaattagaacctcaacga…	MLLRKIRKAVEIKLKNYPSRLEHTIRVYRTATKMARHYNKPLLPIQIAALFHDYTKNDTLEQQKPYLTQANIQKYSKTPAIFHALSAANILKKEFSITNVTILNAIKKHVWGDKKMNYCDKIVLLSDKLEPQRNFSQIKYFQKIAYLNLNQALYELLKNNFDYFSQKGSPLPYNYQEILSSLKNSIKRKIFSWQRQQLSLEENSKDTKSN
scaffold_1	fig|33926.187.peg.106	peg	scaffold_1_20929_21360	20929	21360	+	16S rRNA (guanine(966)-N(2))-methyltransferase (EC 2.1.1.171)			isu;RNA_methylation	gtgccatcacctcacaccaaagccactagctctttggtcaaagaagctctttttaatactttgggagcctcagtccaaaacaaaatctttttagatttatttgcaggcaacggttcttatggttttgagtctttaagcagagatactaaacaagcctattttgtggatgcttccttaaaagcttttcaaaccttaaaagaaaaccaccaaaaattaaaactggatttagaacaaagcattattttttatggtcattttattcaagctttaaaaaaattccaaaaagccaacttgatttttgattttattattttagaccctccttattttaaagatttttatttacctgcttttgaatatttagacaaattaacacatcaaaatagcattattatttgt…	MPSPHTKATSSLVKEALFNTLGASVQNKIFLDLFAGNGSYGFESLSRDTKQAYFVDASLKAFQTLKENHQKLKLDLEQSIIFYGHFIQALKKFQKANLIFDFIILDPPYFKDFYLPAFEYLDKLTHQNSIIICELHRKIVLLT
scaffold_1	fig|33926.187.peg.107	peg	scaffold_1_21488_21703	21488	21703	+	UPF0154 protein YneF				atgaacaatatttggttatatgtaaatccaattataggatttttattaggtggggctttaggagcttttttaatgtttcgttggtttaaaaaacatttacaacaaaatcctcccatcagtgaaaaacaaatcaaagaaatgtttcgccaaatgggccgtaccccttctgaaaaacaaattcgtcaaattatgaacagtatgaaacaaggcaaataa	MNNIWLYVNPIIGFLLGGALGAFLMFRWFKKHLQQNPPISEKQIKEMFRQMGRTPSEKQIRQIMNSMKQGK
scaffold_1	fig|33926.187.peg.108	peg	scaffold_1_21708_22055	21708	22055	+	hypothetical protein				atgtttaaaaatatcttttttacatttatttttattgtttttatttgtcttttagttatttttataatgaattatttttatcgcaaaaatgttaaaaacaaaattataaattatttattgtcttgtagcaatttagaacaagaaatattaaaaagttttttgcaaaatcctcacaaaacttttcccttgacaaaagatgccaacattaccaaaaatttattacaattgaatatcatttttttaaaagaaatggtttcggatgttaaatataataattatgtttttaaccctttaataaaaaaaattattcacaaaaataaagatttaaaaaaaatttaccatgaataa	MFKNIFFTFIFIVFICLLVIFIMNYFYRKNVKNKIINYLLSCSNLEQEILKSFLQNPHKTFPLTKDANITKNLLQLNIIFLKEMVSDVKYNNYVFNPLIKKIIHKNKDLKKIYHE
scaffold_1	fig|33926.187.peg.109	peg	scaffold_1_22576_22148	22576	22148	-	hypothetical protein				atgattatttttaaaacaactgcttattttaatccccatttagatgatttatgtttttttgaagaaaaagaaggaattactaaaaaactagtttcagctttagaaccaagcaacaaacaatcagggcctgttgatttattttgtctttcttgggcaatttgtttttataaaacttctaaaaagattttagcagaacaagactatacaaataaagatttaaaagtaaaagtaactttagaaatgcaaaaagatgataaaggtttttattttaaacctactgctattttaggaattcaagatatgacgctggaacaaactgaaataattgcagatgcaactcataaaagatgccctatttctcgtttaattagtgctgatgaaaatgtttctgttaaagtt…	MIIFKTTAYFNPHLDDLCFFEEKEGITKKLVSALEPSNKQSGPVDLFCLSWAICFYKTSKKILAEQDYTNKDLKVKVTLEMQKDDKGFYFKPTAILGIQDMTLEQTEIIADATHKRCPISRLISADENVSVKVANYNELITE
scaffold_1	fig|33926.187.peg.110	peg	scaffold_1_23485_22676	23485	22676	-	Acyl-CoA:1-acyl-sn-glycerol-3-phosphate acyltransferase (EC 2.3.1.51)				atgttaacttttatttttgttgtcgtttggctaacatttgtttttttgcaaacttccaaaactacgccagttgatttttctttttgctacaaactgccagttaatttaattttaggcttgttgttgacttttttaatagcgtttataattttggttttttgtctcgttttaatgacctttttgtcccctaatcattattttaaaggatttgtttcgcgtagtttgtcgcgttttgtcaaccgttttttaagaattaaagtagtagttcaaaatccccatttaattccttcaaaagaaaatgttgttatttatgccaatcacaagtcatacaccgatccttttgttattacaagcgttattccaagaactttatcgtttgctcccaaacaaaattttaat…	MLTFIFVVVWLTFVFLQTSKTTPVDFSFCYKLPVNLILGLLLTFLIAFIILVFCLVLMTFLSPNHYFKGFVSRSLSRFVNRFLRIKVVVQNPHLIPSKENVVIYANHKSYTDPFVITSVIPRTLSFAPKQNFNCFFGTAWFLKLAFLSLDCMVISRDDIRKTAQNLIKAVPKVKNGMAMVVFPEGGIKDRNNEQAMPLLGGAFKIACKSKASILPLTIKAATQIKNKRFWQKKVVEIIIHPPLKYDHYCNTNMHQIAIDVQNIINSSFN
scaffold_1	fig|33926.187.peg.111	peg	scaffold_1_23970_23479	23970	23479	-	Dihydrofolate reductase (EC 1.5.1.3)			isu;Folate_Biosynthesis	atgattaatttaattactgcctttgacggcaattatttgattggcaaagacaacaaactaccttggcattatccccaagatttacaatattttaaaaaaaatacccttaatcaaaatgttttgatggggtatgaaacttataaatctttaaaaagttatttcaaaaataagccctttaattttaaaaaaacttatgtagcatctttaaagcatgatttggaattgcctaattgtactgttgtttctgatttgcaatccttcatggcaagtgatgctgcccaagatatttttattattggtggaggaaaaatctatcaacaaaccctaccttgggtaacaactttatacatcacccacattttacaaagacatcaaggaaatgtttttttccccaaaatt…	MINLITAFDGNYLIGKDNKLPWHYPQDLQYFKKNTLNQNVLMGYETYKSLKSYFKNKPFNFKKTYVASLKHDLELPNCTVVSDLQSFMASDAAQDIFIIGGGKIYQQTLPWVTTLYITHILQRHQGNVFFPKIDLSQYQLIQKEIHPQLIFSIYQKKLDTPKC
scaffold_1	fig|33926.187.peg.112	peg	scaffold_1_24833_23958	24833	23958	-	Thymidylate synthase (EC 2.1.1.45)			icw(1);Folate_Biosynthesis	atgaatacttatttagatttatgtcgttttattttgcaaaaaggcagttttagaaacgaccgcactaatacaggtaccaaaagtgtttttggctaccaaatgcgatttaatcttgaagaaggttttcctttgttaactactaaaaaaatgaatcttagatcaattatccatgaacttttatggtttttaaaaggggatactaatatttgttatttggtacaaaataatgttaatatttggaatgaatggccttatcaaaaatatcaacaatcagttttttttaaaaatgaaacattgaaagaatttgtagaaaaaatcaaaaatgatcctctttttgccacaaagcacggtaatttaggtcctgtttatggtaaacaatggcgcgattttaatggcgtt…	MNTYLDLCRFILQKGSFRNDRTNTGTKSVFGYQMRFNLEEGFPLLTTKKMNLRSIIHELLWFLKGDTNICYLVQNNVNIWNEWPYQKYQQSVFFKNETLKEFVEKIKNDPLFATKHGNLGPVYGKQWRDFNGVDQIKFLISEIKTNPNSRRLILNSWNPPLLNQMALPPCHVLIQFYVHQGKLSLQLYQRSGDVFLGIPFNIASYSLLLMMVAQVTNLQPYEFIHNLGDAHIYSNHLAQVQTQIQRNPKKLPQMILNPDIKNIDDFKFSDFTLQNYQCDGILKGDIAVWLI
scaffold_1	fig|33926.187.peg.113	peg	scaffold_1_26254_24878	26254	24878	-	Putative Xaa-His dipeptidase				atgattgattttaaaaaagaggttataaaaagaaaagacgccttaattgaggctttgcaaacattattaaaaattaacactgaacttaccacctttgatcctaatagaataggcgctccttttggcgaaggcaaccaaaaagcccttgattttatgcttgatttaggctcccaaagcggctttaaaaccatgaatttagaaggatacgctggtcatattgaatacggcaaccaaaaagaatgggttggtatgattggtcatttggatgtagtgccatcaggaactggttgggactatccaccttatgcggctttaattgctgatggcacgctttatggcagaggaacccaagacgataaaggtcctacaatggcagctttctgggctttgaaaatattg…	MIDFKKEVIKRKDALIEALQTLLKINTELTTFDPNRIGAPFGEGNQKALDFMLDLGSQSGFKTMNLEGYAGHIEYGNQKEWVGMIGHLDVVPSGTGWDYPPYAALIADGTLYGRGTQDDKGPTMAAFWALKILHELNLSLSKRIKLILGVDEETGFRCMKHYFKQVPELPVSGFVPDSHFPAIYCEKGIGDFTFEGAVLDKRIVSIQSGQASNVVSDLAQAVLKFDPNYSDLFHNFVKTNSIKATLEPQGDLLKLEVHGVSAHGSTPKTGKNALYDLMKVLKALGITNTLVDFFDQYLVDSLDGKKLGINHFDEETYNLVCFSGVLKLENNQAFFTLNLRYPKGITFEKILFQLEKAAKSQHFCLKTTLHHPIMYVNPKSELMQTLLKVYQKYTNDLVS…
scaffold_1	fig|33926.187.peg.114	peg	scaffold_1_26676_26521	26676	26521	-	hypothetical protein				ttgaaaatttcttgaattcctttaaaatccactaatattataactcaatcaaaacgaaaaagaaacacttttttattttttataaaaaatttttttcttcttttaaatgctaaaataatgttaaaatttaagtatcaagatgtagataaagtataa	MKISWIPLKSTNIITQSKRKRNTFLFFIKNFFLLLNAKIMLKFKYQDVDKV
scaffold_1	fig|33926.187.peg.115	peg	scaffold_1_26797_27813	26797	27813	+	hypothetical protein				ttgaaaaatatttaccaaaaaaaaccttgtttaaaacaaaggtttatttattgtttaagtgcattattacttttgatcttatttgtaataagttttaattgtactttaaaagctgttataacagaaccaatagatatcagcactattgaaaaaaatataggatcttttgaaagtgtaccaaatgacaaaaaaatcattgaaaaaattgcaaaaaatcacaaaaatataagtaatactgctattggagacgatttagaagttgtttcgataaacaataacaaagcaactgtcaaagcaaaagaaaattctaaaaaaattaaaggtcaagtagaagttatttttaatgtcaaagaagacctaaatgttttaattaaaaataaagctttaggggatatagaa…	MKNIYQKKPCLKQRFIYCLSALLLLILFVISFNCTLKAVITEPIDISTIEKNIGSFESVPNDKKIIEKIAKNHKNISNTAIGDDLEVVSINNNKATVKAKENSKKIKGQVEVIFNVKEDLNVLIKNKALGDIELNKIHSEALISNEDLLNAIKSKNNGLVITKEDIYFPKKDRSKGDITIEALDKSPKYKGKAKLTYQIKKINKEEFIAEVKKKYNIPFDSPIKQNQLDETIENVIAEEVGNPDSTKELVMQKVQETVALLLNDGNTLSETLTTSMSNKEELQNNSQTILSPKITSEKTDNNENTNYGFYIVIAGIILISITFLSLLFVIFKKRNTQS
scaffold_1	fig|33926.187.peg.116	peg	scaffold_1_27905_29119	27905	29119	+	hypothetical protein				gtgaaaataccatcttttaaaaaaaacataattattgtaataataatcttttctatacttttaataatatttggttggttaggatggcaaaataacttttttgctttagaagcttcgcaaaattctactaaaaatacttctttatcctctaaaaattttaattataatgatttacaagatttaccaaaaaaccaaaatgaaaaaatcgaagaacaagctccagaagcaaaagaaaacaatttagataatccaaatcaaaaagggcaaaaaacattgtatccacaaataacagaaataaaaaaaattgaagaaataaaagaaccgcccaaatacagaccaaaagcaactcccaaacctaaccaaaaaaacaacacacaaactatcaaaaaaaatcctcat…	MKIPSFKKNIIIVIIIFSILLIIFGWLGWQNNFFALEASQNSTKNTSLSSKNFNYNDLQDLPKNQNEKIEEQAPEAKENNLDNPNQKGQKTLYPQITEIKKIEEIKEPPKYRPKATPKPNQKNNTQTIKKNPHLQKAKNKRKIMQKKLVYQNQKIIDLKEQILLLENEKNKPKEIDNQFSDQIKPQLESQIQGMNIYNVYLGEKSDKDMALEWLRKNFSNQHYQINFSYGLYNSQIIQSTVFFDSRIKEPPPQNLLLVYFDGGTRDKANNCYSLEALKTLGNGAQNMYILWQDESPFNDKNFIQNNFCTDLIYEKGSSLGGPSYLNVKHIALKNINTNEIIATFPVKCKIEVPCSLDGLDLELKFPFYNYKIEGLLSNTHIKSLRKINVYSKHTGQSKT…
scaffold_1	fig|33926.187.peg.117	peg	scaffold_1_30587_29247	30587	29247	-	Pyruvate kinase (EC 2.7.1.40)			isu;Glycerate_metabolism isu;Pyruvate_metabolism_I:_anaplerotic_reactions,_PEP	atgaacaaaactaaaataatttgtaccttaggacctgcttcttatgataaaaacattttacaagccttaattcaaacaggtttgaatgtagcaagatttaatttttctcacgctcaatacgaacaaactaaacttttaatgaaaaccattaaaactattagtgataaattagacaaacacacaggacttatgttagatactaaaggacctgaaattagaactcacgaatttgatggtgtagtaacaattcaaaaagattctgaagtaagaatatctatgacagaagttttaggtaatgctaaacttttttcagttagttattctaatttatacaatgaattaaaagttggtgatatggttaatattgatgatggatacttatctttggaagttgtaggc…	MNKTKIICTLGPASYDKNILQALIQTGLNVARFNFSHAQYEQTKLLMKTIKTISDKLDKHTGLMLDTKGPEIRTHEFDGVVTIQKDSEVRISMTEVLGNAKLFSVSYSNLYNELKVGDMVNIDDGYLSLEVVGKDEVKQQLVTKAKNTHSIKSRRGVNVPKVNLEMDFISPKDYQDIVFAAQQDFDYIAASFVRRAQDVKDIKKILQEQGNSNIQIISKIENQEGVDNLEEIIQESDSIMVARGDLGIEVDGELVPLYQTRMITKCLEYGKPVVVATQMLESMQRNPRPTKAETSDVFNAVREGTTFTMLSGESASGEYPVEAVTYMKKINYQAEKVVNYQALSKVYQPKNSKENLLLSAVELALRTDVKVIVAYDLKDAYDVSKFHPSVPVLALVKTE…
scaffold_1	fig|33926.187.peg.118	peg	scaffold_1_32023_30656	32023	30656	-	L-malate or citrate/H+ symporter CimH (TC 2.A.24.2.4)				atgaaaaaagacaaacaaataaagatttttgggtttcaccctttaatgtttcttttttttgcagctgtttgcgctttacatctttttgcagttaaagaatggggaataaaaaaattatatcaccctcttttaacccctttatttattatttttgtcttaggatacggtcttaattttattggtgatagtgttccttatttaaataaaataggattaggatttttgctttgtatttttgttccttcttatttagtttataaaggatggataccgcaagatttagcagacaaatgtaataaaaattttttcagtgccaaaacaccaaataatcatttaggatctgattttgctaacttttttataacttgtgttattgctggaagtattttaagtgttgat…	MKKDKQIKIFGFHPLMFLFFAAVCALHLFAVKEWGIKKLYHPLLTPLFIIFVLGYGLNFIGDSVPYLNKIGLGFLLCIFVPSYLVYKGWIPQDLADKCNKNFFSAKTPNNHLGSDFANFFITCVIAGSILSVDRNLLKRSLSKFLPLTLIVCLVAILSVGFVGFLFNYQKPEGFSTKGSFLDSIFYVAVPLTNGGTNLGINGFANGIYKDAFPQLDQETVRTAIVVPLIMARCLSILFAGLMYVIFDKTKFSGKGKLEYKNNKLTPKPTEKKTPLEYKNIGMGLTMIFVLFSLSGLLNKLLWGYLESLVYFILFLILIRVFNLLSQENQSHISQAGQVISKNFTTPILAGLGMTVKWQQLMGGIKQIPVLTMVLTALLVVVLVSFVLAKAFGFYPFETS…
scaffold_1	fig|33926.187.peg.119	peg	scaffold_1_33764_32226	33764	32226	-	2,3-bisphosphoglycerate-independent phosphoglycerate mutase (EC 5.4.2.12)				atgactaaaaaatttgtaggattaattattttagatggcttaggcttaacagaccaaaaagaaaataacgcttttcatttggcaaagactccctatctagattatcttttaaaaaactttcccaataccactcttaaagcctcaggtgaagaagtgggtcttccccaaggtcaaatgggaaatagtgaagtaggacaccttaatttaggagcaggaagagttgtttatcaattgcttactcaaattaataaagctattcgtgataaatcttttttcaccaacaaacaatttctccaagccatcgaacatgttaaaaaaaacaacagtaaaatgcatcttttaggacttatctctgatggaggaattcattctcatttagatcattttaaagctttattt…	MTKKFVGLIILDGLGLTDQKENNAFHLAKTPYLDYLLKNFPNTTLKASGEEVGLPQGQMGNSEVGHLNLGAGRVVYQLLTQINKAIRDKSFFTNKQFLQAIEHVKKNNSKMHLLGLISDGGIHSHLDHFKALFDLLKENNLANNTFLHAFTDGRDTSPYSGINYIKNLLDYGFNIASVAGRYYALDRDNNWDRINLVYNMLTSKQAPVIDLPLENTIQNFYNQGITDEFITPFITNSNGLIDDNDAVIFVNFRSDRAMRLATALSNPCATNAFCSEGKTKFCGTKLLNNLFLVTMTKYSDQVKSVVAFEKITLKNIYGEVIANLGMHQLRIAETEKYPHVTFFFDGGKELQLKNADRILIPSPKVKTYDLKPEMSALEITTHAKTAILSGKYDTLILNF…
scaffold_1	fig|33926.187.peg.120	peg	scaffold_1_35178_33886	35178	33886	-	Enolase (EC 4.2.1.11)			isu;Serine-glyoxylate_cycle	atgtcatatattgaaagtattttagcgcgcgaagtgctagattccagaggaaatcctacagtagaagtagaagtttacacagaatcaggagcgtttggaagagctattgttccttcaggagcttctaccggacaacacgaagcagttgaattaagagatggggatgccaaaagatttttaggtaaaggcgttttgcaagctgttaaaaatgttactgaagttattcaaccagaattagaaggttattctgtattagaacaaactttaattgataaattattaattaaacttgatggaactcctaacaaatctaatttaggagctaacgctattttaggtgtttctttggcttgtgctaaagctgcagctaactacttaaatcttgagttttatcaatat…	MSYIESILAREVLDSRGNPTVEVEVYTESGAFGRAIVPSGASTGQHEAVELRDGDAKRFLGKGVLQAVKNVTEVIQPELEGYSVLEQTLIDKLLIKLDGTPNKSNLGANAILGVSLACAKAAANYLNLEFYQYVGGVLPKQMPVPMMNVINGGAHASNSVDFQEFMILPTGAPSFKEALRYGAEVFHHLGKILKQKGFPTTVGDEGGYAPDLNSNEEALQIILEAIKSAGYEPGKDIFLGMDVAASEFYDEKLQKYVLASENNKAFSSQELVHYYETLVAKYPIISIEDGLDENDWGGWKYLTQKLGNQIQLVGDDLFVTNTQKLAQGIENKIGNSILIKLNQIGTLTETLETIEMAKKASYTTVISHRSGETEDTTIADLAVATNAGQIKTGSCSRTD…
scaffold_1	fig|33926.187.peg.121	peg	scaffold_1_36628_35348	36628	35348	-	Glucose-6-phosphate isomerase (EC 5.3.1.9)				atgttgaaattaaaccttgaagggatttataattttttagattggcacaatcatgcccaaacttttgcccctcaaatcaaagccatacaccaaaaattacatcaagaccaacaactaaaagaaaaatatttgggttggttagagctacccttacattttgattcccaagaacttgaaaaaatgaaacaactaaaaaattcccaccccaatttggatgttttagtagtaattggcattggaggatcttatttgggcgccaaagcaggaattgaatttttgcaaacgtcctttaaaaaaactaagccagaaattctttttgcaggtcatcaagtatcaggcaattacttaactaatttgctccattatcttaaagacaaaaattgggcaattaatgttatt…	MLKLNLEGIYNFLDWHNHAQTFAPQIKAIHQKLHQDQQLKEKYLGWLELPLHFDSQELEKMKQLKNSHPNLDVLVVIGIGGSYLGAKAGIEFLQTSFKKTKPEILFAGHQVSGNYLTNLLHYLKDKNWAINVISKSGTTLEPALAFRILKKEIEEKYSKQLAKNRIFVTTDSQKGVLLNLALKEGYQTFVIPDSVGGRFSVFTSVGILPFVFANLDVVSMMKGALQAYHDTFQEDLFQNQAYQYALARYLLHTQQNKKMELLVSYEPHLLSFSEWWKQLFAESEGKEKKGLFVGATNNSTDLHSLGQFIQEGTKMLFETVLNVASIKDDCVVPHIPNELDNLNYVAGKTYSQINQKILQATKQAHIEGKVPNLEIVIPTLDAYHFGYLAYFFQKACAMS…
scaffold_1	fig|33926.187.peg.122	peg	scaffold_1_36939_36817	36939	36817	-	Na+-driven multidrug efflux pump				ttgtcccaattaaaagatgtttcaattcttgatgctactcaatgtggtttaagtacttttggaagcaatattattgtctttttgacaactacttatttatgttgtatctttgcgccaaaataa	MSQLKDVSILDATQCGLSTFGSNIIVFLTTTYLCCIFAPK
scaffold_1	fig|33926.187.peg.123	peg	scaffold_1_37168_37046	37168	37046	-	Na+-driven multidrug efflux pump				ttgtggcgaacaattattgcgtgttttactgaaaaagtttttaccccacaagaaataacattctttaaagaaatccttaattgggaacaaacttctttgttttttctgtatggactactttaa	MWRTIIACFTEKVFTPQEITFFKEILNWEQTSLFFLYGLL
scaffold_1	fig|33926.187.peg.124	peg	scaffold_1_37322_37212	37322	37212	-	Na+-driven multidrug efflux pump				atgttatttttttatgctatttctaattcttttgaagatagtcaatctgctatggcatctcaaagtgttacttttcaaagtaatagtaaaactttaaaaatgttgttgtaa	MLFFYAISNSFEDSQSAMASQSVTFQSNSKTLKMLL
scaffold_1	fig|33926.187.peg.125	peg	scaffold_1_37564_37322	37564	37322	-	Na+-driven multidrug efflux pump				ttgcttactttggtaactttttgttgtatgtttagttctaaaaatatttttaagttgcaattaaaaaacctagttttttctaaactcacagtaaaaattatcctgaaattagcaggaacattaattattgccaaatctacttatgaaattggcaaactcattattcttgctatgatgggcagttattttactaaagatcaagaaaacttagtagatattttttggatttgttatggcagttaa	MLTLVTFCCMFSSKNIFKLQLKNLVFSKLTVKIILKLAGTLIIAKSTYEIGKLIILAMMGSYFTKDQENLVDIFWICYGS
scaffold_1	fig|33926.187.peg.126	peg	scaffold_1_37836_37591	37836	37591	-	Na+-driven multidrug efflux pump				atgtctactgaaaaaaatcatttgccacacccttccaaacctgccaaccaaacccctaaatcatttaaaagacctatttggatcaatttaattattcttacttttcccattgctatttatttgttatttcaacaattatctgtatacattgatttttatattattggaaaccaacccgattccagcaccaatttagataaaaccatctcttatatggtgcaaattaaaaaaattttattgatttag	MSTEKNHLPHPSKPANQTPKSFKRPIWINLIILTFPIAIYLLFQQLSVYIDFYIIGNQPDSSTNLDKTISYMVQIKKILLI
scaffold_1	fig|33926.187.peg.127	peg	scaffold_1_38952_37960	38952	37960	-	6-phosphofructokinase (EC 2.7.1.11)			isu;N-Acetyl-Galactosamine_and_Galactosamine_Utilization isu;D-Tagatose_and_Galactitol_Utilization	atgaaaaatgaaaaccaaaaagcaacaacaaaagaaaacaaaaaaattgctgtgttaacttcaggcggcgatgctcctggaatgaatgcagctattcgtgctgtagtttttgaaagcgctaaacaaggatttgaagctttcggcgtaaaagatggttatttaggactttttaataaccaaatcgaaatcttaaatcctcaaacattttctcgtgttcttaacgtgtctggtacttttttgggaactgctcgttttttagattttcaaaataatttagatgttcgcaagcaatgcgcccaaaatttaaaaactttaggaattgataaattagttgtaattggtggtgatggttcttataaaggagcatccaaattgcacgaacttggcatcaaatgcgta…	MKNENQKATTKENKKIAVLTSGGDAPGMNAAIRAVVFESAKQGFEAFGVKDGYLGLFNNQIEILNPQTFSRVLNVSGTFLGTARFLDFQNNLDVRKQCAQNLKTLGIDKLVVIGGDGSYKGASKLHELGIKCVGLPATIDNDICATDFTIGFSTALNNIVDAIEKLRDTSVSHNRCSIIEVMGRHKGDLALFGGLAAGADVIVTRENLLSQQTICQKIKALRQANQRHAIVVVTEHIFDVSSLAKEVENYSGFETRAQVLGHIQRGGKPTAEDLVLAFRMGSYAVSLLQKNIFNCAVGACGLNLHYTTFGDLFEKTYEKNELFNAVAKFL
scaffold_1	fig|33926.187.peg.128	peg	scaffold_1_39933_39799	39933	39799	-	hypothetical protein				ttgtgcaaaaaaagtataaatttaaaaaacaaatggcagttattttttgtagttttaaaagtgtttgtttgtatcttttttgtcaaggtaaaaattaattatttttcaaacaaatattttttgcctttattttaa	MCKKSINLKNKWQLFFVVLKVFVCIFFVKVKINYFSNKYFLPLF
scaffold_1	fig|33926.187.peg.129	peg	scaffold_1_40014_41609	40014	41609	+	Na+-driven multidrug efflux pump				atgacgaaaaacaaagtaattaataaaaaagataaaataagtaggcttgttttgggggggaacttattaaaagctttatggattatttctttgcctattattgtttttaatgtttttaaagcttgttttggtagtgttgatactttttttggagctggtctagaaggagcaacccaaagctacattcaattttccaaatccgctcaaagcattgtagaagcagtaggagtttgtttaggaattacaggagttgcattaatttcacgcgaagtgggtaaaaccaaaaatgtcaaatctttaaaagctcgtaaaatagcatctagcgtttttgttttattattcatagtaagtttggttgtagcttgtgttatgattggtttttccagtcctatttgtagt…	MTKNKVINKKDKISRLVLGGNLLKALWIISLPIIVFNVFKACFGSVDTFFGAGLEGATQSYIQFSKSAQSIVEAVGVCLGITGVALISREVGKTKNVKSLKARKIASSVFVLLFIVSLVVACVMIGFSSPICSLFLKEKVINGIPKLITTEEKNLCINAFRLQMLGTILAAINVFFLGIERILGKLKKILVLNCIMMGLKIGLSTLCFGIKGIGLEALCPNVLGLQTASCLAYLFITIVAFFTLFNKKNPLFLSLGDFSFKTFFQDKKLLKTILKLSITLTIGKFIYEGGRMFTLFMVDSTFDKPFLAGTPFEFKGLGGLGVIGVADSIITLFAQISFSLKEGQLMIVSENLGNKNNKRAIKTLMFVSFCCFLVFAVTYLICAPKEYCGLGFGDDLCLF…
scaffold_1	fig|33926.187.peg.130	peg	scaffold_1_43661_41718	43661	41718	-	DNA topoisomerase I (EC 5.99.1.2)			isu;DNA_topoisomerases,_Type_I,_ATP-independent isu;Inteins isu;pVir_Plasmid_of_Campylobacter	atgaaatcaaaagttattatagtagaatctcctgctaaaaccaaaactttaagccgttttttaaatgatgaatttttaattttatcttccaaaggtcatattagagatttgtcgctaaaaggcaaagacagaatgggaattgacatcgaaaaaggctttattcctaaatacagcattatcaaagaaaaagacaatatcgtagaaactcttatccaaaaaactaaaggcaaagaagtgctattagcaaccgatcctgatcgcgaaggagaagcaattgcttggcatttatcacaaattcttaatttagactcccaaaaaactaatagaattgtttttcgagaaattaccaaagaagcagtcttaaaagctttgcaacaacctcgcaaaatcgatgaatta…	MKSKVIIVESPAKTKTLSRFLNDEFLILSSKGHIRDLSLKGKDRMGIDIEKGFIPKYSIIKEKDNIVETLIQKTKGKEVLLATDPDREGEAIAWHLSQILNLDSQKTNRIVFREITKEAVLKALQQPRKIDELLVFSQETRRMLDRIIGFKLSRLVRRLKSQSAGRVQSVALKLIVDLEEKIKAFVPEEYYIITAFFKDFQAEYQNPYKGKTKAKEAFTIVQQITDKPFLVKELKQKEAKQSPKPPFITSTLQQEAINSLNITSNQVMRVAQKLYEGVDILDESIGLITYMRTDSQRLADSFVKDAQKLIKKQYGKEYLGTYKTNKKAQSQDVHEAIRPTDLSKTPESLASHLDKYENKLYKLIYQRTLASLMTPAIFQKTQVFFEVANHLFLTEGLIK…
scaffold_1	fig|33926.187.peg.131	peg	scaffold_1_44639_43752	44639	43752	-	LSU ribosomal maturation GTPase RbgA (B. subtilis YlqF)				atgaaaacatttaattggtttcctggtcatatgaaaaaaacttttgaccaaattaaaaataatttatctttggttgatattgttttagtaattttggatgcaagaattcctctgtcaagcctcaattctcaaattttttctttaattaaccaacgccaaaaacccctccttattttgctaaataaattttctttaactgatccttgcaaaatcaataattttatcgctaattatcacaaaaaacaaattcctgttttaacaattgatgctatcaaatcccctaaacttcaagaaatatatcaaaaagctttaacaacaatcaaagccaaaaatcccctttttaaatctagaagaatagcaacccaaactcccaacattaaagctatgattgtaggaact…	MKTFNWFPGHMKKTFDQIKNNLSLVDIVLVILDARIPLSSLNSQIFSLINQRQKPLLILLNKFSLTDPCKINNFIANYHKKQIPVLTIDAIKSPKLQEIYQKALTTIKAKNPLFKSRRIATQTPNIKAMIVGTPNVGKSTLINSFAQKKVLKTSNLAGTTKRIQWIDIAKPNIQFLDTPGVLWHNFSDPRISLALALAGCFKDSILPLEKLGIHALCYLTKHYGTNLQKRFNLDQNNLSNPNLVDIIGQKRNICTKNQKVDQSRVYQMLLQEIRQGNLGKLNFDLDVLSLFEKLF
scaffold_1	fig|33926.187.peg.132	peg	scaffold_1_45433_44669	45433	44669	-	hypothetical protein				gtgtctttttgggaaaaatttttcaacataacaaaacaatttgctttttttcatactttctttatgggtattctttctggcgttattttaagctcttttacttattgtcttctttctttgcgtagtgtgaaaaaaactttagcagctcacagactagaaaaaacagatgttagccaacaagaaataattaaattaattgaagctaagaaaaaagatttcaaagaaaaaatgaaaaaagataaaggcaattttgggcattttttgataacttctatccaagaattaattttagaaatctcaagccaattttatcctagctccaaatatccctatttagaacttaccattgatgaaagtcttattttgatgttttacataaatcaaagagttgacaaagta…	MSFWEKFFNITKQFAFFHTFFMGILSGVILSSFTYCLLSLRSVKKTLAAHRLEKTDVSQQEIIKLIEAKKKDFKEKMKKDKGNFGHFLITSIQELILEISSQFYPSSKYPYLELTIDESLILMFYINQRVDKVFQNKILRMFRKMTLKRIFVIREMIVKKNMIQKYQKVAKVTNTFNNIRNFFNPFHWFKKIIFDKPLELIYHQIGVSLIAITGEEVYKIYSKKIFETEEDLEKDLQKVLDTISKVIADQSEKE
scaffold_1	fig|33926.187.peg.133	peg	scaffold_1_46218_45649	46218	45649	-	Translation elongation factor P			isu;Translation_elongation_factor_P_lysylation isu;Translation_elongation_factors_bacterial	atgattaatacaaacgattttaaaactggacaaaccattaaattcaacaaccaaatttatcaaatcctagaatttttacatgttaaacctggtaaaggtgctgcatttttaagaaccaaattaagaaacctaagaacaggtagtgtcattgactacacttttaacgctggtatcaaagttcaacctgccttaattactaaaattaaaatgcaatttctttatgctttggaagataattatatctttatgaatactcaaaattacgaacaattagaaattaacaaacatcaattaaaagattttcttaaatatctttatgaagggcttttagtagatattattttttatgaaaatgatgaaattgtaggtatcagtttacctgacaaaatctctattaaa…	MINTNDFKTGQTIKFNNQIYQILEFLHVKPGKGAAFLRTKLRNLRTGSVIDYTFNAGIKVQPALITKIKMQFLYALEDNYIFMNTQNYEQLEINKHQLKDFLKYLYEGLLVDIIFYENDEIVGISLPDKISIKVAYTEPGAKGDAKTNSLKDATLETGLVIKVPLFINIGEKIIINTETGLYLSRDNNK
scaffold_1	fig|33926.187.peg.134	peg	scaffold_1_47152_46277	47152	46277	-	tRNA dimethylallyltransferase (EC 2.5.1.75)				atgaaaaaagtaatcgctattacaggtcctaccgcttcaggaaaaactagcctttctattaaaatagctaaaaaatttaatttagaaataattaattgcgattctcttcaaatgtatcaaaaatacgatattggaactgctaaaataactctcgaagaagcccaaggaattaaacatcatcttttagattttcttgctcctggaacaaattacagcatttatcattttcaaaaagatgcccgcaaaaaaatcgaagaaacgccccttcctttatttgtgggtggtaacgggctttatcttaaatcagctctttttgattatgaattaactcctaaatctttgtttttgccgcctacttctttacctacaatagaaaatatgattgattttgttaaacaa…	MKKVIAITGPTASGKTSLSIKIAKKFNLEIINCDSLQMYQKYDIGTAKITLEEAQGIKHHLLDFLAPGTNYSIYHFQKDARKKIEETPLPLFVGGNGLYLKSALFDYELTPKSLFLPPTSLPTIENMIDFVKQKDPQLIANLDLKNPRRILSAYQDLLAGTLRSQKNKKHNPLYSSLIFYLDIDRQILKKRVILRLEQMLKQGFIEEVNQIQTHFPNANFNIIGYREIKALLEGKITLDQAKTLIIQKTMQYAKRQKTWFKNQIKPIILDALSPDLEKTTICLINVFLKND
scaffold_1	fig|33926.187.peg.135	peg	scaffold_1_48152_47265	48152	47265	-	2',3'-cyclic-nucleotide 2'-phosphodiesterase, Bsub YmdB				atgaaaataatgtttatcggagatatttacggaaacccaggaattagttattttgccgaaaaagtgggttttttaaaagaaacttacaaacctaacctcattattgccaatgctgaaaacgctgataatggcaaaggtttaagttttaaaatttataaaaaattacaaaaattaggtgttgatttgatgactatgggaaaccatgtttggaaaaataaacaaattaaaaattttattgacaaatcaaatgtaattcgtcccatcaatgacgcccaacaattagggcaaggttataaaattattgattgcgaagataaaaaaattttagtcatgaatgctttaggacgtgtttttattaactccaaattgcattgccctttcaaaactattgataatgtt…	MKIMFIGDIYGNPGISYFAEKVGFLKETYKPNLIIANAENADNGKGLSFKIYKKLQKLGVDLMTMGNHVWKNKQIKNFIDKSNVIRPINDAQQLGQGYKIIDCEDKKILVMNALGRVFINSKLHCPFKTIDNVLEQNKAKYDFSFLDFHAEATSEKIALTHYFDGRIDAIVGTHTHVQTNDERLFPYNTLYISDAGMTGAKDGVIGKEKEPIIQSFLGNRVVSRPNAEGKRQLNGLLVTLKPHKTIEKINLSEWNKICFIKTKQQRIKIIFCITLNFFVFLTLCIFLFYSGFLII
scaffold_1	fig|33926.187.peg.136	peg	scaffold_1_49763_48177	49763	48177	-	Ribonuclease Y				atgaaaggtgattattggcgaactcattgtataatgagttgttcccttcttatcttttctttaatttgtggatcaattatcggatattttttgtattctttttttaatcaaaagaaattagaagaaaaaaaacaagcatttgacaacaaactaaaagaaaaagaaaaagatttacaacaacgcgaacaagaaatgatgcgtaatgccaaaatagaaataacttctttaagacaaaaattagaactggatttagaacaaagaaccaacacaattgttgatttagaatccaaaaataatcgtcgtgaagaattgcttaacaacagaactgagagcctcaataaaagagaagagtatttagattttgaacaacaaataattagccatactaaaaaaaaccta…	MKGDYWRTHCIMSCSLLIFSLICGSIIGYFLYSFFNQKKLEEKKQAFDNKLKEKEKDLQQREQEMMRNAKIEITSLRQKLELDLEQRTNTIVDLESKNNRREELLNNRTESLNKREEYLDFEQQIISHTKKNLEQQIKEQETILNTQKQQLEKIASLTQDQARQIIMKETRDQTTYEMISYIKQEEEKAKSEASKKAKTLLVLAMQKYAGDITGEKNISVVNIPNEDMKGRIIGRQGRNIKSLEVLTGVDLIIDESPCTIILSSFDPIRREIAKKTLQFLVSDGRIHPSRIEKALETSTIEVDNFIKEMGEEAAFITKIGEVHPDLIKILGKLHFRISYSQNVLKHSLEVAFLAGKLASEIGENEILARRAGLFHDIGKALDHEMEGSHVEIGVSIASK…
scaffold_1	fig|33926.187.peg.137	peg	scaffold_1_50080_50208	50080	50208	+	hypothetical protein				ttggtttgcgaaaaaaaattcaacaaaaaccatgcaaaaaacaatggttctgtgatgaatagtggcaaaaataaaaaaactgaaaagctaaccttaaaaagattagcttttgcaatgaaaaatatttaa	MVCEKKFNKNHAKNNGSVMNSGKNKKTEKLTLKRLAFAMKNI
scaffold_1	fig|33926.187.peg.138	peg	scaffold_1_50721_50212	50721	50212	-	hypothetical protein				atgcattcaaatccaatttatattatttattattctttattttgatattttgagttttggcatgatttttattcaacaaccaaaggatatcattttatttttaaatttacttccaagcaaatcattattactagcgtttttattttgatattacttgccattcctattattatatttttttctttagaagaagaatctcctcaagggtcatcttctgatgaagttattgaacaaatgcaattttctgatgaaacaaaaaactcaaactcagccccttcgattttagaaaaaaaatcttggaaagatgtatttattgaaagatcaggagaaattgttgaaagagttataaaatctccgaaagtatctcaatcactagaaactttttctaataaattatca…	MHSNPIYIIYYSLFWYFEFWHDFYSTTKGYHFIFKFTSKQIIITSVFILILLAIPIIIFFSLEEESPQGSSSDEVIEQMQFSDETKNSNSAPSILEKKSWKDVFIERSGEIVERVIKSPKVSQSLETFSNKLSSAVSKSFLQNKKQSPKKAWLLIILINSNIFLAHNNI
scaffold_1	fig|33926.187.peg.139	peg	scaffold_1_51981_50896	51981	50896	-	DNA recombination protein RmuC			isu;DNA_repair,_bacterial	atgcctgaagcccaaattgtttttttattaatcttaactttatcctttactttgattcttattttgggtggtgtaacttttattatttatttttttgttgccaaaccgaaaaaaacgcaagttaatatccaagattttgtgaaacaagcttttttagagtcagaatctagggttatttgtcgtttggatgataaaattaacaatttaactcatcaaagtcaaggcagcttaactaaagaaattaaagatactcgccaatatttaacaagtaatctggaaaattctttaaaagttttaagagaacaaaatgcaagtggttttcaagaagtgcaaaacattcataaattattgtgccaaaacgataaaacaggacaagctggagaatttttgttggcacgc…	MPEAQIVFLLILTLSFTLILILGGVTFIIYFFVAKPKKTQVNIQDFVKQAFLESESRVICRLDDKINNLTHQSQGSLTKEIKDTRQYLTSNLENSLKVLREQNASGFQEVQNIHKLLCQNDKTGQAGEFLLARVLENVSHFKDKLVFEKQYLMKKTNNNGNRLKVDVMCKGYGKFVQIPIDSKFPTTDFLAYTNATSNQTELKSRFLFHIKERIKEVQKYVSKEDNCPYAIMFIPSESIFAQINCDPEIISYAFKRNVIITSPSILLAILNSVDYYFQIFESVQNNEEKLECIENVLQAMKNFDKVFIYDLKAALEKVLKVIEDIQKKEKTLEQRYQKLLEVRKKENNNSKNNIKNEKIDF
scaffold_1	fig|33926.187.rna.6	rna	scaffold_1_52351_52275	52351	52275	-	tRNA-Arg-TCT				gtttgagtagctcagctggatagagcaacggccttctaagccgtcggtcgggggttcgaatcccttctcaaacgcca
scaffold_1	fig|33926.187.peg.140	peg	scaffold_1_52695_52567	52695	52567	-	hypothetical protein				ttgttggataaaaatacttgtctttcgttaatgtttttttgtgatttgtgaattatcgttaattattttttgcttgaaaacatttttaaaaaattttgtattttttgttttaatttagaaattatttag	MLDKNTCLSLMFFCDLWIIVNYFLLENIFKKFCIFCFNLEII
scaffold_1	fig|33926.187.peg.141	peg	scaffold_1_52975_52847	52975	52847	-	hypothetical protein				atgattgctccttttcctttattttttagttgtgaaattgttatttttcgaaagtttttttgccaaaattcattaataaaaatttatttttttgtttttttaattttatgcattgaattgttgttttaa	MIAPFPLFFSCEIVIFRKFFCQNSLIKIYFFVFLILCIELLF
scaffold_1	fig|33926.187.peg.142	peg	scaffold_1_52976_53671	52976	53671	+	hypothetical protein				atgaatttttcattttttcaaaaagaaaaagaatttaaattattaactaatatttacaactctttacaaggagaaccatttttaacccaagaaacaacattaaaaggaaaagaaaccaaagtagaattttattatttggatcaaagcaaatattatagtactctttttcaatcacgccaatttgctgtttggactgctgataaaggagtgtgccgccttttggttgaaaaaaaatattacgaagaatttgaagctttttatcaaaaagatataaacgatatgtggctagattttatatggcagattttccaaaaagaagctactttaattaaaacaataaaattgttatttgtggcagttttagtgcctattttattaaatgcttttttgcttagtgga…	MNFSFFQKEKEFKLLTNIYNSLQGEPFLTQETTLKGKETKVEFYYLDQSKYYSTLFQSRQFAVWTADKGVCRLLVEKKYYEEFEAFYQKDINDMWLDFIWQIFQKEATLIKTIKLLFVAVLVPILLNAFLLSGQISAWVRIPAFVVLISSCFSMNYWMKNQQKKLHIFRDKKLQETFEKIQETLGIELYKSLKEKQKQFNPTFVEPKSDQNPNEDNPENKDNTIDKINELN
scaffold_1	fig|33926.187.peg.143	peg	scaffold_1_53730_55655	53730	55655	+	tRNA-5-carboxymethylaminomethyl-2-thiouridine(34) synthesis protein MnmG				atgatctacgatagcattgttattggagcaggacatgcaggtgttgaagctgctttaatattggcaaaaaaacataatactttactcattacgggctccttaaaacaagttgcttccttaccttgcaatccttctatcggaggtcctgccaaaggtgttgtagtacgtgaaatagatgctttaggcggtgttatggcaaaagctgcagatcttgcacaaattcagatcaaaatgcttaactcttccaaaggtcctgcagtaagagctttaagagctcaaattgataaattagaatatcctcaaattattttagaaatattacaaaacacccccaatttaactctattggaagggctcgtaaacaatctagtcatccaaaacaaccaagttcgaggagtc…	MIYDSIVIGAGHAGVEAALILAKKHNTLLITGSLKQVASLPCNPSIGGPAKGVVVREIDALGGVMAKAADLAQIQIKMLNSSKGPAVRALRAQIDKLEYPQIILEILQNTPNLTLLEGLVNNLVIQNNQVRGVYLIDGTKINAKTVIITTGTYLASQILIGDTKKASGPNGVPTTYGISTQLKELGFEVIRLKTGTPPRVKKDSIDYSQTKIQMGDNLEQIFSFVPQTNQRPQEPCFLTHTNQTTHQVIQKHLNQSAMYGGYVEGTGPRYCPSIEDKVVRFCDKNSHQIFIEPESLSLDEMYLQGLSTSMPQHVQHEILKTIPGLQNAQITKYAYAIEYDAFNPNQLKHSLETKKIQNLFLAGQMNGTSGYEEAACQGLMAGINASLKLQNKPPFVLKR…
scaffold_1	fig|33926.187.peg.144	peg	scaffold_1_55704_56006	55704	56006	+	16S rRNA (guanine(527)-N(7))-methyltransferase (EC 2.1.1.170)				atgtttgctataaacattttttatgattctttaattttaaaagaaatatttgactttaatactgtaactaatctttgtgatgttggctcgggtgctggatttcctagctttcctttaaaaattctttttcctcatttaaaaattgtaatcattgaatcatctttaaaaaaaatcaatttcttaaaacaattagcaagttatttggaattagataatatatgtttttttcaccaaagagtagaacaaatggcagttatgattgtgttgttgttcgcgctttggctagattggaacttatcttaa	MFAINIFYDSLILKEIFDFNTVTNLCDVGSGAGFPSFPLKILFPHLKIVIIESSLKKINFLKQLASYLELDNICFFHQRVEQMAVMIVLLFALWLDWNLS
scaffold_1	fig|33926.187.peg.145	peg	scaffold_1_57000_56212	57000	56212	-	Putative transmembrane protein				atggaatccaataaagtaaataattcgtttacccaaattaaaaataactttctttctttatttgaaacaactacttataataatattgctactcgtaaaggaattgctttaaaaataattttgcttttatgtgttacagcaatcacttcaatgtttttttacccaatcctaaaacccgtgatattaaaaaatccaaatattcatgcaatttatttttccatgattgcgttaggatttttaaattatggcatttattctgcaggattaaaacaagttgaaatttctaaagcttgtggattaatttattcttttatagaaggaataattttatcaattatttttgttgttctaaatttagtttatgccaatttagttgaaattgcctttatggctattttt…	MESNKVNNSFTQIKNNFLSLFETTTYNNIATRKGIALKIILLLCVTAITSMFFYPILKPVILKNPNIHAIYFSMIALGFLNYGIYSAGLKQVEISKACGLIYSFIEGIILSIIFVVLNLVYANLVEIAFMAIFATFIVFVAMSHAYYKGFIKVTNRFRQIMLYCSFALVVSYIARLVLSLCGIWTIEKIIYNSFLTLPISLITLGFVSMFLALHFDYTEQMIKQGMPKKYEWQVSLAFATTLIEIFLRIMLILLRLFGQERK
scaffold_1	fig|33926.187.peg.146	peg	scaffold_1_57243_57121	57243	57121	-	hypothetical protein				gtgccaaaaaaaacgctatttattatcaaatttcacaacactaaccaaaaaaacaccactttttgtcatttttttgcaataaaaaagcaaaatatctttcaattaattttaaaaaaaaggtaa	MPKKTLFIIKFHNTNQKNTTFCHFFAIKKQNIFQLILKKR
scaffold_1	fig|33926.187.peg.147	peg	scaffold_1_57412_57299	57412	57299	-	hypothetical protein				atgtgggtttttatcttttttaactattttttattttgtattttgccccttttttgcccttttgcctttttatcgctttttaaaactccacaaatcctaacccaactcaactaa	MWVFIFFNYFLFCILPLFCPFAFLSLFKTPQILTQLN
scaffold_1	fig|33926.187.peg.148	peg	scaffold_1_58644_57460	58644	57460	-	Translation elongation factor Tu			isu;Mycobacterium_virulence_operon_involved_in_protein_synthesis_(SSU_ribosomal_proteins) isu;Translation_elongation_factors_bacterial	atgcctaataaaaaatttatacgaaacaaaccgcatttaaatgtaggtactattggacacgtagaccacggtaaaactactcttacagcagctatcacccaagttttgtctactcgtggtttggctaaaagtagatcttatgatcaaattgataattctcctgaagaaaaaaaacgtggaattaccattaaaacttcacacgtagaatatgaaacaaaaaaacgtcactatgctcacgttgactgtcctggacacgctgattatgttaaaaacatgattactggtgctgctcaaatggatgctgctattttagttgtttctggtgcagatagtgttatgcctcaaactagagaacacattttattagcgcgccaagttggtgttccaaaaattgttgtt…	MPNKKFIRNKPHLNVGTIGHVDHGKTTLTAAITQVLSTRGLAKSRSYDQIDNSPEEKKRGITIKTSHVEYETKKRHYAHVDCPGHADYVKNMITGAAQMDAAILVVSGADSVMPQTREHILLARQVGVPKIVVFLNKCELSPDEQILELVEMEVRELLSQYDFPGDDIPVIRGSALRALEGDAHYVAQVNELIETLDTYIEDPVREIDKHFLMPVEDVFTITGRGTVVTGKVERGKVKAGDEVEIVGLKETRKTIVTAVEMFKKDLVFAQAGDNIGALLRGINSKDVQRGQVLAKPGSVKPYSKFVAQVYVLTEEEGGRHTAFFSQYRPQFYFLTTDITGVIELQGDVKMVMPGDNAELVVTLNNPIAIEEGTKFSIREGKKTVGAGSVSKLLN
scaffold_1	fig|33926.187.peg.149	peg	scaffold_1_60838_58772	60838	58772	-	Translation elongation factor G			icw(2);Mycobacterium_virulence_operon_involved_in_protein_synthesis_(SSU_ribosomal_proteins) isu;Tetracycline_resistance,_ribosome_protection_type isu;Tetracycline_resistance,_ribosome_protection_type,_too icw(1);Translation_elongation_factors_bacterial isu;Translation_elongation_factor_G_family	atggcacgtcagttttcattagaaaaaactcgtaatattggcattattgctcatattgatgcaggaaaaaccaccactacagaaagaattttgttccacaccggaaaaattcataaaatcggagaaacccatgatggtgcttctcagatggattggatggaacaagaacaagaaagaggaatcactattacctctgctgctactactgctttttggaaaaaccaccgtatcaatattattgacactcccggacacgttgattttacggtggaagtttcgcgctctcttagagttttggatggagcagtaacagttattgatgctcaggcaggagtggaaccacaaactgaaactgtttggcgtcaagctagtgaatataaagtcccaagagttattttt…	MARQFSLEKTRNIGIIAHIDAGKTTTTERILFHTGKIHKIGETHDGASQMDWMEQEQERGITITSAATTAFWKNHRINIIDTPGHVDFTVEVSRSLRVLDGAVTVIDAQAGVEPQTETVWRQASEYKVPRVIFVNKMDKVGADFAYAIETLKQRLGVHASAIQWPIGSENDFNGIIDLVEMNAFEYDNTSQETGKVIPIPSDLESITQTKRNELIETLSTLDEELMMYYLEEKPISSEMLKNSIRKATLQASFFPVLCGSSFKNKGVVKMLDAIVDYLPAPCDVAAIVGFDSDNQEIMRTGLDEEPFTALAFKVMTDPYVGKLTFFRIYSGSVKAGSYVTNTTKGTKERFGRLLQMHANSREEVKEAYTGDILAVVGLKATTTGDTLASEGQTIVLESM…
scaffold_1	fig|33926.187.peg.150	peg	scaffold_1_61333_60857	61333	60857	-	SSU ribosomal protein S7p (S5e)			icw(1);Mycobacterium_virulence_operon_involved_in_protein_synthesis_(SSU_ribosomal_proteins) icw(1);Ribosome_SSU_bacterial	gtgtcccgtaaaggtcatattaaaaaaagagatgtacagccagatcctgtttacaattctaaattagttactaaaaccattaacaccattatggaagaaggcaaaaaaggcaaagctcaaactattttttatcaagctttaaaacaagtaaaaaccattactaaccgcgagcctattgaagtttttcatgaagccctaaacaatattatgcctgtactagaagtacgcacgcgtcgtgtgggtggtcaaaattaccaagtgccttctgaagttcgtcccgaaagacgccagtctttaggattaagatggcttgttaaatacactaaagaacgcaacgaaaaaacaatggaagaaagacttgccaaagaaatagtagatgcttctttaggtaacggagta…	MSRKGHIKKRDVQPDPVYNSKLVTKTINTIMEEGKKGKAQTIFYQALKQVKTITNREPIEVFHEALNNIMPVLEVRTRRVGGQNYQVPSEVRPERRQSLGLRWLVKYTKERNEKTMEERLAKEIVDASLGNGVSVKKREETHRMAEANKAFAHYRWWL
scaffold_1	fig|33926.187.peg.151	peg	scaffold_1_61841_61422	61841	61422	-	SSU ribosomal protein S12p (S23e)			icw(3);Mycobacterium_virulence_operon_involved_in_protein_synthesis_(SSU_ribosomal_proteins) isu;Ribosome_SSU_bacterial isu;Ribosomal_protein_S12p_Asp_methylthiotransferase	atgtctactgtttctcaattaatcaaaaaacgtcgtagcagtaaaacttccaaaactaaagcacctgctctaagttacggttttaatgttttgcaaaaaaaagctaaacattatagttctcctcaaaaaatgggtgtttgcctgcgtgtaactaccatgaccccaaaaaaaccaaactcagctttacgtaaatttgcaagagtgcgcctaagtaatggttctgaagtaactgcctacattccaggcgtgggacacttcttacaagaacatagttctgttttagttcgtggcggacgcgtaaaagaccttcctggtgtgcgttatcatatcgttcgtggtgctctagatgctactggtgttgctaaccgcaaacaagggcgttctaagtacggctctaaa…	MSTVSQLIKKRRSSKTSKTKAPALSYGFNVLQKKAKHYSSPQKMGVCLRVTTMTPKKPNSALRKFARVRLSNGSEVTAYIPGVGHFLQEHSSVLVRGGRVKDLPGVRYHIVRGALDATGVANRKQGRSKYGSKLPKEKK
scaffold_1	fig|33926.187.peg.152	peg	scaffold_1_65923_61862	65923	61862	-	DNA-directed RNA polymerase beta' subunit (EC 2.7.7.6)			icw(1);Mycobacterium_virulence_operon_involved_in_DNA_transcription icw(1);RNA_polymerase_bacterial	atgagtgataacagattatttacttcagtagaaactttaaatctttcatctccagttttagaaaaattaaaactttctggaatcaataccttggaagattttaacacttttactttagaagagttaaggcttttactgcaagaagcttttttagaagttttacctatcctcaaaaacttcgccctacctcgcaatttacaaaatctagatttgagtgaaaccgttattaacattcttactgaactaggaatggaagattttcaagatcttttgcaaactaaaatggctgtccttacaaaagcatttgaaaccaatccccttgcttttcaaaaattaaacgacctatttaagttatacaactacttcccttctatttcatctgacaaagaatatggtagt…	MSDNRLFTSVETLNLSSPVLEKLKLSGINTLEDFNTFTLEELRLLLQEAFLEVLPILKNFALPRNLQNLDLSETVINILTELGMEDFQDLLQTKMAVLTKAFETNPLAFQKLNDLFKLYNYFPSISSDKEYGSRDYDYFKIRLAAPEEIRQWSYGEVTSYETINYRTYKPEISGLFCQKIFGPVVDFQCACSKKQVSIKSQFCNKCGVEFTETKVRRERMGHIELQTPIVHTWYLNSSPSRLAILLNIKTKQLEEIVYYVSYVVIDPGKTEFKPKEIITETQYSETLYEFGNAFVALTGAEAVKKLLENLNLEKTIKVLRKSLSENSKQKRESIIKRLEIIESFHKSDNKPEWMVMDVIPVLPPGLRPMVPLDGGRFATTEVNDLYRRILNRNNRLKKQ…
scaffold_1	fig|33926.187.peg.153	peg	scaffold_1_69747_65926	69747	65926	-	DNA-directed RNA polymerase beta subunit (EC 2.7.7.6)			isu;Mycobacterium_virulence_operon_involved_in_DNA_transcription isu;RNA_polymerase_bacterial	atgggttatcataatgtcaaatatggcaaaaaagcacaacgtcgtaattattctaaaacaatttatgatgtcgatttgcccaatttaattgaaattcaaaaccaatcttttgattggtttttaaaacacggtattaaagaattgttgcaggatttttgtcctattgaaagttataatggggatttaaaaattcactttgatgattattttttagcacccccaaaatatagcattaaagaaactaaaattaaagatataagttatgttgcccaattatttgtcaaaaccactttagaaaatgttttaactggcgaaactaaacaaagcaatattttacttactgaattgcctctaatgacttccattggtacttttgttatcaacggcactgaaagagta…	MGYHNVKYGKKAQRRNYSKTIYDVDLPNLIEIQNQSFDWFLKHGIKELLQDFCPIESYNGDLKIHFDDYFLAPPKYSIKETKIKDISYVAQLFVKTTLENVLTGETKQSNILLTELPLMTSIGTFVINGTERVVVSQIVRSASVYFAGNFDSKLNRTTYSGQVIPSRGAWIEYEEGSKEILYAKLDRSKKIPLSNFIYALGFDSKEAIENVFGKSAILDSVFDKETDMDSDNALVELYSKIRQGEKVPVDTARDFIRTRLFDQKKYDLAKVGRYKFNKKLDVLARAENTYLACDFVNPETQEIIIAQDELLTKEKIAILKQNRHFLLQEIFDAKHNLENETDEEILAYKKDPQKNELFTKTNIINSRTGEVLVAKDTLVNDDIINHLRHNIHTLDEKVS…
scaffold_1	fig|33926.187.peg.154	peg	scaffold_1_70294_69917	70294	69917	-	LSU ribosomal protein L7p/L12p (P1/P2)				atggctaagttaacgaaagaagcttttgtatcggctttaaaagaaatgtctttattagagattaaagaattattagatggtttaaaagaagagtttggaattgacccaactgctttagcagttgcagctcctggagcaaataatgcagctgaagtagaagaaaaaaccgaattcacagtagttatgaaaagttttgatgaaaaaaagaaacttgctgttatcaaaacagtgcgcgaagtaacaggattaggcttactagatgctgctaattttgttaaagttcctgactctaaagtaaaagaaaatgtttccaaagctttagcagaagatatcaaaaacaagttagaacaagttggagctgttgttgaacttcaataa	MAKLTKEAFVSALKEMSLLEIKELLDGLKEEFGIDPTALAVAAPGANNAAEVEEKTEFTVVMKSFDEKKKLAVIKTVREVTGLGLLDAANFVKVPDSKVKENVSKALAEDIKNKLEQVGAVVELQ
scaffold_1	fig|33926.187.peg.155	peg	scaffold_1_70848_70339	70848	70339	-	LSU ribosomal protein L10p (P0)				atgataaaacctcagttagccaaaaaaatagattcagttgctgttttgcaagaaaaaattagcactgccaaaacagttattgtttttgaatatgcaagcttaccggtaagctcttttatgcaactgcgtcgtgagttaaaaaaaactagttgtgaagtaaaagtatatcccaaaaacatcatgcaaagagctgttaccaacgccaaacaagctgatttagttacctttttaaaaggagcaaaagctttaattattagtccccaagaattattagaaccaatcaaaacgatttatgattttgctaaaaaaaataaatcagttaaaatagtttctggcgtcgtggaacaaaaaattgtctccttgcaagaaataaataccttagctactttgccttcaaaa…	MIKPQLAKKIDSVAVLQEKISTAKTVIVFEYASLPVSSFMQLRRELKKTSCEVKVYPKNIMQRAVTNAKQADLVTFLKGAKALIISPQELLEPIKTIYDFAKKNKSVKIVSGVVEQKIVSLQEINTLATLPSKEQMLALLAASMFAPLQHLAIGLNMLVQTKEQEKPQQ
scaffold_1	fig|33926.187.peg.156	peg	scaffold_1_71580_70888	71580	70888	-	LSU ribosomal protein L1p (L10Ae)				atgaaacgaggcaaaaaatatttagcatcattaaaaatgtttgatgttaaaaaaacatatccgcttcaagaagctattagcttagctaaacaaactcaagttgctaaatttgatgctgcggtggaatgtgcttttcatctaaatttagatcctaaaaaagttgatcaaaatttaagaggagccttagttttaccacatggcactggcaaagtcttaaaagtagcagttcttgctaaaggagaacaagccaaacaagcacaagaagcccaagcaaattacgtaggcgaccaagatttaattgataaaattgccaaaaactggtttgattttgatgtcttagttgctactcccgaaatgatgccgcaattaagtaaattagggcgccttttaggacccaaa…	MKRGKKYLASLKMFDVKKTYPLQEAISLAKQTQVAKFDAAVECAFHLNLDPKKVDQNLRGALVLPHGTGKVLKVAVLAKGEQAKQAQEAQANYVGDQDLIDKIAKNWFDFDVLVATPEMMPQLSKLGRLLGPKGLIPNPKTGTVTNDVLQAVKEIKNGKIEYRLDKSGNIHAILGKVSFNETKLLENLKTLYLQLMAVKPRTVKGTYIKSVTISTTMAPGIKIDPVTISQ
scaffold_1	fig|33926.187.peg.157	peg	scaffold_1_72099_71674	72099	71674	-	LSU ribosomal protein L11p (L12e)				atggctaaaaaagttgttaaaacggtaaaattacaaattcctgcaggaaaagctaatccagctcctccagtaggacctgctttagggcaagcccaagttaatattcctgctttttgttctcaatttaacgaaacaactaaagatcaaatgggtttcgttatccctgttatcatttctgtttatgaggacagaacatttacttttgtaactaaaactcctccagcaagtgatcttttaaaaaaagctgctaaaattgaatctggttctgctaatgcaagtcaaaccaaagtagctactatcacccacaaacaagtagaagaaatcgccaatttaaagtttccagacctaaatgcttattgcgttgaaaaagcttgcaaaatcattgaaggcacagctcgt…	MAKKVVKTVKLQIPAGKANPAPPVGPALGQAQVNIPAFCSQFNETTKDQMGFVIPVIISVYEDRTFTFVTKTPPASDLLKKAAKIESGSANASQTKVATITHKQVEEIANLKFPDLNAYCVEKACKIIEGTARNMGILVKD
scaffold_1	fig|33926.187.peg.158	peg	scaffold_1_72909_72295	72909	72295	-	Transcription antitermination protein NusG			isu;Transcription_factors_bacterial	atgaataaaacagaaaaacaaataaaagagacacaagcgcaagaacaacaagatcaagaaaaagactcccaaaatacatgtcaccttaaatggtatattgcccaaacttattcaggttatgaaaacgttgtaaaagacgatttgttaagaagagtcgaaagcattggcataggtgatttagtatctaatgttttgtctcccaaagaagaatattatgaaactcgtttggatggaaaaaaggttaaaaaagagcgtaaaatgtaccccgggtacgtttttattcaaatgatgattactgaccgatcttggtttgttgtcagaaacactccgcgaattactggttttttaggttccagcgggatgggttctaaaccagttcctttatctgaaaacgaaatc…	MNKTEKQIKETQAQEQQDQEKDSQNTCHLKWYIAQTYSGYENVVKDDLLRRVESIGIGDLVSNVLSPKEEYYETRLDGKKVKKERKMYPGYVFIQMMITDRSWFVVRNTPRITGFLGSSGMGSKPVPLSENEINPVLLKIGIINKPDYKNFIGKKVEIISGSFAGQIGQVSSIDDDREKMTVEVDLFGRATPVEISFNDFKEIS
scaffold_1	fig|33926.187.peg.159	peg	scaffold_1_73321_72911	73321	72911	-	Protein translocase subunit SecE				atgggaattaaaatagtaagcgaaaacaaaccaaaacagttattagaagtaatcaaaagagaatatagttggctcaatattttactaattacaacttctattttgtctcttgctctttgtgggcaattatggcaaaaaaaacagtttgaaactatgcattgggcgttgccttgtgctttatttcttttgagtgtttttatttttgcggtaggttcatttgcttttttcaaagatgcatttttgcaaatttgtaacattagttggccttccttaaaacaaattttgtttaaaacattacaagttatttttttcacattgttcttaatcctttttgttcatgccatagattcttatgttattggcaaattaacccaattttgtgtcaaaatcaaaaatttg…	MGIKIVSENKPKQLLEVIKREYSWLNILLITTSILSLALCGQLWQKKQFETMHWALPCALFLLSVFIFAVGSFAFFKDAFLQICNISWPSLKQILFKTLQVIFFTLFLILFVHAIDSYVIGKLTQFCVKIKNLLSK
scaffold_1	fig|33926.187.peg.160	peg	scaffold_1_73484_73338	73484	73338	-	LSU ribosomal protein L33p @ LSU ribosomal protein L33p, zinc-dependent				ttgaaaaaaaatattttagtttgctttttgtgtctaaaccgcaattacaacaccaaaccacgagccaatcaaaactcaaaacgcttaactttaaaaaaatattgctcttattgcaacaaacacactttgcatcaagaaactaagtaa	MKKNILVCFLCLNRNYNTKPRANQNSKRLTLKKYCSYCNKHTLHQETK
scaffold_1	fig|33926.187.peg.161	peg	scaffold_1_74453_73746	74453	73746	-	Calcium-transporting ATPase (EC 3.6.3.8) / 23S rRNA (guanosine(2251)-2'-O)-methyltransferase (EC 2.1.1.185)				atgattatttacggaaaaaaccccatcaaagaagcaattaaagcgcagagaaaaatttatcaactatatttagatgaaaaaattaaagaccatctttttataatgtttttgcaaaaacacaatattgcttatcaattagttgacaaaaagtttttatatgatctaaccaaacaaaaaacccatcaaggagtcgctgccaatgtttgtgactacactttttacgacttagacacttatttagattctgccaaattccaaaaattcttaattttagacgccattaacgaccctcataacttaggagccattttaagaactgttgaagcttgtgctttggatggtgttattatgagtaaaaaacatcaagttccacttaattccacagttgccaaaatttct…	MIIYGKNPIKEAIKAQRKIYQLYLDEKIKDHLFIMFLQKHNIAYQLVDKKFLYDLTKQKTHQGVAANVCDYTFYDLDTYLDSAKFQKFLILDAINDPHNLGAILRTVEACALDGVIMSKKHQVPLNSTVAKISCGALEYTKVFLVTNLHQTILKLKKNQILIVGTDSNSSQSFHQIPKNSSLAIIVGNEGIGIRHLLKQQCDLLVKIPMYGKINSLNVSVAAALMIYSTFIFGDN
scaffold_1	fig|33926.187.peg.162	peg	scaffold_1_76905_74455	76905	74455	-	Calcium-transporting ATPase (EC 3.6.3.8) / 23S rRNA (guanosine(2251)-2'-O)-methyltransferase (EC 2.1.1.185)				atgaatgaatctttaaataatcccaatatcgcaacaaaacaaaaccttacaggactaactaacaagcaagtagaacaaaaaaaaactgcgggtcaagttaatgtttctaactataaaaattctaaaagtattaaagatatcttatttagtaatttatttaattatcttaatttgttgattttgattgtagcattaatcattgttttcatagaacaatatgaacatttattttttttagtagtttctttaaccaatgtttttattagtgttattcaagaaattaaagctaaaataacccttgacaaagtatctttattgatgaaaaaccattctcaagtaataagaaatagtcaaaaagaaaaggttttttcttctgatttagttttgggagatctttta…	MNESLNNPNIATKQNLTGLTNKQVEQKKTAGQVNVSNYKNSKSIKDILFSNLFNYLNLLILIVALIIVFIEQYEHLFFLVVSLTNVFISVIQEIKAKITLDKVSLLMKNHSQVIRNSQKEKVFSSDLVLGDLLFLEASEQIAADAKVKSGVLEVNESLLTGESKLVVKKENDFLYSGSYVASGQSYAEIVAVGSDMYIEKVSQEAKKYKKPTTPLMQSLSSLIKTIIIFVTLFAIILAFFAFNKENNKISGFRQNSLLGLCGMMIAMLPLGLFLLTNISLAVGFVRLAKQKTYAQNLFGIEMLAQINTLCLDKTGTITDGTMQVKKVIPYHPKELDFTKLMNSFLSACPTSNSTYNALINKFSPNTLPTSTPYQPSQNLPFSSTRKYSAVEFNNLGTIF…
scaffold_1	fig|33926.187.peg.163	peg	scaffold_1_79137_76990	79137	76990	-	Polyribonucleotide nucleotidyltransferase (EC 2.7.7.8)			isu;Polyadenylation_bacterial	gtgttaaaaaaagtttttgaaactgctaatttaaaagattcttttcaagtcgaaataggaacttacgccagaaacgttgatgcttccattttagtgcgctaccaagatacagtggttcttacaactgctgtttttagtcgtaaacccaataatcttgattttttacctcttactgttatttatcaagaaaaattatacgctgctggaaaaattcctggcagttttttacgccgagaaggacgttccaacgatcacgaaatcctcacttcacgcctcatcgaccgttctttacgccccttattccctgattattttcaacaagaagtgcaagtaattaatacagttttaagcctagaccctgattttaaaagcgagcttgcctccatgcttggaagttct…	MLKKVFETANLKDSFQVEIGTYARNVDASILVRYQDTVVLTTAVFSRKPNNLDFLPLTVIYQEKLYAAGKIPGSFLRREGRSNDHEILTSRLIDRSLRPLFPDYFQQEVQVINTVLSLDPDFKSELASMLGSSLSLLISEIPFFEAISGVYVGKINEKFIINPTLQQLANSTLHLMVAGTKHNVTMIEAHANEVSEQDFLEAINFAHQYIKKLCLFQENIKQQFAPAKITNTLHQIEQTQQQVFFAKHQSQVKQAILSYNSKNDLQQLKEQILDQAKQTPFFKTIDTTTVFDYEAHKKHLQTTETLFQKLSKQETRSLILQEKIRPDKRELEEIRTLESQIDLLPRAHGSALFTRGQTQSLAAVTLGCLSESKIIDGLSDEQNKRFMLHYNFPPFSVGA…
scaffold_1	fig|33926.187.rna.7	rna	scaffold_1_79510_79434	79510	79434	-	tRNA-Asn-GTT				gcctacgtagctcagttggttagagcatctgactgttaatcagagggtcctaggttcgagtcctagcgtgggcgcca
scaffold_1	fig|33926.187.rna.8	rna	scaffold_1_79592_79517	79592	79517	-	tRNA-Val-TAC				agaggattagctcagttgggagagcgtctgccttacaagcagaatgtcgggggttcaagtccctcatcctctacca
scaffold_1	fig|33926.187.rna.9	rna	scaffold_1_79729_79615	79729	79615	-	5S rRNA ## 5S ribosomal RNA			idu(1);rRNAs	atccttggtgcataaaactaaggggcaacacctgttcccatcccgaacacagcagttaagtccttagcactgacaatagttctttattgagcgaagatagggagtgccaaggttt
scaffold_10	fig|33926.187.peg.164	peg	scaffold_10_744_406	744	406	-	hypothetical protein				atgaataattcaaaaagaaaaaaatcattttatttaaaagtatctaaattatatttattaatttctttattattttttatattaaatattacttatgtttttgcaacaactaataaggaaacacaaacatacacttcatccagtagagcatataaacctcataatgaaggcgaagaaaaacaagtagactggggaaaaatcctaatacttgggataaagtttatgattctaataataaacaaatttcacaaagatattttaaagaaggcagcgacgaaaataacaaacaagttaattgggatcatgataaaattatgatatagaattaaaaattattaa	MNNSKRKKSFYLKVSKLYLLISLLFFILNITYVFATTNKETQTYTSSSRAYKPHNEGEEKQVDWGKILILGIKFMILIINKFHKDILKKAATKITNKLIGIMIKLWYRIKNY
scaffold_10	fig|33926.187.peg.165	peg	scaffold_10_902_780	902	780	-	hypothetical protein				atgtacatacaaaataacaattattttttcatttcaatatttacttttttggttttaaaaaaatatatattattatttagtttttttagttttaatgattacaattatttttattttttttaa	MYIQNNNYFFISIFTFLVLKKYILLFSFFSFNDYNYFYFF
scaffold_10	fig|33926.187.peg.166	peg	scaffold_10_1754_1113	1754	1113	-	tRNA threonylcarbamoyladenosine biosynthesis protein TsaB				ttgcaaatctctaaccaaacttttgaaagcgatacgacaatgaatcacaaaaacattttaattctagatactgccaccaaaagccaaatagttattttagttatccaaggaaaaattactactttcaaatcccgccttggcaaaaacgattatgttccttgcatgattcctttaattgaaagtgtcttacaagaaaataatttaggtctaaacaacttagatgctttaatagttggtgtgggtcctggttcttatactggcactcgtgtagcagttcttacagccaaaatgctagccttcaacttacaaatccctttataccaaataagcagtttattacttttatctagtggttattcttatgcttcacttactcctttaattgatgctagaagtaat…	MQISNQTFESDTTMNHKNILILDTATKSQIVILVIQGKITTFKSRLGKNDYVPCMIPLIESVLQENNLGLNNLDALIVGVGPGSYTGTRVAVLTAKMLAFNLQIPLYQISSLLLLSSGYSYASLTPLIDARSNAFFALSLKETHICLNEDRFESSFLQSFPNHLLIEPTTIKINFCTIKQFAKVVSNYHLLVPNYLTKTQAERNLKKIDWQKK
scaffold_10	fig|33926.187.peg.167	peg	scaffold_10_2297_1809	2297	1809	-	tRNA threonylcarbamoyladenosine biosynthesis protein TsaE				atgaaaaccaaaatatatttagaaacaattactaatactccaaaagaaacccaaatattaggctacaatttaggaaaaaaactcatcaatcaaaaaaaaaacactcccaaagaaaaacaaagcaaaacaatcattttattacaaggctctttgggttgtggaaaaactatctttaccaagggttttattaaaagttttgttatccttcaaaatgtttgtagtcctacttttgtcatttctaaaacctacaagaacaaattgcacactatttatcatcttgatttatatcgcacaagccttgagactgaatttttagaagaactattagaagacattacttatcaagattttgttatagtagaatattttcaaaattgcagttacctttttcctgatttt…	MKTKIYLETITNTPKETQILGYNLGKKLINQKKNTPKEKQSKTIILLQGSLGCGKTIFTKGFIKSFVILQNVCSPTFVISKTYKNKLHTIYHLDLYRTSLETEFLEELLEDITYQDFVIVEYFQNCSYLFPDFAFLVEMTFLNETQRKITIYQNSNLDNKNK
scaffold_10	fig|33926.187.peg.168	peg	scaffold_10_4900_2393	4900	2393	-	DNA gyrase subunit A (EC 5.99.1.3)			isu;DNA_replication_cluster_1 isu;Resistance_to_fluoroquinolones icw(1);DNA_topoisomerases,_Type_II,_ATP-dependent isu;DNA_gyrase_subunits	atgagcgaccaaaaaactcaaaacaatgaagccaacaactacaaagaccacgatcatggcaacattcaagaagtaaacttaagcgaggagatgaaaaaatccttcttaagttatgcaatgagcgtaattgtatcaagagctttaccagacattaaagatggcttaaaaccagtccaaagacgtattttatatagtatgaaagaattaggcgtctacagtcacgcaagctacaaaaaagcagctcgtgtagttggggatgttatgggtaaataccatcctcatggagattcaagcatttatgaggcaatggtaagaatggctcaagattttagttaccgttatcctttagtagacggtcatggaaactttggttcaattgatggtgacaaagcagcagct…	MSDQKTQNNEANNYKDHDHGNIQEVNLSEEMKKSFLSYAMSVIVSRALPDIKDGLKPVQRRILYSMKELGVYSHASYKKAARVVGDVMGKYHPHGDSSIYEAMVRMAQDFSYRYPLVDGHGNFGSIDGDKAAAMRYTEVKMAKMAMELIKNIDKDTIDFVDNYDGTEKEPLVLPTALPNLLINGATGIAVGMATKIPTHNLAEVIDGLINYINNKDISIDELMQHIKGPDFPTGGELLGLQSLKSAYHTGQGAVILKAKSHVSEERGKTSIIVTEIPYQVKKTDLIEKIAFLVKNKIVEGITDLRDESSRKGMKIVIELKRDANSKIILNKLYKHSQLRISFGINMVALVGKTPQLVSLKQILEAFFNFRIEVINRQKSFELKKASARKHLVTALITIL…
scaffold_10	fig|33926.187.peg.169	peg	scaffold_10_7000_4985	7000	4985	-	DNA gyrase subunit B (EC 5.99.1.3)			icw(1);DNA_replication_cluster_1 icw(1);Resistance_to_fluoroquinolones isu;DNA_topoisomerases,_Type_II,_ATP-dependent icw(1);DNA_gyrase_subunits	ttgaaaaattacaatgccgatagtattcaaattttagaaggtttggaagcagttcgcaaacgaccaggaatgtatattggttcaactgctcaaaaaggacttcatcatttagtctgggaaattgtggataattccattgacgaagctttagcagaacacgctaacaacattactttagaaatcctacctggagaaattattagtgtttctgacaacggtagaggaatcccagttgatattcaccccaaaacaggaaaaccagcagtagaaacaattctaactactcttcatgctggaggaaaatttgacagttcttcttacaaagtttcaggaggacttcatggtgtaggagcctctgtggtaaatgctctttctacttggtttactgtagaaattcat…	MKNYNADSIQILEGLEAVRKRPGMYIGSTAQKGLHHLVWEIVDNSIDEALAEHANNITLEILPGEIISVSDNGRGIPVDIHPKTGKPAVETILTTLHAGGKFDSSSYKVSGGLHGVGASVVNALSTWFTVEIHLNKQIYFQKYEKGIAVSPLEVIGKTNKRGTTIQFLADPEIFQETTIYNFDTLKERMQQLSFLNKGLKLNIVDKRYEKETVFNFCHEKGLQDYLDFINTSHKQTPFHEIFYLEKESQKLVFEIVFEYTTKIRPPKKDAQRNEIEEKEGKDAIPNYTQSQKIFSFVNNVPTHEGGTHEEGFKLALNRVISKYAKEFNLLKKDEHLLSEDILEGITAIISLKHQDPQFEGQTKAKLANTEVRQITSQLFGEFLEKYLLEHPQDSRKIID…
scaffold_10	fig|33926.187.peg.170	peg	scaffold_10_7387_8352	7387	8352	+	hypothetical protein				atgcaaatagtaaacttaggcaagaaaaaatctttattttttagtttatttttatttagtgtactttttatttctttatttaatacttatcaaacagttggagcagaactaacaaccgaaacaacaacaactcaagtagtagaaactttgggggaaggcgataaagttgttcagacagttaaaacagttaaagaaggaaacaaaacaactgtaactactaaagacgctgatggaaaagttactaaaaaagttgttactcaaactgttgaaggcgttaaaaccgaaacaactactgaaccatcacttaacaaagcaacagttaaaacttttggagatgatggcacagttactaaaactgaagtaactacaaccactaccgaaggaaatacaacaactgaa…	MQIVNLGKKKSLFFSLFLFSVLFISLFNTYQTVGAELTTETTTTQVVETLGEGDKVVQTVKTVKEGNKTTVTTKDADGKVTKKVVTQTVEGVKTETTTEPSLNKATVKTFGDDGTVTKTEVTTTTTEGNTTTETTTENETETKKVTTVKEDNKTTQTTNQSNQPPKTVVTQTANGVKTETTTVEGAPTKKVVTKTDEEGVKTEITTEGTKTTVKTLGKKDVVAKTVTTDEEGGKMTQTTTQPNQPTKTVVTQTVEGTTTETTKVGDVKTKEVVTKTNENGTKTKTTTEFKTTTKEDVDENGKSVQKVTTTTSEGTTPEKNL
scaffold_10	fig|33926.187.peg.171	peg	scaffold_10_8430_8630	8430	8630	+	hypothetical protein				atgcgcggatatactcaaacagcagaagcattaaaagctgaaaaaaaagctcaaaaagaaaaagttaaaaaagaagaagtcaaagaccaaaaacaatctaaattcttactttgttttttagcagtattagcagtattatcagtttctgcaggatttctttattctaataaacaaaaacaagctaataaaactaataaataa	MRGYTQTAEALKAEKKAQKEKVKKEEVKDQKQSKFLLCFLAVLAVLSVSAGFLYSNKQKQANKTNK
scaffold_10	fig|33926.187.peg.172	peg	scaffold_10_8928_9239	8928	9239	+	hypothetical protein				atgaaactattgaagcttggcattattggtcctgtctttcctaaattatatattgatttaatagattatcgctataacccaattagtaataaacttaaaaaaggcaatgaaaataaattaacaccaaaatacttagaatcaatacattatatccttgatatatatggtaatttaaaagcatggcaattagctgaaaaaactcatatggaagatccttggcgcaactcttacaatgaaaataatttttttcatgaaaatgaaataagcgatcaagaaatttattatttttattctgaaaatgaaattagataa	MKLLKLGIIGPVFPKLYIDLIDYRYNPISNKLKKGNENKLTPKYLESIHYILDIYGNLKAWQLAEKTHMEDPWRNSYNENNFFHENEISDQEIYYFYSENEIR
scaffold_10	fig|33926.187.peg.173	peg	scaffold_10_9226_9822	9226	9822	+	hypothetical protein				atgaaattagataataataaaatcaatgataatatagatctaaatttaaaacaacatttagataaaaaatataaaaaaaatacttggcgccaaattatagaaaataaaaactccatggtgacaaaaacactttcagttgtaactgacaaaacaccatttgtaaatgtggcagaagcagttaaagctactgttaaagaattattggaagaagaagccaaaaaacaagttccacaaaatacaaataaacaagctaaagttgttgcagaagcaatgaaaactttggatagtggcaacaaatttgaaaaaacacttgaagaagaagtccaaactgctaaagaaacagttgaaaataaagtaagcgtttatcaaactcaaggaactcttatcgaaggagacaat…	MKLDNNKINDNIDLNLKQHLDKKYKKNTWRQIIENKNSMVTKTLSVVTDKTPFVNVAEAVKATVKELLEEEAKKQVPQNTNKQAKVVAEAMKTLDSGNKFEKTLEEEVQTAKETVENKVSVYQTQGTLIEGDNTFPTAVTTTKKDGVVTKEVVTLTKNGVKTTTTNEPLLNKVTVQTFGADGTTVVKTEVTDTHSCQN
scaffold_10	fig|33926.187.peg.174	peg	scaffold_10_10010_10330	10010	10330	+	hypothetical protein				atgtctgaagtaactaatttagacaaaaaattagcaactcaattagcaacagtttccaagtttcaagacgcagtaaatacacttggaacaacatttgataaagcaacagttaaagaaaaattaactcaattactcaaacaaaacaacgttaatttagatgttttagatattttaaatggaaaatattcaagacgttcttttagaagaaataaattaactttaactggttttttaatgcgttgggttttacctactttaggtattgttataccttttgtaattgtttgcgcttcaaaaggctatttgattataaataaataa	MSEVTNLDKKLATQLATVSKFQDAVNTLGTTFDKATVKEKLTQLLKQNNVNLDVLDILNGKYSRRSFRRNKLTLTGFLMRWVLPTLGIVIPFVIVCASKGYLIINK
scaffold_10	fig|33926.187.peg.175	peg	scaffold_10_10356_10469	10356	10469	+	hypothetical protein				atgaatttaaaaaaaattttaacatatgttgcttttagttgtatatgtatttttattttatataaatttaatattattgttcctgatagttcaaaaattgattggattaaatag	MNLKKILTYVAFSCICIFILYKFNIIVPDSSKIDWIK
scaffold_10	fig|33926.187.peg.176	peg	scaffold_10_10562_10999	10562	10999	+	ATP-dependent DNA helicase UvrD/PcrA			icw(1);CBSS-393121.3.peg.1913 icw(1);DNA_repair,_bacterial_UvrD_and_related_helicases	atgtataagttaagtcaagaacaattaaaaataattcagtataataaaagttctttgaatatttcagctggtccaggaactggtaaaactacagttttaaccgaacgtattaaatgtttgattaataaattaaatattttatctgaaaatattttgattttatcttttaataaaattgctgttgaagagatcgaaaagcgtcttttaatagaaaatgttaaaattatgacttttcatggattaagtgctagtattttaaagaaaaatattaatttatttaataataaatttaatgataattttgaaattatagatgatttaaaaaaagaaaatattatcaaacatcttttaaagtctgataatcttttttctacttctgctggtttttggaagttaaat…	MYKLSQEQLKIIQYNKSSLNISAGPGTGKTTVLTERIKCLINKLNILSENILILSFNKIAVEEIEKRLLIENVKIMTFHGLSASILKKNINLFNNKFNDNFEIIDDLKKENIIKHLLKSDNLFSTSAGFWKLNMAFLKLKTILLI
scaffold_10	fig|33926.187.peg.177	peg	scaffold_10_11170_11301	11170	11301	+	ATP-dependent DNA helicase UvrD/PcrA			icw(1);CBSS-393121.3.peg.1913 icw(1);DNA_repair,_bacterial_UvrD_and_related_helicases	ttgattgatgaaatacaagatattaatttttatcaataccaattaattaaacttttatcccaaaaatcaattctttttattgtaggtgatttaaaccaaagtatttatagttttcgtggttctaaaaatatt	MIDEIQDINFYQYQLIKLLSQKSILFIVGDLNQSIYSFRGSKNI
scaffold_100	fig|33926.187.peg.178	peg	scaffold_100_612_100	612	100	-	hypothetical protein				gtgattaaaaataaaaaaattatctttatcatttggggatttgttatttcatttgttatgattgttcttttaacacttttattattatctttacaaccaaaatcatccccacaatcgtttaatcaaccagtagaggctaaacctattcaatcttctgcacaacaagaacaagaaacatataataatattttgaataagattgaaaaagaagttaatgaattaacaaatattaaagaaatagtttattgtccagatggtaaaactataaagcatattaaaatattagattctgaaactaaaaaagaaattaaaagaattttttatcatgatgatggtaaaagaatttattttattaatgaatacaaccccgaaggtaaactaatcaaagaaaccgattac…	MIKNKKIIFIIWGFVISFVMIVLLTLLLLSLQPKSSPQSFNQPVEAKPIQSSAQQEQETYNNILNKIEKEVNELTNIKEIVYCPDGKTIKHIKILDSETKKEIKRIFYHDDGKRIYFINEYNPEGKLIKETDYDVDGKIIEHIIEFTPEKKPIKETYYNPDGTVKEVINF
scaffold_100	fig|33926.187.peg.179	peg	scaffold_100_959_630	959	630	-	hypothetical protein				aatagttttggtataatttggcattttattttatctattctttgtattttagttttcattactattttatcttttatggattctatatttaacattatcaaaacaataatcaaatggattttatgttcttttaaattattgtttaaattattatttaaattaattaaattattatttaaattaattaaatggattttctcccccaaatcagaatcaaaacaaccagttcaaactgataattctaatctagatgaattaaaacaattaaataaaaaaatatcttatttggaatacagacttaatttacaaaaaaaaacaaaatataattaa	NSFGIIWHFILSILCILVFITILSFMDSIFNIIKTIIKWILCSFKLLFKLLFKLIKLLFKLIKWIFSPKSESKQPVQTDNSNLDELKQLNKKISYLEYRLNLQKKTKYN
scaffold_101	fig|33926.187.peg.180	peg	scaffold_101_1_180	1	180	+	ATP-dependent DNA helicase				tctactactattaaaatttataatgaaaaagttaaccaattagaaaaacaacataaatttaatcaaattactgaatcttattataagaaatgttatttaaaattatgtgttttatttaaggaaatttctaaaaatatttataaagtaaaaaaaaagataatggttatgagactcgtttaa	STTIKIYNEKVNQLEKQHKFNQITESYYKKCYLKLCVLFKEISKNIYKVKKKIMVMRLV
scaffold_101	fig|33926.187.peg.181	peg	scaffold_101_198_944	198	944	+	ATP-dependent DNA helicase				atgtttgaacctttggaacgaattaaatattatcaaaaacatttaaaagaaaaaaaagaagaaaggtatttgtcattaagtgatgatgatttgaaatttgattattctttaaaaaagcaattaaaagaaaataaattgcaagaaattaaaccaaaatcgaaaattttaaggcattatcgagattcttcacaaaatgctaaggataaacttttatataatttcaaagattctaaaaaaatatcttttattactttgacagctccttatgatgatttacaaggyaaaactataaaatatactcatgaacctgatattatggggcaagtaaggaaacgttttattcgtttagtgagaaaaagttatttatcaaatttatttcaacaattctctcaaaaagat…	MFEPLERIKYYQKHLKEKKEERYLSLSDDDLKFDYSLKKQLKENKLQEIKPKSKILRHYRDSSQNAKDKLLYNFKDSKKISFITLTAPYDDLQXKTIKYTHEPDIMGQVRKRFIRLVRKSYLSNLFQQFSQKDLVYSKMQDFRYFWSLETTKLGVIHYHIIFNIDVLNSFGAYSRYLCTDKDYALCLKNRPIKGNKSIFYDDYLMHKIDEKGNIKIPQNYYEKKNVKVPKITLFWANAYASVMNKNNIK
scaffold_102	fig|33926.187.peg.182	peg	scaffold_102_3_167	3	167	+	hypothetical protein				aaagatttttacatggatgatgttaaatgtgatgaatttgaaagtattgaaaattttgatggtaaatttagatacaaaaactactatctttacttcaacccagttaaacaatacataaccctttatacgaagaaatttaatactaaagaaaatgaaaataaataa	KDFYMDDVKCDEFESIENFDGKFRYKNYYLYFNPVKQYITLYTKKFNTKENENK
scaffold_102	fig|33926.187.peg.183	peg	scaffold_102_892_395	892	395	-	hypothetical protein				atgatagtatttctaattgatttgaggatttttttaaaccaatgtttttgtttttcttttattttggtattttttaatttggaattggttggttttttatttatctttttaataacattcttttttatttttggttttgaaataataaccttttgggaggaagtgattttttggggttggttggtttatagtttttttgatgatagtctttgaagggttagttattttatttttttaacaacatttttttgaagtttagattgtttttttggttttatttgttttaatgctaatatttttttatttttaacttttgctgatttaatgtttggtttttttgttttaattatttttttagccatgttattctctctctttctaatttatttttattgtttt…	MIVFLIDLRIFLNQCFCFSFILVFFNLELVGFLFIFLITFFFIFGFEIITFWEEVIFWGWLVYSFFDDSLWRVSYFIFLTTFFWSLDCFFGFICFNANIFLFLTFADLMFGFFVLIIFLAMLFSLFLIYFYCFVNILFHWLCLKYPLHNEIFYVEIGIFLFFLVC
scaffold_103	fig|33926.187.peg.184	peg	scaffold_103_141_1	141	1	-	hypothetical protein				atgaatttacaacaaatatttattaatatttttgaatctaaatcctttatttcttttatttcaatatttttaggtatttttgcatattggttttatttatatattgaagaattaaaaataaatatgattttagtgatgaat	MNLQQIFINIFESKSFISFISIFLGIFAYWFYLYIEELKINMILVMN
scaffold_103	fig|33926.187.peg.185	peg	scaffold_103_527_312	527	312	-	hypothetical protein				atgttaagtctagaaatacctgaataccttaaaaagaataaaaaacttgttgtttctgaaataattgaagaatgtgatcaatgtgattattcatatattattagtgaaagtttgaatcttacaaagaaaaaaataaaaaaaggaattaaaaaaatgataaatgaaataatattaatgggtaatattactcatgaattaaaaagagaatattattaa	MLSLEIPEYLKKNKKLVVSEIIEECDQCDYSYIISESLNLTKKKIKKGIKKMINEIILMGNITHELKREYY
scaffold_103	fig|33926.187.peg.186	peg	scaffold_103_942_763	942	763	-	hypothetical protein				ggaattaataaaaaaacttcaattattaattttccaccttgtagtaaaaatactaaatgtattttatctaaatattctattgaagaattaaatttaattaaggtttctttattaaaaatttatcaaaaaagtcatactcaacaaaaaatagtgttttgctttctgctattcatcaaataa	GINKKTSIINFPPCSKNTKCILSKYSIEELNLIKVSLLKIYQKSHTQQKIVFCFLLFIK
scaffold_104	fig|33926.187.peg.187	peg	scaffold_104_1_216	1	216	+	hypothetical protein				aaagaatatgataaagatagtgaaaatctaattaaagaagtagattttaatgaccgtatatataaagaatataaccctgttaatggtaaattaattaaagaagaaaatcataatgatggacttattaaagaatatgataaagataatggtaaattgattaaaaaagtttcctcagatggtgtttggatagaatataatccagttaatgaatgataa	KEYDKDSENLIKEVDFNDRIYKEYNPVNGKLIKEENHNDGLIKEYDKDNGKLIKKVSSDGVWIEYNPVNEW
scaffold_104	fig|33926.187.peg.188	peg	scaffold_104_206_454	206	454	+	hypothetical protein				atgaatgataaaatgataagaagaaaaaatattgatggttctttagaagaatttgatagtaatgaagaaaaatttaaagaaacagataaaaataataatgttaaattttttaaaactaaactttatcaaaatatttcagattttaaaaaattatttattaatgataaaaatttagaaaaatctttcttaaaatctcgtattttttcttcaaaagaattaaatgatactgaattaatttgcaaaaattaa	MNDKMIRRKNIDGSLEEFDSNEEKFKETDKNNNVKFFKTKLYQNISDFKKLFINDKNLEKSFLKSRIFSSKELNDTELICKN
scaffold_104	fig|33926.187.peg.189	peg	scaffold_104_442_798	442	798	+	hypothetical protein				ttgcaaaaattaacaaatgataataaacaacaagagcaacaagacaaacatatagaaacagaaagtaaaaaaacttcttatcaatccaatggtagaacaatgtatttcattactgaatccaacacccaaacaggaaaaaaactcaaaagaacttattaccaagaagacggcaaaacaattgattatattgctttatacgaccccacagaaaaatgggataaagtactcaaagaaattcattacaaggatgatggtaaaatagttgattatgtttatctttgtgaccgcaaaactaacgattcctatacagtctattacaacccagacggaacaattaaagaaattaaaaaaaattaa	MQKLTNDNKQQEQQDKHIETESKKTSYQSNGRTMYFITESNTQTGKKLKRTYYQEDGKTIDYIALYDPTEKWDKVLKEIHYKDDGKIVDYVYLCDRKTNDSYTVYYNPDGTIKEIKKN
scaffold_104	fig|33926.187.peg.190	peg	scaffold_104_801_941	801	941	+	hypothetical protein				atgaataaaaatagaaaaagaatattaagaatttggattatctttatttctatcattcttgcaattcttttattccttttaggtttaagattacctccgttatttaaatcagataaagataaatctaaaacatctaatcaa	MNKNRKRILRIWIIFISIILAILLFLLGLRLPPLFKSDKDKSKTSNQ
scaffold_105	fig|33926.187.peg.191	peg	scaffold_105_3_941	3	941	+	hypothetical protein				aaaggaaaaagttttttaattaaagctttgtgtaatgaattaaatatccactatattgaattagaaccatctcgctttgataagacttacgttggcgaaggcaacgaagaattagaaaaaatatggcaagaagcagaatcacatgataaaaccattatttttatcgatgaaattagtgggctagctaatcgtgaagacaaaaattccaataatacaagcatcaatattgttaataatttattgactaaattagatggttttaaaagaagtgataaaaaaatagtcttaatgggcgctaccaatcatttagacaaaattgatagtgttttaagaagcagatttagcaaagaaattaaaattgatttattacaggatgatgaaattgaaggatttttacaa…	KGKSFLIKALCNELNIHYIELEPSRFDKTYVGEGNEELEKIWQEAESHDKTIIFIDEISGLANREDKNSNNTSINIVNNLLTKLDGFKRSDKKIVLMGATNHLDKIDSVLRSRFSKEIKIDLLQDDEIEGFLQFLVADYQISYHTYLHLKEIANRCKGKNYSTRNLKEKIIDSAYIKAKKYKRQNPNHEVMLASDLDEAINTFQDIKVSETTKEVRRKKCEDQYVEWKKGFLKYLKPPKSNIQINIKYTFYGLDGLGKGQYKEYEPTDIPSFFKNPFNKWKYKNRQTDYFRSFHDQYKREDSQFDASLLRDPT
scaffold_106	fig|33926.187.peg.192	peg	scaffold_106_2_427	2	427	+	hypothetical protein				ttaaaaaaagaaaatgaattattaaaaaaggaaattgacaaattaattttagaaccattcaaacaaatcttatactacccggatggtaaaacaatcaactccatcactcaattccacccccaaacaggtaagagcatcaaagaaaccaattacaattctgacggcaaaacaattgaccgcatcaccgagtacgacccccaaacagggatgaaaaacaaggagaacgtattcaatactagcggaacaacaattgcctcccattacgagtacgacccccaaacagggatgaaaaacaagtttatccaatacaattctgacggcaaaacaattgaccgcatcaccgagtacgacccccaaacagggatgaaaaacaaggagaccatatgccattttgacgga…	LKKENELLKKEIDKLILEPFKQILYYPDGKTINSITQFHPQTGKSIKETNYNSDGKTIDRITEYDPQTGMKNKENVFNTSGTTIASHYEYDPQTGMKNKFIQYNSDGKTIDRITEYDPQTGMKNKETICHFDGTIKKVKTY
scaffold_106	fig|33926.187.peg.193	peg	scaffold_106_668_1294	668	1294	+	ATP-dependent DNA helicase				ttgagcgtccattctaaaaatattatttatgataaattattttcatcattaaaagaagattatccttcttataatgatgatgaattagaaaaatatttaaaagataattatgaaattagaacatttcatagttttgcttattcttgttatttaaaatataatatttttaatgaaacagcaaaacaacgaaaatttattgatgatgaaactaaattaaatattttaaaactgattttaaaagaaaatcaagatttaaaattgtattttaaagaacaaagaaaatattcatttagaaagcttttacaggaattaaataatttaatacgtttaacttttcaaaaagaaaactgttattcatctattaaaattgatgataaagttttaaaaaaatcttttgaa…	MSVHSKNIIYDKLFSSLKEDYPSYNDDELEKYLKDNYEIRTFHSFAYSCYLKYNIFNETAKQRKFIDDETKLNILKLILKENQDLKLYFKEQRKYSFRKLLQELNNLIRLTFQKENCYSSIKIDDKVLKKSFELLLNLYYEKLNYYNLITFDGLLIETSYFIEFVERNNGLIYNRPVFIDEFQDLNYFYYFIIKEXLXNKPNSLYCFGD
scaffold_107	fig|33926.187.peg.194	peg	scaffold_107_591_1	591	1	-	hypothetical protein				ttggaaaccaacattaaatctaaagaaacaacattacaagaaactaaagatttatctgaygaacaaaaagctaaattacaagaagaaattgcatcaattaaaaataatcttaaaaatcaaaaagatctaataataaaaaaagataatgaattagttkcatcaaaagaaaaaatatyaattttagaaaaacaattggcttctaatattcaagatgtagaacaattaaaagcagaaattamcaaaaaacaagaacaattagaagaaaaagaacaaaaattaagcgaacaaaaagacttatcagcaaatgaagttaagcaattaaatgaagaaattaataatttaagaaataatattgaacaaaaacaatctaaaatcaaagagctaaatggtaaaattaat…	METNIKSKETTLQETKDLSXEQKAKLQEEIASIKNNLKNQKDLIIKKDNELVXSKEKIXILEKQLASNIQDVEQLKAEIXKKQEQLEEKEQKLSEQKDLSANEVKQLNEEINNLRNNIEQKQSKIKELNGKINNLETNEAQLQTIIKQKDEEINQLQQTIQEQAQEIQRLTIELDRQIELFAERGKKILQLEGTMNN
scaffold_108	fig|33926.187.peg.195	peg	scaffold_108_2_904	2	904	+	hypothetical protein				aaacattggtttaaaaaaatcctcaaatcaattagaaatactatcataattatattacctcttattttaataatattagctttatggtttgttattactaatttttttcctgaagtggctgctaaaattggtccagttgctcaagcagtttggggaaaaactaaaggttttgttcattggataaataaacatggtacagattttataaaatggttagaattatcatcaaagtttgcttctgcaatatttagtggtatttttgttgctgttggccttattttaggtttaatttgttttgttattccagttataggtccttttgttggtggggcaatattaattgcaacaactattcacacaggaataacttggtgggataatcaacaaacccctaaagat…	KHWFKKILKSIRNTIIIILPLILIILALWFVITNFFPEVAAKIGPVAQAVWGKTKGFVHWINKHGTDFIKWLELSSKFASAIFSGIFVAVGLILGLICFVIPVIGPFVGGAILIATTIHTGITWWDNQQTPKDDLPPQSLVEVYDLDAIKKEQEEKLKQELIEYATELQKQGKSSEEIEKQTXNKKEELLQDLQKKKNNKSTELNDETLTPQPTLKQPIHKQNQITNKTNTKSLLNPNIQKKVDEILQQEKVKQKILEQEKEYLNINFQAQQLEKISLEDKIINLEANIKSKETTLQETKD
scaffold_109	fig|33926.187.peg.196	peg	scaffold_109_501_265	501	265	-	hypothetical protein				atgatgaataagaaaagaaaaatagttttaaaactttggattatatttattttaattattattctaatcctcttattccttttaggtttaagattacctaaatcatctaaagcaaaatataataaaaaagattctgataaaactcaatctcagcatcaatatatctatgatacagataaggttctaaatataattaaattattaactgaattaaaaaatgctggatataaatgttaa	MMNKKRKIVLKLWIIFILIIILILLFLLGLRLPKSSKAKYNKKDSDKTQSQHQYIYDTDKVLNIIKLLTELKNAGYKC
scaffold_109	fig|33926.187.peg.197	peg	scaffold_109_887_501	887	501	-	hypothetical protein				aaagatagtgaaaatctaattaaagaagtagattttaatgaccgtatatataaagaatataaccctgttaatggtaaattaattaaagaagaaaatcataatgatggacttattaaagaatatgataaagataatgggaaattgattagaaaattttcctcagatgattttttagaaattamagaatataatcaaaatrcgggtaaaaagaaaaaatacactaagttacaaataagacaaaatggtaatagaacacttaaaattattttttttgatggaaatgaaaaaaattcaatgattgatgaatatgatcataaaacaggtaaatttattaaaagaacttactttaacccagatggaactgttaaagaagaaaaaaattattaa	KDSENLIKEVDFNDRIYKEYNPVNGKLIKEENHNDGLIKEYDKDNGKLIRKFSSDDFLEIXEYNQNXGKKKKYTKLQIRQNGNRTLKIIFFDGNEKNSMIDEYDHKTGKFIKRTYFNPDGTVKEEKNY
scaffold_11	fig|33926.187.peg.198	peg	scaffold_11_10_189	10	189	+	hypothetical protein				ttgaagcgcaaacaattacaaaaaggtataacaatacctaaagtaggtaaaatccaacgtgttaaaaaaccagttaaagttaatttatttcttctaaaagaacgtcttgaatattttgagtattttgagtattttgagtattttgtcatattaaactcctttttatgtttttataaataa	MKRKQLQKGITIPKVGKIQRVKKPVKVNLFLLKERLEYFEYFEYFEYFVILNSFLCFYK
scaffold_11	fig|33926.187.peg.199	peg	scaffold_11_475_362	475	362	-	hypothetical protein				atgaaaaaaaagtcccaaaaggactcttttattttttatttagttgttgttctttttggtttactttttgctttggattttgttggagtttgatttttttcatctaaagcataa	MKKKSQKDSFIFYLVVVLFGLLFALDFVGVWFFSSKA
scaffold_11	fig|33926.187.peg.200	peg	scaffold_11_1499_513	1499	513	-	N(6)-L-threonylcarbamoyladenine synthase (EC 2.3.1.234)				atgaatattttatcaatcgaaactagttgtgatgaaactagttgtgcagttactcaaaatggtaaaaaagcactttctaatgtagttttttcccaaattaaagatcatcaaatttttggtggagtagtccctgaaatagcttctagaaaacatattcaatttatgactttggtattacaacaagcctttaaagaagcgaaccttaccccccaagaaattgatttagtagcagttacccaagggcctggtttagtaggttctttgctagttggcattaacgccgctaatgtttttgcctacacttatcaaaagcctcttttgggagtaaatcatttattagggcatatctattctgctcaaattgaacatgaaattaaatttcctgccttagtactttta…	MNILSIETSCDETSCAVTQNGKKALSNVVFSQIKDHQIFGGVVPEIASRKHIQFMTLVLQQAFKEANLTPQEIDLVAVTQGPGLVGSLLVGINAANVFAYTYQKPLLGVNHLLGHIYSAQIEHEIKFPALVLLVSGGHTDLFYLTDHLQIKPLGTTLDDAVGEVYDKIAKNLNLPYPGGPLIDQLAQQGKDTYHLVRPYLKNDNLNFSFSGLKSTLVNLVMKQKLKDINIPDLCASFQASVIDVLYEKTKRALTKYRAKQLIVTGGVASNFGLRQKFMKSFANLEVIFPSLQYCTDQAAMIGIAAYYQNQITKASKKYDLTANPNLFF
scaffold_11	fig|33926.187.peg.201	peg	scaffold_11_2093_1587	2093	1587	-	2-amino-4-hydroxy-6-hydroxymethyldihydropteridine pyrophosphokinase (EC 2.7.6.3)			icw(1);Folate_Biosynthesis	atgaaacttaataacaatgtagcagccataggacttggcagtaatctaggagataaaaagaataatttacaaactgctttaaaaatgattaatttgcatcctcaatgcgaagttttgaaagtttctcctttgtatgaaactcttacttggggaaaaacagaccaacctttatttttaaacgctgctgctcttatcaaaactttactacctcccttactttttttagattttttattatctgtagaaatgaaactcaaaagaaaacgactggaattatggggaccgcgtactattgatttagatattttgttttttggtaatcatacttgcaaaactcctaaattaactattcctcatccctatatgttagaaagaatttttgtctttgctcccttagca…	MKLNNNVAAIGLGSNLGDKKNNLQTALKMINLHPQCEVLKVSPLYETLTWGKTDQPLFLNAAALIKTLLPPLLFLDFLLSVEMKLKRKRLELWGPRTIDLDILFFGNHTCKTPKLTIPHPYMLERIFVFAPLADILPNQIIQTKTILEWKNQLDQNAVKIINGINLLF
scaffold_11	fig|33926.187.peg.202	peg	scaffold_11_3072_2272	3072	2272	-	Dihydropteroate synthase (EC 2.5.1.15)			isu;Folate_Biosynthesis	atggcaattattaatattactcctgactctttttcggatggaaaccaacattttaccactcaaaaagcagttaatcatgctcttcgtcgtctcaaagaaggtgctgatatccttgatgttggaggcgaatctactcgtccaggagcaatcccaattactcctttagaagaacaaaaacgcattttgcctgttattaaagaattatcacgtcatcctaaagccattatctctgttgacacttatcattttcaaaccgctaaattagccattaaagcaggagctcatattatcaatgatgtttgtggcttgcaacaaaatcctcaaatggcacaaacaattgcctcattaaatgcaggtgtttgtattatgcatacaggcagaaatcgcaaaaaactttct…	MAIINITPDSFSDGNQHFTTQKAVNHALRRLKEGADILDVGGESTRPGAIPITPLEEQKRILPVIKELSRHPKAIISVDTYHFQTAKLAIKAGAHIINDVCGLQQNPQMAQTIASLNAGVCIMHTGRNRKKLSNALQDQFYFLNHSLEIAKQAQIATEAIVIDPGFGFEKNIDENFDIIKEFEQLTKMELPILVGLSRKRFLQAIIQTEGLLQVESLDAITATANFLLRTKGASIFRVHNVKMNKNSLLLADTLMKKLNIVILNIF
scaffold_11	fig|33926.187.peg.203	peg	scaffold_11_3245_3364	3245	3364	+	hypothetical protein				atgtttattattaaagagggttgccaaaagacacaaaaaatgttttttcatcaattcattttagaaaaaaataataaggataggggggttattaaaatagatatttttgtaacaaattaa	MFIIKEGCQKTQKMFFHQFILEKNNKDRGVIKIDIFVTN
scaffold_11	fig|33926.187.peg.204	peg	scaffold_11_4146_3547	4146	3547	-	hypothetical protein				gtgtctatattttaccaaagaaaaaaactttttttcaaaatacttttggttttggtattaattttttttattacaaccatcgcttatgctatagaagattggcataaattaaaaaaggatagtaattttggattaaaaattgctgctcctgcagaattgtcagtttccaaacccgcagatcttcacgacaccaataaaaaatttttagttcctgcagaacatagttttttgatgacaacagaacaaacggatagagttatttttgaacaagaagctactctaaaaactcaaaatgacaaattaacttttataaacggaaaaaataccaaactagatattaattatttttttgaaaaccttgatttaaacgaacaattaaaagatttttttaatgttcag…	MSIFYQRKKLFFKILLVLVLIFFITTIAYAIEDWHKLKKDSNFGLKIAAPAELSVSKPADLHDTNKKFLVPAEHSFLMTTEQTDRVIFEQEATLKTQNDKLTFINGKNTKLDINYFFENLDLNEQLKDFFNVQILWKYKEQPQQSFVSYDNKNKPVIIDQNGNLKKIIVQFTIYASKVFPSGFQTKEKKLQIKYNIQKP
scaffold_11	fig|33926.187.peg.205	peg	scaffold_11_4327_4211	4327	4211	-	hypothetical protein				ttgtttaaagttttggcacagccaaaacttttatcccaaaaacttttaaaacgcacctttaaaaaacacttaaacaatctttttgattatctttttggctattttaagatacaataa	MFKVLAQPKLLSQKLLKRTFKKHLNNLFDYLFGYFKIQ
scaffold_11	fig|33926.187.peg.206	peg	scaffold_11_5226_4360	5226	4360	-	DegV family protein				atgaataaacgaaaattaggcattgtagttgattctacttgcggaaatacttatggcaaaaacttttttgaagatatttcagtagtacctttaacattaattgttggagaaactagctatattgatggtgccattgataatactactttactaaattttattgaaaacgaacaaaaagtaactaccagtcaacccaatccagagctttttattaaagctttcaaggaacaatttgacttaggatataaacacgttatttgtttaactttatccagtaaactaagtggtactcataatagtgctcttttagctaaaaaaatgcttaacaatcctaatattactgttattgatactcaaaatattggtcctggagtttattttttcttacaaagaatcaat…	MNKRKLGIVVDSTCGNTYGKNFFEDISVVPLTLIVGETSYIDGAIDNTTLLNFIENEQKVTTSQPNPELFIKAFKEQFDLGYKHVICLTLSSKLSGTHNSALLAKKMLNNPNITVIDTQNIGPGVYFFLQRINDWLTQNLDVCPQTITDKINEEKLKGFLLCTVNNLKILAYNGRISKFRFLIGNLLKIHPILKFQQGVLSIEKKVRNLKNCFNYCLKKILEHKTANNKLDIQVIYVDDDKDAKELLAQITNLANPQIKATLYGAISPVVAAHIGYKGFGFYLNEITD
scaffold_11	fig|33926.187.peg.207	peg	scaffold_11_6131_5355	6131	5355	-	Diadenylate cyclase spyDAC; Bacterial checkpoint controller DisA with nucleotide-binding domain			isu;Bacterial_checkpoint-control-related_cluster isu;Bacterial_checkpoint-control-related_cluster	atgtttggcacttctcctttatggacagtttttttgcttttgtgtatctttattgtttttcattttttcttacgcaaatatcaagttttaaatatggtatttttatttttgctgttattttcccttgtttattgtttgaaaagctaccatgatacttttgttgaacctatttttaaaagatatcttagtttagatatttctcaaaacatttatgattgtttattaaattttattctaactagtatcatcatcattaaagctccttatttaagagttgcttttaataattggtctaagcattgtaatatcaaacgaaaaaacttttttatgggtggagataatacccaaaaagaaattattaaagctactttagaacttgcttcgcgtaaaataggagcc…	MFGTSPLWTVFLLLCIFIVFHFFLRKYQVLNMVFLFLLLFSLVYCLKSYHDTFVEPIFKRYLSLDISQNIYDCLLNFILTSIIIIKAPYLRVAFNNWSKHCNIKRKNFFMGGDNTQKEIIKATLELASRKIGALITIEKNNTLEQYAQKAILIDGNVSKELLLNIFALSTPLHDGAVIIRGDKILCASAYFTLSSSVDSLDKKTGSRHRAALGISETTDSMTIVVSEETGNISIALEGMMFQTNEQEKLKEYLAIFMN
scaffold_11	fig|33926.187.peg.208	peg	scaffold_11_9006_6337	9006	6337	-	Mg(2+) transport ATPase, P-type (EC 3.6.3.2)			isu;Magnesium_transport	atgaaaaaagtaaatttaaaacgccaagaaacaattgattttttaaaaactatgagtcaaaaatcccaagaacaaactctacaaacccttaattcttctttgcaaggattagatcaaaatcaagtaatgttgcatcaaagtttgtatggtaaaaatattttatcccaagaaaccaaaaccagttttactaaacaattactccaaattgcaattactccttttaatattgttttattaattttaactcttatttctttgattaatgatgttcttactcccagtccagaaactagaagttatgctactattataactactattttaatgtttttgggttctgtcattgtccaatttagtcaagaaagtaaacatttaaaaattacttctcaattaaaaact…	MKKVNLKRQETIDFLKTMSQKSQEQTLQTLNSSLQGLDQNQVMLHQSLYGKNILSQETKTSFTKQLLQIAITPFNIVLLILTLISLINDVLTPSPETRSYATIITTILMFLGSVIVQFSQESKHLKITSQLKTLVQNTTAVKRNNSKLEIALEEVVRGDIVILSAGDIIPADIKLLETKDFFVKTTTFTGESEPVEKMACAFVQSETILDDPKLVLAGSTVISGYATGIVLVVGKDTYLGNISQEITKKKSLSHLDQSINTIAKLLMICICLMAPLVFLFNFNKPQNTLLQSFLFALTIAFGLTPKMLPLIVATSFSKGIVALSKRKVIVKNLNAISSFGAMNILFTDKTGTLTEDQIFLENFLDLNGNEDIRVLRHAYLNSFFQTGLKSLIDKAIITK…
scaffold_11	fig|33926.187.peg.209	peg	scaffold_11_9983_9387	9983	9387	-	SSU ribosomal protein S4p (S9e) @ SSU ribosomal protein S4p (S9e), zinc-independent			isu;CBSS-393130.3.peg.794 isu;Ribosome_SSU_bacterial	atgtcacgttatacaggttcactttggaaagtttcaagacgccttaattattcggtttcagaaactggaaaagaattacgcaaaagagcttatggtccaggacaacacggtcaaaaaaaagttaaattaagcgattatgggcttcaattgcaagaaaaacaaaaattacgttttacttacggcgtatcagaaaagcaatttcgcaaaacttttgataatgcaagcaaactaaaagggattcatggtgaaatgtttttagtactattagaatctcgtcttgataatgtagtttatcgtttaggatttgccaaaacaagagctcaagcaagacaattagttaatcacggtcatattttagtagatggaaaaaaagtagatattacttcttatcgtttaaaa…	MSRYTGSLWKVSRRLNYSVSETGKELRKRAYGPGQHGQKKVKLSDYGLQLQEKQKLRFTYGVSEKQFRKTFDNASKLKGIHGEMFLVLLESRLDNVVYRLGFAKTRAQARQLVNHGHILVDGKKVDITSYRLKPGQTVTLREKSKNLNIVQEAVNSKFVRADYVSLDKELVGKYVRYPQRNEFLPDINEQLIVEYYNR
scaffold_11	fig|33926.187.peg.210	peg	scaffold_11_10773_10303	10773	10303	-	hypothetical protein				ttgttagggtttaggttttggattattatttattttttgggtcatttaagttggagtttagcttttggaccaggaatttggaaaaaatatcacaataatcaaaaaatctttttttggagttattatacatcgactaacaaatctatttatgatacaaaattatctgataatcttcaaataagaaatatcgaaaaacaaattattcaaaaagaccatttatcatctcagttttttacattatttatatttgttatttatcctttgatgattttaaagcgtaaatatgaatttgaaagagaaattaaaaattattataaaattattgattttattccttttgtattgatagttagttgctatttgctatttgtttatttacctaataataaattattaaaa…	MLGFRFWIIIYFLGHLSWSLAFGPGIWKKYHNNQKIFFWSYYTSTNKSIYDTKLSDNLQIRNIEKQIIQKDHLSSQFFTLFIFVIYPLMILKRKYEFEREIKNYYKIIDFIPFVLIVSCYLLFVYLPNNKLLKAKILLEEQLESKQNIKNNSLTAK
scaffold_11	fig|33926.187.peg.211	peg	scaffold_11_10948_11262	10948	11262	+	DNA-directed RNA polymerase specialized sigma subunit				atgttaagacaaaaattatttaaagattttttaaaaaataaaaagaatttatcaattcgcgatcaattaatcgaaatacatttaccattagtaaaaaaaatagttaaacaatttaaatatttccctaaagcacttcaaagagaagatttataccaagaaggaattttrggtctaatcaaagctttaaataattatcaagatttaggttatgattttctctcttatgccaaaacaatgattaaaagtgaaattacagaacttattagaggcatgcaaactacttcaactccaataaagacttttaggaaagaaaaa	MLRQKLFKDFLKNKKNLSIRDQLIEIHLPLVKKIVKQFKYFPKALQREDLYQEGIXGLIKALNNYQDLGYDFLSYAKTMIKSEITELIRGMQTTSTPIKTFRKEK
scaffold_110	fig|33926.187.peg.212	peg	scaffold_110_2_175	2	175	+	hypothetical protein				ttaaaacaagaaactattaccaaagaacaaatagataaactagatacaggtacaaaaatgacccaagagccccaagaaacaaaaactactacaacaactaaaagcaaaagcaaacaaaacaccaaaactaaaagaaaatccaattctaataagaaggttaaattaaatgaataa	LKQETITKEQIDKLDTGTKMTQEPQETKTTTTTKSKSKQNTKTKRKSNSNKKVKLNE
scaffold_110	fig|33926.187.peg.213	peg	scaffold_110_168_536	168	536	+	hypothetical protein				atgaataatcatgattttttaaaaaataataaaataaaatttttattaagtttaacagttataacatttatagcaactataattggtggcattggagcttataatttaataaataacatgaaccaaaaaaagacctcagaagaagaacattaccaaacagtactacctcaaattgaagtccaagaaacaattacatattatcctgacacaaataaaattaaagaaataaaatatttagatgacactaccaaacattttaatgaagaaggcaaacacataaaaactacttttgtagatggcaaaaccaaagaatttgatccagaaactcaaaaactcattaaagaaaaatacccagataaaactttataa	MNNHDFLKNNKIKFLLSLTVITFIATIIGGIGAYNLINNMNQKKTSEEEHYQTVLPQIEVQETITYYPDTNKIKEIKYLDDTTKHFNEEGKHIKTTFVDGKTKEFDPETQKLIKEKYPDKTL
scaffold_111	fig|33926.187.peg.214	peg	scaffold_111_880_2	880	2	-	ATP-dependent DNA helicase				aatcgtcctgtttttattgatgaatttcaagatttaaattatttttattattttattataaaagaayttttattyaataaaccaaattctttatattgttttggtgattatactcaaaatatttatagctcttttggttctagtgaacgtattttggaactttttgtaaaagattttaaacctgaaaaacattttttaaatgttaattatcgttccaaaggtattaatattgttaaagcagctaatgaattaattgataataaggaatatttacaattatcttttagtgaaaaaaaatatagagattttataaatttttctttttttgataatttttatcaacaaattaattatttgtgtgaaaaaattaaaaattctttaatttcttctaaaactgtt…	NRPVFIDEFQDLNYFYYFIIKEXLXNKPNSLYCFGDYTQNIYSSFGSSERILELFVKDFKPEKHFLNVNYRSKGINIVKAANELIDNKEYLQLSFSEKKYRDFINFSFFDNFYQQINYLCEKIKNSLISSKTVLCRSNAELQKIKDEFTKNQILFTTSDNNSKENEIILSTIHGYKGYENEYVYLIGWQNRNESQDKVLEKKLIYTAITRAKRDIEILTLNDSSIFIDYFYSLIKKELISDDFTKGLNDKIFDLDYLKICLPNSKDIENYDELSTTIKXYNEKVNQLEKQHKF
scaffold_112	fig|33926.187.peg.215	peg	scaffold_112_879_271	879	271	-	ATP-dependent DNA helicase				aatcgtcctgtttttattgatgaatttcaagatttaaattatttttattattttattataaaagaacttttatttaataaaccaaattctttatattgttttggtgattatactcaaaatatttatagctcttttggttctagtgaacttattttggaactttttgtaaaagattttaaacctcaaaaacattttttaaatgttaattatcgttctaaaggcattaatattgttaaagcagctaatgaattaattgataataaggaatatttacaattatcttttagtgaaaaaaaatatagagattttataaatttttctttttttaataatttttatcaacaagttaagtatttgtttgaaaaaattaaaaattctttaatttattctacaactgtt…	NRPVFIDEFQDLNYFYYFIIKELLFNKPNSLYCFGDYTQNIYSSFGSSELILELFVKDFKPQKHFLNVNYRSKGINIVKAANELIDNKEYLQLSFSEKKYRDFINFSFFNNFYQQVKYLFEKIKNSLIYSTTVLCRSNGELQKLKDEFEKNQIPFTISDNNSKENEIVLSTIHGYKGYENECVYLIGWQNRKETQDKVLEKN
scaffold_113	fig|33926.187.peg.216	peg	scaffold_113_575_3	575	3	-	hypothetical protein				atgaaattaaaacgaatttatttaacttttttggtcgtatgtgttgttggtgttttgggattatggatttatggatttttatttaaatcctctaacaataataatttacttcaaaataatcacccatcaactgaagaaaataaatctttagatgaagtatcaaaatatcttgaagagttaaaaaaaactaacgaagatcaaattaacgaaaataatcaaagacatcaacaaatagaccaattaacccaacaaattaaattaaatttagatttaataaatgattttaatgttgaactcaaaaacttaacaacaaggaaagaaactaaagaaactaattttaaaaataaagacttaaaagaagaagaaaaaaataaattacaagaagaaataacttcttta…	MKLKRIYLTFLVVCVVGVLGLWIYGFLFKSSNNNNLLQNNHPSTEENKSLDEVSKYLEELKKTNEDQINENNQRHQQIDQLTQQIKLNLDLINDFNVELKNLTTRKETKETNFKNKDLKEEEKNKLQEEITSLNQKIQEINDKKEPTHKQTLELIEQKKQLLITKSKFQEQIKTTTSQITKISNNLFITKK
scaffold_113	fig|33926.187.peg.217	peg	scaffold_113_879_601	879	601	-	hypothetical protein				aaaggaactaattttggtggccctagttatttagcaatagataaaataattattaaagatattcaaaaggawaaaattgtagctgtttacccaattaatcaaaaaattgaagaacctttttatatttataattatgattttgtgttaaaatttccttattataattatattcaagaaggattattatggtcaaataatcatattaaatctttaaaaaagattgatttatatgaaaaacgttctggacaaaatcgcactttatattatgatgttgaataa	KGTNFGGPSYLAIDKIIIKDIQKXKIVAVYPINQKIEEPFYIYNYDFVLKFPYYNYIQEGLLWSNNHIKSLKKIDLYEKRSGQNRTLYYDVE
scaffold_114	fig|33926.187.peg.218	peg	scaffold_114_337_663	337	663	+	hypothetical protein				ttgtttaattcagaatttttagaagacaaaaaatattatcaaaatcaatcacaaaaacataatatgaaaaatggatggtttattataaactctccaagtttaattgtccctaatgtttttaaattatgggctgatatcgtaagagataatttaccaaacttaaaaaaacttaatcctcgtagtcaaaatttacaatcattttataaaggtaaaataaataatactacaaaaatagaaattaatgaatgtaaaataaaaaaacttttattaataaagatgtttctgaaattattgatgaatatatcattaaatatgatgctggtttaa	MFNSEFLEDKKYYQNQSQKHNMKNGWFIINSPSLIVPNVFKLWADIVRDNLPNLKKLNPRSQNLQSFYKGKINNTTKIEINECKIKKLLLIKMFLKLLMNISLNMMLV
scaffold_115	fig|33926.187.peg.219	peg	scaffold_115_149_3	149	3	-	hypothetical protein				atgtatattataagaataataattattttaagtttaattttggggttatttgtggtggctcctttatggatatattttattgcaaaaaatgtcaataataaattaaataacttagaaaacacaaaaacccaaattgaaattaaccaa	MYIIRIIIILSLILGLFVVAPLWIYFIAKNVNNKLNNLENTKTQIEINQ
scaffold_115	fig|33926.187.peg.220	peg	scaffold_115_871_254	871	254	-	hypothetical protein				aaagagctaaataataaaattaataacttagaaaccaatgaggcacaattacaaataatcatcaaacaaaaagatgaagaaataaatcaactacaacaaactatccaacttcaagcccaagaaattcaaagattaacaattgaattagaacgtcaaatagatcttttcgccgaacgaggtaaaaagattttacaattagaaggaacaattaaagccttagaagatgccaatagtggcttaagtggcactaataaagagttacaacatcaaattaataaactaaaaaatgaattagaacaagaaaaattagcacataaaaatactaaaattactttggaagaaaaaataactgaattaaattccaaagtatatatgttagaaaataaaaaaaagaaatta…	KELNNKINNLETNEAQLQIIIKQKDEEINQLQQTIQLQAQEIQRLTIELERQIDLFAERGKKILQLEGTIKALEDANSGLSGTNKELQHQINKLKNELEQEKLAHKNTKITLEEKITELNSKVYMLENKKKKLRNSSLTWDKTVDNTITAVNIGGATFSGAKTGAVIGSALGPWGATVGAVVGGVTGGVTAVVTKWDTVKKWWPW
scaffold_116	fig|33926.187.peg.221	peg	scaffold_116_47_676	47	676	+	DNA-directed RNA polymerase specialized sigma subunit				atgttaagacaaaaattatttaaagattttttaaaaaataaaaagaatttakcaattcgcgatcaattaatcgaaatgcatttaccattagtaaaaaaaatagttaaamaatttaaatatttccctaaagcacttcaaagagaagatttataccaagaaggaattttaggtttaatcaaagctttaaataattatcaagatttaggatgtgattttattgtctatgctaccccaacaattaaaggtgaaattacagaacttattagaggcctacaagctacttcaacttccagagaagtttttcggaaagaaaaacaagtaagtaatattccttttgaagaaaaacaacacgaatctattaaagccaaaaatctaaacccccatcaaatttggctaaac…	MLRQKLFKDFLKNKKNLXIRDQLIEMHLPLVKKIVKXFKYFPKALQREDLYQEGILGLIKALNNYQDLGCDFIVYATPTIKGEITELIRGLQATSTSREVFRKEKQVSNIPFEEKQHESIKAKNLNPHQIWLNQVNHELFIQKIKLILNPQEFEIIRLSFGIPLKNQNQYPQIEYSNKDIGKMLNLSATQVKFIKTKAIAKLKKIKKGE
scaffold_116	fig|33926.187.peg.222	peg	scaffold_116_682_867	682	867	+	hypothetical protein				atgaattatcaaaaaaatacaactacttactacaatgctgatggtaaaacaatttgcggtattcacgaacatgcccctgatacatggaattttattaaaacaacatggtttaataaagatggcaaaacaattgactgtattactgaatatgatcccataacagaagagccaatcaaagaaacctat	MNYQKNTTTYYNADGKTICGIHEHAPDTWNFIKTTWFNKDGKTIDCITEYDPITEEPIKETY
scaffold_117	fig|33926.187.peg.223	peg	scaffold_117_442_323	442	323	-	Mobile element protein				atgatttctcacattcaaactattaagaaaaaaatagtttttcaattggttaaacaatttgttaaagacctaaatttaactaccattttaaaaacaactcgtaattttaacttcaaataa	MISHIQTIKKKIVFQLVKQFVKDLNLTTILKTTRNFNFK
scaffold_117	fig|33926.187.peg.224	peg	scaffold_117_850_674	850	674	-	hypothetical protein				tacatggatgatgttaaatgtcgtgaatttgaaagtattgaaaattttaaagatgattttagatacaaaaactactatcttcacttcaatccagtcaaaaaatacattaccctttataccaagaaatttaatattaaagaaaatgaaaaatcattaaaaccaagaacaagaggataa	YMDDVKCREFESIENFKDDFRYKNYYLHFNPVKKYITLYTKKFNIKENEKSLKPRTRG
scaffold_118	fig|33926.187.peg.225	peg	scaffold_118_17_406	17	406	+	hypothetical protein				atgttaatttcagaaaaaatcttatcccaaatcaaacctgataattactttaaatatccttttaatcaatatatgaaattaaatcatcaaagtttgaatcattattttcaaatcaccaaaataaacccacaaaaacaaaaagtacttcgtgggaaaatcaatgaatacctaattttaatttattttcgacatcgcggaatcactcaacaatatcctcaaacatatttattttttattcctgatattaaatttgatttagtattgtttaccaaaacaaaacgcattattgcttttaattttaaaacttgccttcgtgaacgttataaacaagctatcatcgaagcccaacaactaaaaaactcgatacgcgttttgaatattatttgttaa	MLISEKILSQIKPDNYFKYPFNQYMKLNHQSLNHYFQITKINPQKQKVLRGKINEYLILIYFRHRGITQQYPQTYLFFIPDIKFDLVLFTKTKRIIAFNFKTCLRERYKQAIIEAQQLKNSIRVLNIIC
scaffold_118	fig|33926.187.peg.226	peg	scaffold_118_400_588	400	588	+	hypothetical protein				ttgttaactaatgatgctattgaatcccaaagactcaacaataaaattaaaaacggcaaagttcaaggaattaatcaagtaattgattgtttttctcaaaaagctaatatctttgtaaataacttatttaaaagacaatttatttcttttaaagatattaatttagttaaaaatatgaaaggaaattaa	MLTNDAIESQRLNNKIKNGKVQGINQVIDCFSQKANIFVNNLFKRQFISFKDINLVKNMKGN
scaffold_119	fig|33926.187.peg.227	peg	scaffold_119_194_418	194	418	+	hypothetical protein				atgaatgacttactttttgccatcggatttatcgttggcgctctattcacaactgctttaatgtttatcattaaaaaaatattttttaattttcttccattgccagaaatcaataaaaaaaatgaaacacaaaaagaaagtaaacccaaaaaatcattttcaattattccaaatcccaataacgaatcaaaagaaaaaaataatttagaaagtgacaaaaattaa	MNDLLFAIGFIVGALFTTALMFIIKKIFFNFLPLPEINKKNETQKESKPKKSFSIIPNPNNESKEKNNLESDKN
scaffold_119	fig|33926.187.peg.228	peg	scaffold_119_419_832	419	832	+	hypothetical protein				atgaaaattaaaaatttaaatcaacgaacttctgagtggtataatcatcgcaaaaaatatatcaacgcttctgaaataggaagtattacagggaatgataaatttagaaacttagaacaactagtacatgacaaaatatttggagcgccttttattagtaacaaatataccgaacacggcaacaaaaccgaaccaattgcacgtattttctttgaaaaaataactaacttaaaattccctgatactattttactgatgatgaactcgatatgttttctgcaagtcttgatggttataaccaacaaactaacactttattggaaatcaaatgcccttttacagaaaataataaaatttctgcaacttggaatccatttttttcaaataaacaggtcccat…	MKIKNLNQRTSEWYNHRKKYINASEIGSITGNDKFRNLEQLVHDKIFGAPFISNKYTEHGNKTEPIARIFFEKITNLKFPDTILLMMNSICFLQVLMVITNKLTLYWKSNALLQKIIKFLQLGIHFFQINRSHLIIGP
scaffold_12	fig|33926.187.peg.229	peg	scaffold_12_1_312	1	312	+	Mobile element protein				aaattaaaacaaacaaaatattttttacaacaacaacgcattcaagctttatgtttgcaacatgaatatttttacggtcatcgcaaaattactgatttataccaagaaatgtttaaagaacccattactaagaaaaaagtttatcttattatgaaagaaaataatatttgttgtaagttaagacctaaaaaaaaatatcattatcataaaaatttagaatccaacctcaaagtagtcccaaatttaattaatcaagactttaacacatcccaacccatgaaaaaaactatttaccgatattacttattttaa	KLKQTKYFLQQQRIQALCLQHEYFYGHRKITDLYQEMFKEPITKKKVYLIMKENNICCKLRPKKKYHYHKNLESNLKVVPNLINQDFNTSQPMKKTIYRYYLF
scaffold_12	fig|33926.187.peg.230	peg	scaffold_12_536_670	536	670	+	Mobile element protein				atgcctcgtaaagcaaccccacgtgataacgctgtcattgaaaatctttttggccagatgaaaagtattttattcaaccaacatccctttttattccaaaaaacaccaagtaaaatccaaaaaattatcaactaa	MPRKATPRDNAVIENLFGQMKSILFNQHPFLFQKTPSKIQKIIN
scaffold_12	fig|33926.187.peg.231	peg	scaffold_12_1271_1068	1271	1068	-	hypothetical protein				atgatttctaaaatcccaaaattattttggataaacattgctattattatttttgtagtaattgggataaaagaatttatagatttgccaaaaaaattgccaattaatttaaatactaacccaacccatattatttgtgatgttgttcctgtgggggtttgttttacaaaactgcactgttccgtttttttaggcatattttaa	MISKIPKLFWINIAIIIFVVIGIKEFIDLPKKLPINLNTNPTHIICDVVPVGVCFTKLHCSVFLGIF
scaffold_12	fig|33926.187.peg.232	peg	scaffold_12_1782_1618	1782	1618	-	hypothetical protein				atgcattattttgggaatttagaaccaaaaaccgttattttgggaattatttgggtggaattgggcgaattttgaaaaaaattgttattttttgtatccgttttagttaatttttggcagttgttgtgatttgggattggatgaaacaaaataataaatttttaa	MHYFGNLEPKTVILGIIWVELGEFWKKLLFFVSVLVNFWQLLWFGIGWNKIINF
scaffold_12	fig|33926.187.peg.233	peg	scaffold_12_2058_2264	2058	2264	+	hypothetical protein				atgactttgcacacaaaaaagactaacaaaccacataaaccaaataactcaaaaccccaaccaaactcccccaccaaaaaattatcttactcaattagcatccttattattttgaattcctttattccatttaattttatccaccattatagccttgcaaatattttttatatatcagttaacaaaatactaaaatataaaatttag	MTLHTKKTNKPHKPNNSKPQPNSPTKKLSYSISILIILNSFIPFNFIHHYSLANIFYISVNKILKYKI
scaffold_12	fig|33926.187.peg.234	peg	scaffold_12_2284_5046	2284	5046	+	cation transport ATPase				atgaataaaaaagaagaaattttgcaaatcagtcgtcttgataaagatgctgttgtcaaacatctaaacaccgatgcttgcggacttactgacaaacaagcccaagaaagacaaactctctacggtaaaaatattatcaaacaaggcgaatcttttccgttttggcaacaattcatcaaacaatttacctcagtaatggctattttattatggatagcagcattaatgatttttgtaattaatcccaaagaagcagccatcggtatttctattattttagttatcattgtaaacggcttattttctttttcccaagaatacaaaactgataaaatgttgtcttccttaggtaaaatgattcctaaaaaagttcaagtttgccgcaacaaaaaaatagaa…	MNKKEEILQISRLDKDAVVKHLNTDACGLTDKQAQERQTLYGKNIIKQGESFPFWQQFIKQFTSVMAILLWIAALMIFVINPKEAAIGISIILVIIVNGLFSFSQEYKTDKMLSSLGKMIPKKVQVCRNKKIELMDVIELTIGDVIFLETGTQVPVDARIIQSNSFFVDNSMLSGETIPLNRTEMPNLEDNHSIAEMPNLVYAGTTVTQGSCFAVVYAIGNSTQIGEVSSIAQSIEKGKSLLDQEMHHIVKKVSIIASCAALFVFMICFFKAQHYDKTAFKAAIVCAVGMLVANIPEGLLPTVNLSLAVGSQRMAKQNALVKKISSLETLSSTTVICTDKTGTLTQNQLTVRKIVTPDGTIKLKGSGYNDEQTFSVCPNNTAAKKGIEKFLIASVLCSE…
scaffold_12	fig|33926.187.peg.235	peg	scaffold_12_5215_5346	5215	5346	+	hypothetical protein				ttgttccctattaagccaaaaagaaatgataaaaaggaaacaaaatgtatcaaaataaaaaaacaaccaaattataaattatggacggctgtgggagttgttgttgttttagttattgtaggagagttttag	MFPIKPKRNDKKETKCIKIKKQPNYKLWTAVGVVVVLVIVGEF
scaffold_12	fig|33926.187.peg.236	peg	scaffold_12_5535_6002	5535	6002	+	Oligopeptide ABC transporter, permease protein OppC (TC 3.A.1.5.1)				ttgattgttttattgcctccaaaaataccttttttagaaaaattgggtatttgtgatggtactaaaaaagtagatttatatttagatgaaattgaacaaattaaaaaaattaatcctaatattatcaaaaaacaagccattaaggacaacaaacaaacagttattttagatgcttatttttattgtgaatatgaaaagtcatctattaatttaacttttacccaaaaagaatatgatcatgccaaacaaaatgaaagccttattgaaagtgctcctttgcaaaatggattgtatagagtaaaaattcgtttgtttaaatatgtatttaacaaaacgtctgaaaaaacttatttttattttggtactactcacgaaggaaatgatttgtttactcaaata…	MIVLLPPKIPFLEKLGICDGTKKVDLYLDEIEQIKKINPNIIKKQAIKDNKQTVILDAYFYCEYEKSSINLTFTQKEYDHAKQNESLIESAPLQNGLYRVKIRLFKYVFNKTSEKTYFYFGTTHEGNDLFTQIWKGSFISLFLAFIVSICTFNYW
scaffold_12	fig|33926.187.peg.237	peg	scaffold_12_6033_6293	6033	6293	+	Oligopeptide transport ATP-binding protein OppF (TC 3.A.1.5.1)			isu;ABC_transporter_oligopeptide_(TC_3.A.1.5.1)	atgattgtaagagatttagtggaagaaggtttgatttgtcaaggagttaaagataaaactcaaagaaaagtacaagttttgaaaatgattaaattagtaggattgcaagaaaatgatttggcgtgttatcctcatgaattttcaggaggacaaaaacaaagaattgtaattgctagagccttaattgtaaaacctattttaattattgctgatgaaacctgtttcttctttggatgtttccattcaggcacaaattcttaa	MIVRDLVEEGLICQGVKDKTQRKVQVLKMIKLVGLQENDLACYPHEFSGGQKQRIVIARALIVKPILIIADETCFFFGCFHSGTNS
scaffold_12	fig|33926.187.peg.238	peg	scaffold_12_9677_6606	9677	6606	-	hypothetical protein				atgaaaagaattaatttttatcgtaaatttatcttattttttaacatatctattcttttttggctaagttttattcaattacaaaattactcttatactagtcaatttatgaataattccttatcttttgataaactacatgaaaatagccaaactaaaactattaaacaaactattaaagctttggaacaagaaaaagacattttaaaagaaaacattaaaaaagatattaaggaagagcaaattaaaaatactaatcaaatacaaaccaacaaagaccaaatttggcaaatacatacaaatgataaaactgctttgggaattattttttatagtttcaaaatcacaaacaataatgacaacacaaatgaaaaaacaccatcaattaacaattcagaa…	MKRINFYRKFILFFNISILFWLSFIQLQNYSYTSQFMNNSLSFDKLHENSQTKTIKQTIKALEQEKDILKENIKKDIKEEQIKNTNQIQTNKDQIWQIHTNDKTALGIIFYSFKITNNNDNTNEKTPSINNSEKKIYFALTPKNIIQPNKIIKLSHPQGEEWGTIQNQVLTQYSIFTPLLKDFDIITFKSHKQYIITPLQRQKKYHQGQPIHSFSTTISQAIAFQQSHISEDIEVNNELDEIFIAISSRCNSNNKQTMFWTEKGNLIGFLTPPEIKKEKGIKYIKAIPYINFNKPIINDEPPIIKLINAIINQNNIIDKDTETKTKTKEKEPPNNQILKDLNLITLFINTGYSLGTGIIVYKEQINTHTTYYALTNRHVIESFYHTSNPQKQITIKNNQ…
scaffold_12	fig|33926.187.peg.239	peg	scaffold_12_10045_10458	10045	10458	+	molecular chaperone				atgctatttagtttaattaatcaaaatcaagatttattagaaaatttatttgaagattttaaaacaaattctttaactaacaacaacaatattatgaaaactgatattcaagaacaagataatcaataccttattaccattgaattaccaggttttaaaaaagaagatgttaaagttgctttggaagaaggctatttagtagttgaggctaaaaattctaaaaaaaatcaaattaaagaagctaattttatacgtaaagaaagatttcaaggatttttgagacgtagtttttatttaggtgatgattttcttttagaagatattaaaggttctttggaacaaggtttattaaaattaagtgttcctaaaaaagaagttaaacccaaagaaaaacgttat…	MLFSLINQNQDLLENLFEDFKTNSLTNNNNIMKTDIQEQDNQYLITIELPGFKKEDVKVALEEGYLVVEAKNSKKNQIKEANFIRKERFQGFLRRSFYLGDDFLLEDIKGSLEQGLLKLSVPKKEVKPKEKRYIQLN
scaffold_12	fig|33926.187.peg.240	peg	scaffold_12_10596_10760	10596	10760	+	ATP-dependent Zn protease				ttgatcttaaaaagtttttatttaattttgtgggttgaaaaacaatggattttccatgggttttgaaagctcttgaggtgttccaaaactttggacaactttttactttttaaaaattctttaagactaactattaagttagtctttttttcttttcaagactaa	MILKSFYLILWVEKQWIFHGFWKLLRCSKTLDNFLLFKNSLRLTIKLVFFSFQD
scaffold_12	fig|33926.187.peg.241	peg	scaffold_12_10808_10891	10808	10891	+	DNA-directed RNA polymerase specialized sigma subunit				atgttaagacaaaaattatttaaagtttttttaaaaaataaaaagaatttagcaattcgcgatcaattaatcgaaatgcattta	MLRQKLFKVFLKNKKNLAIRDQLIEMHL
scaffold_120	fig|33926.187.peg.242	peg	scaffold_120_3_338	3	338	+	hypothetical protein				aaaattagttggttgactcttactttatcacatcataataataatggtactatttcaaaagatgttaaagacttattaacaactaaaaaattagttaaaaaaattattactaaattacgtaatagatatattgaatatttaaataaacaaaatctaaaaaaacatacaattaataaatatttaaattcctttaaatattttattgccgctcaattgcaagccaagggtgtttgacattttcatattatgtttaatattgatttattaaagctttttggtyataataataaaatgatgtktcaaaaaaaggtttattgtttaattcagaatttttag	KISWLTLTLSHHNNNGTISKDVKDLLTTKKLVKKIITKLRNRYIEYLNKQNLKKHTINKYLNSFKYFIAAQLQAKGVWHFHIMFNIDLLKLFGXNNKMMXQKKVYCLIQNF
scaffold_120	fig|33926.187.peg.243	peg	scaffold_120_560_691	560	691	+	hypothetical protein				atgcaaaataaaaaaacttttattaataaaggtgtttctgaaattattgcygaatatgttagtaaatatgatrctggtttaagtgaaaaagaaataaaaaacaattttactaaaaagaaattatcttattaa	MQNKKTFINKGVSEIIXEYVSKYDXGLSEKEIKNNFTKKKLSY
scaffold_121	fig|33926.187.peg.244	peg	scaffold_121_2_283	2	283	+	Thymidylate kinase (EC 2.7.4.9)			idu(8);CBSS-393133.3.peg.2787	tgttcacaatttggtctagttttacaaatagatccaaacacccacactatagaagttaattacgaaggaccaaaatggttgcttgaagaagataaagatttttacatggatgatgttaaatgtcgtgaatttgaaagtattgaaaattttgatggtaaatttagatacaaaaaccactatctacacttcaacccagtcaaacgatacataaccctttatacgaagaaatttaatgttaaaccagttgaagaagaatcaaccaaattaagaacaatagtataa	CSQFGLVLQIDPNTHTIEVNYEGPKWLLEEDKDFYMDDVKCREFESIENFDGKFRYKNHYLHFNPVKRYITLYTKKFNVKPVEEESTKLRTIV
scaffold_121	fig|33926.187.peg.245	peg	scaffold_121_595_819	595	819	+	phage-associated protein				atgaagatgcacaaaattatttattattcatatataagttatttaataaaaaatcaaacatccaaaaccaaaagattaattttagaaaaacctaaagcttggaaatatggacctgtttttggacaattatttcatattttaaataattattatgaaaaaacaataacaaaacctcttgaagggggcaagatgtctaaaattgatcaagaacgtgctgaagtaatt	MKMHKIIYYSYISYLIKNQTSKTKRLILEKPKAWKYGPVFGQLFHILNNYYEKTITKPLEGGKMSKIDQERAEVI
scaffold_122	fig|33926.187.peg.246	peg	scaffold_122_1_165	1	165	+	DNA-directed RNA polymerase specialized sigma subunit				ttcgagattattagattaagttttgggattgctttaaaaaaccaaaaccaataccctcaaattgagtattccaacaaaaatataggtaaaatgttgaatttatcttcaaggcaagtagaaattatcaaaaccaaagcaattgctaaattgaaaaaaaatatataa	FEIIRLSFGIALKNQNQYPQIEYSNKNIGKMLNLSSRQVEIIKTKAIAKLKKNI
scaffold_122	fig|33926.187.peg.247	peg	scaffold_122_181_390	181	390	+	hypothetical protein				atgaattatcaaaaaaatacaacaacttactaccaacccaatggtaaaacaatttgcggtattcacgaacatgcccctgatacatggaattttattaaaacaacttggtttaataaagatggcaaaacaattgactgtattactgaatatgatcccataacagaagaaccaatcaaagaaaacctattacaattctgacggaacaattaa	MNYQKNTTTYYQPNGKTICGIHEHAPDTWNFIKTTWFNKDGKTIDCITEYDPITEEPIKENLLQFWRNN
scaffold_122	fig|33926.187.peg.248	peg	scaffold_122_476_778	476	778	+	Replicative DNA helicase (DnaB) (EC 3.6.4.12)				ttgaaagatgattgaagccgaacgcgctttgttgggggggttgtccttttaaaccccaaaataatttcttcagtttttaatgaaattacagaaattgacttttacagtcctcgtcataaatatatttttagagcaatgaaaaccctacatcaaaataataaagaaattgattatgcatccataagcgctattttagaaaatgaaaaattattaaaacaaataggaggagttgattatttaaatgaattatctgattcgatgccttctcctcgacacttagaaaccatacattgatttaattaa	MKDDWSRTRFVGGVVLLNPKIISSVFNEITEIDFYSPRHKYIFRAMKTLHQNNKEIDYASISAILENEKLLKQIGGVDYLNELSDSMPSPRHLETIHWFN
scaffold_123	fig|33926.187.peg.249	peg	scaffold_123_646_521	646	521	-	hypothetical protein				atgaaattaaaaaaaatttatttaacttttttgagtgtttgtattttagcagttttgggtttatggatttacggtttttttcccaaattgccaagcaaaatgatttgtcccaaaataatttgttaa	MKLKKIYLTFLSVCILAVLGLWIYGFFPKLPSKMICPKIIC
scaffold_123	fig|33926.187.peg.250	peg	scaffold_123_808_665	808	665	-	hypothetical protein				gattttgttctaaaatttccttattataattatattcaagaaggattattatggtcaaataatcatattaaatctttaaaaaagattgatttatatgaaaaacgttctggacaacatcgcactttatattatgatgttgaataa	DFVLKFPYYNYIQEGLLWSNNHIKSLKKIDLYEKRSGQHRTLYYDVE
scaffold_124	fig|33926.187.peg.251	peg	scaffold_124_2_802	2	802	+	hypothetical protein				tggcaagaagcagaatcacatgataaaactattatctttattgatgaaattagtggactagctaatcgcgaagacaaaaattccaataatacaagcatcaatattgttaataatttattaactaaattagatggatttaaaaccagcgataaaaaaattgtcttaatgggcgctaccaatcatttagacaaaattgatagtgctttaagaagtagatttagcaaagaaatcaaaattgatttattaaaagatgatgaagttgaaggttttttacaatttttagtagctgattatcaaattagttatcacacttatcttcatttaaaagaaattgctaatagatgcaaaggcaaaaattattctactagaaatttaaaagaaaaaataattgatagtgct…	WQEAESHDKTIIFIDEISGLANREDKNSNNTSINIVNNLLTKLDGFKTSDKKIVLMGATNHLDKIDSALRSRFSKEIKIDLLKDDEVEGFLQFLVADYQISYHTYLHLKEIANRCKGKNYSTRNLKEKIIDSAYIKAKKYKRQNPNHEVMLASDLDEAINTFQDIKVSETTKEVRRKKCEDQYVEWKKGLLKYLKLHKDNTQVNRLYTFYGLGKGQYKEYEPTDIPPFYKNPFNKWEYKNDRIDYFDSFSDQSKRGDSQFTVSLIPD
scaffold_125	fig|33926.187.peg.252	peg	scaffold_125_2_202	2	202	+	hypothetical protein				ggaattaataaaaaaacttcaattattaattttccatcttgtagtaaaaatactaaatgtattttatctaaatattctattgaagaattaaatttaattaaggtttctttattaaaaatttatcaaaaaagtcatactcaacaaaaaaatagtgttttgctttctactatttattcatcaaataaaaggtttagaatttaa	GINKKTSIINFPSCSKNTKCILSKYSIEELNLIKVSLLKIYQKSHTQQKNSVLLSTIYSSNKRFRI
scaffold_125	fig|33926.187.peg.253	peg	scaffold_125_244_420	244	420	+	ATP-dependent DNA helicase UvrD/PcrA (EC 3.6.4.12)				atgattttttttcatgaaattaatattgaagaagaaagacgaattgcttatatagctattacaagagcaaaagaaagattatatattacaagcgttaaggaaagatttgtttttggttatcgatgtaaactaaaacctatttcttttttgcaagaaatgaaaattgaggaaaattaa	MIFFHEINIEEERRIAYIAITRAKERLYITSVKERFVFGYRCKLKPISFLQEMKIEEN
scaffold_125	fig|33926.187.peg.254	peg	scaffold_125_422_787	422	787	+	hypothetical protein				atgttaagtctagaaatacctgaataccttaaaaagaagaaagaatttactgtttgtgaaataattgaagaatgtgatcaatgtgattattcatatattattagtgaaaatttgaatcttacaaagaaaaaaataaaaaaaggaattaaaaaaatgataaatgaaataatattaatgggtaatattactcatgaattaaaaagagaatatattaatattaatggtgatcaagtagttgataataatgaagaaaaaatagataaagataatattatcaaaaatttaaaaaatattaaacgtactgcaaaagaattaattgatgttggatgcactttaaaacaattaagcactgttggttataattaa	MLSLEIPEYLKKKKEFTVCEIIEECDQCDYSYIISENLNLTKKKIKKGIKKMINEIILMGNITHELKREYININGDQVVDNNEEKIDKDNIIKNLKNIKRTAKELIDVGCTLKQLSTVGYN
scaffold_126	fig|33926.187.peg.255	peg	scaffold_126_244_2	244	2	-	hypothetical protein				atgtggaatttaattaatacttggttaactaagttaaataataaccttaaaactataagtgattatttctttacttatcaaaatcaatggttaaatttaggtttattaacaattattttattatttcttcctcatcttttatatctaattgattttctttttaaatgtctttatcatataattaaatttatttattatttaggaaaatatctttctttattattaaagaaaatatttaagaaa	MWNLINTWLTKLNNNLKTISDYFFTYQNQWLNLGLLTIILLFLPHLLYLIDFLFKCLYHIIKFIYYLGKYLSLLLKKIFKK
scaffold_126	fig|33926.187.peg.256	peg	scaffold_126_446_228	446	228	-	hypothetical protein				atgttcatcaaaaaaatctttcaatctttacctagtaatctcatctttttcatcatcattctacttttatttattccaattataatcgtttattatgtcattaaattctatcttttcaccgtcaaactaagtattcaccaattaaaacaaggaatagtggttcaattttatcaacatttaaccacgaagcgacttaattatcatgtggaatttaattaa	MFIKKIFQSLPSNLIFFIIILLLFIPIIIVYYVIKFYLFTVKLSIHQLKQGIVVQFYQHLTTKRLNYHVEFN
scaffold_126	fig|33926.187.peg.257	peg	scaffold_126_796_536	796	536	-	hypothetical protein				ttaaaaacaaaattacataatttagatcaaacaattaaaaatctttatcaaagacttgctgatgtcaaaaatttaaagtgtataaatgaaaaaatttgggattattcatatgaacaaaatcaaatagcaaacacaattttaagtcgtccttatcaagaccctacaatacaagaacttattacaaatcataaaaaattagtgaaaataattaagaatttaaaccaaaaatatattaatttacaatataaattaaacaaataa	LKTKLHNLDQTIKNLYQRLADVKNLKCINEKIWDYSYEQNQIANTILSRPYQDPTIQELITNHKKLVKIIKNLNQKYINLQYKLNK
scaffold_127	fig|33926.187.peg.258	peg	scaffold_127_796_2	796	2	-	hypothetical protein				gatgctaataaaattcttattaaagatttaatgattaagaacaaagataatgctgaagaattgcaaaaattaaaaagctatgatttatttttagatggccaattaatccaatttgataaacaaattcaacaattgcaagcagaaattaaagctttacaaaacaacacttcttataaccctcctaaaaagaaagttatgttttctgatgtatatggaatgaaacaagaaaaagaagaattagaagatttaattgaatattttcaagacgacgatrcttctatggttaattttgataaattaattcctagaggatatttattatatggccctcctggtactgggaaaagttttttaattaaagctttgtgtaatgaattaaatatccactatattgaatta…	DANKILIKDLMIKNKDNAEELQKLKSYDLFLDGQLIQFDKQIQQLQAEIKALQNNTSYNPPKKKVMFSDVYGMKQEKEELEDLIEYFQDDDXSMVNFDKLIPRGYLLYGPPGTGKSFLIKALCNELNIHYIELEPSRFDKTYVGEGNEEXEKIWQEAESHDKTIIFIDEISGLANREDKNSNNTSINIVNNLLTKLDGFKRSDKKIVLMGATNHLDKIDSALRSRFSKEIKIDLLKDDEIEGFLQFLVADYQISYHTYLHLKEIA
scaffold_128	fig|33926.187.peg.259	peg	scaffold_128_796_2	796	2	-	hypothetical protein				ttagaaacagaagaaagacgattattgttacaaacagatattgaaaaaaaagcaatagaattaaatgaacgaatacatcaagaaaatcaaaaacttaaaaaagaaaacaaccatttaaaaagttgtccttatgagtttataagagttaatggagaaaaagaatattataatttatttactcacaaattagttaaaaaaatcgataaagatgatacaatttgggaatatgataaaaataatggtcttttgttgaaaaaaactgataaatataataatgttgaagagtatggtttacacggtaaattaatcaaaaaaactttatcagatggtgtttggatggaatataattctgttaatgaaaaattaatgaaacgtaaaaatattgataattctattgaa…	LETEERRLLLQTDIEKKAIELNERIHQENQKLKKENNHLKSCPYEFIRVNGEKEYYNLFTHKLVKKIDKDDTIWEYDKNNGLLLKKTDKYNNVEEYGLHGKLIKKTLSDGVWMEYNSVNEKLMKRKNIDNSIEEFDDNEEKFKEIDKNGKVKFFKTQLYQNISDFKKLNLTARQLKDIGFTLQQIKEAGYTAEELKDAGFSLQELKASGYTAEELKDAGFSLQELKASGYTLTTQKINYLEDGKTILYIETFDYQTDKKIKEEAY
scaffold_129	fig|33926.187.peg.260	peg	scaffold_129_2_100	2	100	+	hypothetical protein				catttattaattaaagaagaagaaatcaaacaattacaagaaaacgaaaaaaaattaaaagaacaattaactaaaaaaaagaagaaaccacaaacctaa	HLLIKEEEIKQLQENEKKLKEQLTKKKKKPQT
scaffold_129	fig|33926.187.peg.261	peg	scaffold_129_121_573	121	573	+	hypothetical protein				ttggaagaaatccaaagacaaattacaaattacaaaaaaaccgtttctgaacttgaaaatgaaagccaaaaactaaaagaacaaattaaaaaaaataatgaaaatgcaaaagaattgcgaaaacaattaaatattaaacaaacaaaattaaatgaaatcaatcaaaaaataggagttttaacagaaactcaaactaatttatcacaaacaataatagatttgaaaaatgatgaaacaataacaaattggaacaaatttaaaaaaattacatcttggggtaatggcgatagaygtaaaataatatcttttgatgatttttggagcgataaaccttttacatataaaattgttccaaatgttgagtttgataaaactggattacctgaaaatgcaaggggt…	MEEIQRQITNYKKTVSELENESQKLKEQIKKNNENAKELRKQLNIKQTKLNEINQKIGVLTETQTNLSQTIIDLKNDETITNWNKFKKITSWGNGDRXKIISFDDFWSDKPFTYKIVPNVEFDKTGLPENARGFREFRELIKKIPYKEKV
scaffold_129	fig|33926.187.peg.262	peg	scaffold_129_615_785	615	785	+	hypothetical protein				atgacaaacatatcatatcctaytgatggagcttatgtatattttagtgaaccaactacaagagtcgaaccacctcaaaatttaatcaaacttaatgaagccacaacaaacttagacaacgtatctaaagaattagcaaattatgaaaatgaactaaaaaagactcaacta	MTNISYPXDGAYVYFSEPTTRVEPPQNLIKLNEATTNLDNVSKELANYENELKKTQL
scaffold_13	fig|33926.187.peg.263	peg	scaffold_13_222_476	222	476	+	hypothetical protein				atgatacatttacaagacttaactatgaacaaagaagatgttgttttagctcctcaaactagaaaagaatttaatgaaattaaaaaaggtaattttaataaagaacaaattataacttttgaaaataatttattttttgttaaagatattgattttggtttaggttgtgtttctaaaactataagtttatatctttatcgccttatgaatcatatgcaacaatcacgtttaaaaaacttaaaaataacaaattag	MIHLQDLTMNKEDVVLAPQTRKEFNEIKKGNFNKEQIITFENNLFFVKDIDFGLGCVSKTISLYLYRLMNHMQQSRLKNLKITN
scaffold_13	fig|33926.187.peg.264	peg	scaffold_13_752_1279	752	1279	+	ABC transporter, permease protein (cluster 3, basic aa/glutamine/opines)				atggacacagttttatatgaaacagtttataaaaaagattctaaagcgggtgtgtttgttgcagatttaaaaacaaaaagtttatggactaaaattaaatataacttaccactttataaaaatggattatatgttgttttagtacttggtgttgatggtgttcttttaggattcttattatctttagttttattaggagttaaaaataaatctactccttcaagaaaaaataatgtctttgttaaaacaaagaaattgctaggttctaaattagtagatttttatctttggttcttaaaaggagtgcctgctggaactcaagcaatgcttgttttttactcttcttcgttatggtggcctgcaaaagcagcaagaaaaaacgaatgggcatggtttcca…	MDTVLYETVYKKDSKAGVFVADLKTKSLWTKIKYNLPLYKNGLYVVLVLGVDGVLLGFLLSLVLLGVKNKSTPSRKNNVFVKTKKLLGSKLVDFYLWFLKGVPAGTQAMLVFYSSSLWWPAKAARKNEWAWFPKWFPEMSRAYAALIVIVLNSAASIAAVLQNIKFVDKGQVEAA
scaffold_13	fig|33926.187.peg.265	peg	scaffold_13_1355_1552	1355	1552	+	hypothetical protein				gtggtatcacaatttgtaactaatattcaaacttgtgtcttctttgcttatattggattagctgaaattgcatttactactatgactgttatgaatactacagacgatatagtaactccatttgtaatgctttctgtaatttacttagttttaattcaattaaataatatgttaagtaaatatttagaaaaaaattaa	MVSQFVTNIQTCVFFAYIGLAEIAFTTMTVMNTTDDIVTPFVMLSVIYLVLIQLNNMLSKYLEKN
scaffold_13	fig|33926.187.peg.266	peg	scaffold_13_2086_4089	2086	4089	+	ABC transporter, substrate-binding protein (cluster 3, basic aa/glutamine/opines) / ABC transporter, permease protein (cluster 3, basic aa/glutamine/opines)				atgattcaaaggaaaaaagaaaaatgcaaaattactgaatatctaaaatatactaaatatgttttattatttatgtttatgattttttggggatggcttcattttagtgtggggttatttcaaagagttaataattctaagaaatatttaagagtagctgtggtagctgatgcagctcctaatagtttgactattaaatctgatgaagatacaagtaaagctcatagaactattcaaggtgaatatatttcaggatttgatatagatttaattgataaaatagtaaaagcattaccccaagaagaaaagtatgaaggttgtaaatttagtctttttgattttgatgggatgtttactgctgttcaaaatggttcagttgatgtagctatttcttctatt…	MIQRKKEKCKITEYLKYTKYVLLFMFMIFWGWLHFSVGLFQRVNNSKKYLRVAVVADAAPNSLTIKSDEDTSKAHRTIQGEYISGFDIDLIDKIVKALPQEEKYEGCKFSLFDFDGMFTAVQNGSVDVAISSISITDKRKENFDFPIAYTLDNTGFLVRKDDTRFKDLPKEVKYEDIKGILKDSEQEEIKFLTLTGSVADKVIENIRLDLGNLSHITKSNPIDDAVMCAKSVKDKASDIFVTDSYITKYYALQNDELKHISIISNDARFTVSPTGLGIVVKKGNEKLVAQINNAFKEVLKKEGLVLDGYGLDVKGIIELTKELKEETQLKKLIQSENKDELLEKLDASKKSIKDNLDNLKSDIKIDAKIFNAKNFDEQITILKETHQKLYQEEQSKPTD…
scaffold_13	fig|33926.187.peg.267	peg	scaffold_13_4091_4852	4091	4852	+	ABC transporter, ATP-binding protein (cluster 3, basic aa/glutamine/opines)				atgcaatatttaatcgaagttaaagatctttgtataaagtttggcgataaagagattttaaaaaatattaatttaaaaattaaaaaacaagaaatagtaactattattggtttttcaggttcagggaaatctactttattaagatgttttaatctattagaagaacctaattctggtcaaattttaattcataataaaaatatcttagataaaggagtaaaattatctgatctgagaactaaagtaggaatggtgtttcaaagttttaatttatttgaaggaaaaacagtattagaaaattgttgtttagctccgatgaaagtattaaaattatctaaacaagaagctcaagaaaatgctttagaacgtttaaaagaactagatttagaagttcttgct…	MQYLIEVKDLCIKFGDKEILKNINLKIKKQEIVTIIGFSGSGKSTLLRCFNLLEEPNSGQILIHNKNILDKGVKLSDLRTKVGMVFQSFNLFEGKTVLENCCLAPMKVLKLSKQEAQENALERLKELDLEVLANQRVETLSGGQKQRVAIARVLCMKPEVILLDEPTSALDPESTLQVLQTLQKLSEKKINLIIVTHEMKFAQRVSDTIYFMEQGKILEKGTPKEIFETDKFPKSKAFFEDFWFLINVSFLLG
scaffold_13	fig|33926.187.peg.268	peg	scaffold_13_5093_5512	5093	5512	+	hypothetical protein				atgagtaattattcttcagaagaacaaaagtttgaaacagaagtatttgaaaaattaaaattattaggttatgaacctgtggaaattaacagtctaaaagatttagaacctaattttaaaaaacaatttgtaaaatataatttagaattcaaagtggatcccaattttaaagatcccaaccaattaaaagataattggtttgatacaacaattagcaaatatattaatagagttgatgttttaaaaagctaccatcttttaagggacaaaccttctataccttcgaaacaaccaagaaaatcattttctttggggttttttaataaagtagattggtgtaaaaatttatttcaagtagctagacaagtaaagattaaagatgaagaaaagctgacacaa…	MSNYSSEEQKFETEVFEKLKLLGYEPVEINSLKDLEPNFKKQFVKYNLEFKVDPNFKDPNQLKDNWFDTTISKYINRVDVLKSYHLLRDKPSIPSKQPRKSFSLGFFNKVDWCKNLFQVARQVKIKDEEKLTQKIIVMI
scaffold_13	fig|33926.187.peg.269	peg	scaffold_13_5626_6552	5626	6552	+	Type I restriction-modification system, restriction subunit R (EC 3.1.21.3)			icw(1);Restriction-Modification_System icw(1);Type_I_Restriction-Modification	ttgaattatatcgaaattttagttatttcgaataaagtagatactgaatattatgctaaccaatctaaaagtgaaaatcattctttaagtaatttgcgttttacttgggctaattctgaaaacaaaattattaataaattttctacatttgttaaagaatttttaactccatgtcgtttggctcaaataatttctagatatattattttgcatgaagaaaaacaaagattattgattatgtgtcctcatcaaattcatgctttagaaaatttaattacaagagccacaactacaggtaataatgggggttatgtttggcatactacaggttcgggcaaaactttgactgcttttgctttttgtcgtgctttaaataatgtaggcaatagtcaagtgttt…	MNYIEILVISNKVDTEYYANQSKSENHSLSNLRFTWANSENKIINKFSTFVKEFLTPCRLAQIISRYIILHEEKQRLLIMCPHQIHALENLITRATTTGNNGGYVWHTTGSGKTLTAFAFCRALNNVGNSQVFFVTDRKELDHQTFEEFNSFQKDIVTKMDNTEELVKNIKQDSNKIISISINKLNIAVKNSKNKELILKLQDKKVYFIIDECHRTQSGNMHATLKNTFPNAQFFGFTGTPLKEENTPPGGKTTQNLFEKCLHFYAMDDALKDDCVLKFYVQFPSQKVKEIKDAHSNKRKNALLLNGF
scaffold_13	fig|33926.187.peg.270	peg	scaffold_13_6603_7445	6603	7445	+	Type I restriction-modification system, restriction subunit R (EC 3.1.21.3)			icw(1);Restriction-Modification_System icw(1);Type_I_Restriction-Modification	gtggaaaatatctccagcctgcttgaatattacaaactttttcaatattataaacaacacaataaaaatgattttcaagtggcagctatttttagtgctaagccagattttaatgaagacgatttgtcttctgatagagctaaagcattagaaaatattattaaagacaattataaagatgtaaaaatagacaattatcataataaagttttgtccgaaatgaaaaaaaatcacattgatattttaattgttgtgagaatgtttttaactggatttgattctcctttattaaatgctttatatgttgataaagtattacaaaaacatgatttatttcaatctttttcaagaaccattagaaaacataataattataaaaaagtaggtaatatttattgt…	MENISSLLEYYKLFQYYKQHNKNDFQVAAIFSAKPDFNEDDLSSDRAKALENIIKDNYKDVKIDNYHNKVLSEMKKNHIDILIVVRMFLTGFDSPLLNALYVDKVLQKHDLFQSFSRTIRKHNNYKKVGNIYCFQTSESEVNKSLRLFTKENIQDSNSSLLQVSPYEEVVKEYNNIVYELKQLANTPEEVDNFKNQVSKETKYLNIFTKLSQKLSQLTLNSEEDEFKSYKAKYNRIKNKRRGQTKGGPGNGGNDDDYEVEFNKNILVDRDYIGLLFRDYK
scaffold_13	fig|33926.187.peg.271	peg	scaffold_13_7539_7706	7539	7706	+	hypothetical protein				atgaatttttttaaacatttagaacaaatgaaaaataatgatatttcggaatttaaaaatattttgaaaatgtcggctgaagatattaaaacatattatagtaattttgagtatcaagaaaaagataaagaaattatcacgcaagctaaatattggggttgtaactaa	MNFFKHLEQMKNNDISEFKNILKMSAEDIKTYYSNFEYQEKDKEIITQAKYWGCN
scaffold_13	fig|33926.187.peg.272	peg	scaffold_13_7946_8035	7946	8035	+	hypothetical protein				atgaatgcaaacaaaagggatttaaatcaattaaaatatgaactttggaatatggctaacactttaaaggaaaaaaattacagctattaa	MNANKRDLNQLKYELWNMANTLKEKNYSY
scaffold_13	fig|33926.187.peg.273	peg	scaffold_13_8052_8552	8052	8552	+	hypothetical protein				ttgggggttttatgcttccgttatttatctgaaaaattagaaaattttttagaacaacaaggtattttgcccatttatgaaaatgaatggaaagattcagaatgtcaaatgattttaagagaaaatttaggtttctttttaaaaccagaacatttatggaccaatttaataaaaaaaattaaaaatcagaattttacttttacagatttagatgatgctttgctatttgttgaagaaacttctaaagaatccgaacattttaaactatttgaaaatttattttgtgatgttgatttgcgtggtaataaattaggagaaacagaaactgaaaaaagtgatttattatcaaaattaatgcttcaaatagataatatttgttcttttggcggtggttgcatt…	MGVLCFRYLSEKLENFLEQQGILPIYENEWKDSECQMILRENLGFFLKPEHLWTNLIKKIKNQNFTFTDLDDALLFVEETSKESEHFKLFENLFCDVDLRGNKLGETETEKSDLLSKLMLQIDNICSFGGGCIDFWGMSMSISLVILRLLQPIKQESFLPHRTYLL
scaffold_13	fig|33926.187.peg.274	peg	scaffold_13_8962_9495	8962	9495	+	Type I restriction-modification system, DNA-methyltransferase subunit M (EC 2.1.1.72)			icw(2);Restriction-Modification_System icw(2);Type_I_Restriction-Modification	atggctcctaaaaataaagccgatttagcatttattcaacatatgattcattttttatctgaaaatggtatttgagctgttgttttgccgcatggagtattatttagaggaaaagctgaagctacaattagagaaaagattttaaaacaaaattatgttgatgctttaattgggttgcctgcgaatattttttttgccacgtcaattgaaacctgtatttggattttaaaaaatgtaaaaaaagataataatgttttatttattgatgtttctacaaaatatgattcagataaaactaaaaatgtcatcaaggaaaatcatattgatgaaatattaaatctttatttaaaacgtgaaaatatagaaaaatattcttatttggcttccttggaagagatt…	MAPKNKADLAFIQHMIHFLSENGIWAVVLPHGVLFRGKAEATIREKILKQNYVDALIGLPANIFFATSIETCIWILKNVKKDNNVLFIDVSTKYDSDKTKNVIKENHIDEILNLYLKRENIEKYSYLASLEEIKNNNYNLNISKYVSEVVNSKIIDIKQVLKDIKTQEEEKTIRFTN
scaffold_130	fig|33926.187.peg.275	peg	scaffold_130_782_3	782	3	-	hypothetical protein				agtttacatctttatcgccttatgaatcatatgcaacaatcacgtttaaaaaaacttaaaaataacaaattagcttttatttgtagtgaaataagggatcttaataaaaatttttctaatattgattttcaatttgaagatgtagatattgaagataattttgattatttttataaattatctaatattaattatgaaaaaagaacttcagaagaaataataaaaaatattaaagaaaaaataaaagaaattgaagaattaaaaaattatgatttaggcgaagaatgttatttatatttacaaaaaaatccacaaaaattaaaaaaattttataaacaagtttgtgaaattttaactatgaataaagataaatttatttcaatgaatattgaaagtaaa…	SLHLYRLMNHMQQSRLKKLKNNKLAFICSEIRDLNKNFSNIDFQFEDVDIEDNFDYFYKLSNINYEKRTSEEIIKNIKEKIKEIEELKNYDLGEECYLYLQKNPQKLKKFYKQVCEILTMNKDKFISMNIESKVRDIKKNIRQSKNNACMKAIFNFSNEEKISWLTLTLSHNNNGTISKDVKDLLTTKKLVKKFITKLLNRYIEYLNKQNLKKHTINKYLNSFKYFIAAQLQAKGVWHFHIMFNIDLLKLFGHNNKMMCQ
scaffold_131	fig|33926.187.peg.276	peg	scaffold_131_1_156	1	156	+	hypothetical protein				tacatagatgaatttgaatgtgttgaatttgaaagtattaaaaactttgatggtaaaattagatacaaaaattactatcttcacttcaatccagtcaaaaaatacattaccctttataccaagaaatttaatattaaagaaactgaaaataaataa	YIDEFECVEFESIKNFDGKIRYKNYYLHFNPVKKYITLYTKKFNIKETENK
scaffold_131	fig|33926.187.peg.277	peg	scaffold_131_169_282	169	282	+	hypothetical protein				atgctaaatgaaactacaaataaaaataaattaatgttaattttgattattgtttttctaatctttttcctacccccacacaaaatccactcatcacccacaaacgacctttaa	MLNETTNKNKLMLILIIVFLIFFLPPHKIHSSPTNDL
scaffold_131	fig|33926.187.peg.278	peg	scaffold_131_321_491	321	491	+	hypothetical protein				ttgcccgaaacagaagccactcatataatgcaatattcaaataatattaaatttcgaatgttaacaacccaaaaagaacaaaaaattttcctatccctacataaaatatttcattatgcaatagatattttaagtataatcaatgaaataatagatttagaaaaaaattaa	MPETEATHIMQYSNNIKFRMLTTQKEQKIFLSLHKIFHYAIDILSIINEIIDLEKN
scaffold_131	fig|33926.187.peg.279	peg	scaffold_131_518_775	518	775	+	hypothetical protein				atgactaaaaaaataattaaaccaaaaaaaacaaatattaaatcaaccaaaattaaaaatccaaataaaaaaatattagcatcaaaaccaaaaaaaccaaaaaaacaatccaaacttcaaaaaaatgttgttaaaaaaattaaaataactaaaccttcaaaaactatcatcaaaaaaaatatcaaccaaccaactccaaaaattacttcctaccaaaaggttattatttcaaaaccaaaaataaaaaagaatcttatt	MTKKIIKPKKTNIKSTKIKNPNKKILASKPKKPKKQSKLQKNVVKKIKITKPSKTIIKKNINQPTPKITSYQKVIISKPKIKKNLI
scaffold_132	fig|33926.187.peg.280	peg	scaffold_132_2_85	2	85	+	hypothetical protein				tttataagttataataaacaaatttatttatataaaagagaaattgaaaatattttaaataattttatagaaaggaataattaa	FISYNKQIYLYKREIENILNNFIERNN
scaffold_132	fig|33926.187.peg.281	peg	scaffold_132_85_552	85	552	+	hypothetical protein				atggatatacaacaaacaattattaatattgttgaatctaaagtatttatttcttttacttcttttatctttggtatttttatttattggctttatttttatatcaaagaattaaraagtaagtatgattttagtgatgaattacgagatatagtaaaccattatcttaaaaaaggtaaaattagtattagtgaatatggtgcyttagttagattaatggcaaatatgggaaattacctaggtatatatagaaaacatgttgaaacaatgattaaagaatttggagaacatggaggacttaatttttctgagggtatttttgatgaaaaagataataatcaagaaaataaagaaaataataatttagatgaaattttaaaagagaatttaaaattaaaa…	MDIQQTIINIVESKVFISFTSFIFGIFIYWLYFYIKELXSKYDFSDELRDIVNHYLKKGKISISEYGXLVRLMANMGNYLGIYRKHVETMIKEFGEHGGLNFSEGIFDEKDNNQENKENNNLDEILKENLKLKNQLNNIKNPLIVESIDDTENDF
scaffold_132	fig|33926.187.peg.282	peg	scaffold_132_530_775	530	775	+	hypothetical protein				atgatactgaaaatgatttttagttttaattttttaaaatatttaatttcctttgattttaaagattttttttatttattatatagtattttttatagtattttatttactaaatcatcttttttgtttggttttaatgttggttgggataataattttttaattttttttaatatgataaagacagtaattgtttttatatgggaaaaattaatatttttaatttatcctttgaaattgtttagt	MILKMIFSFNFLKYLISFDFKDFFYLLYSIFYSILFTKSSFLFGFNVGWDNNFLIFFNMIKTVIVFIWEKLIFLIYPLKLFS
scaffold_133	fig|33926.187.peg.283	peg	scaffold_133_775_2	775	2	-	Replicative DNA helicase (DnaB) (EC 3.6.4.12)				tcaaaattaagaaaaaaactcactcccaagtttaaagatttaaaaagttgtgtttctaaagtaatcaaagacattttggaaaaccacaataaaaataatttagttggagttaaaacaggatttaataatatagatgatttaattggaggctttaaaccaggacaattaaatattttagccgcaagaactggaatgggcaaaactgcttttatgttaaatttggctgtcaatattgctaaagtttttcaaaatattcctaaaaaacataatattttgatatttagtttagaaatgacatccgaagaattaattaaacgtttaatcagttgtgaatcacaaattagtatcaaaaaaatggaacaacaacaattaactcgtgaaaaaaagttgcaattatta…	SKLRKKLTPKFKDLKSCVSKVIKDILENHNKNNLVGVKTGFNNIDDLIGGFKPGQLNILAARTGMGKTAFMLNLAVNIAKVFQNIPKKHNILIFSLEMTSEELIKRLISCESQISIKKMEQQQLTREKKLQLLQTEESLTELNILIDDDRNTKIEEVKRKCRQLKFRQGLDIVFIDYLHLLREDQFLNLNQAIGIITRELKKLAMELQIPIIALSQMNRATLMRESKIPNLADLRDSGSIEQDADMVMFLHRESYYEK
scaffold_134	fig|33926.187.peg.284	peg	scaffold_134_238_2	238	2	-	hypothetical protein				atgtttgtaagatataaaacatcaaaatttattctatttttaaaaaacgtaaaaaaaacagtatatattttatatattgttttttttattattttttctgtattttttaaattaaatattatttatgctaatgtttctactaataatcaaggaataagattaaatcctataaataatatctttgatgcaaaaccaacatccaaacttactaatttaggaaaagctgatagaagtaca	MFVRYKTSKFILFLKNVKKTVYILYIVFFIIFSVFFKLNIIYANVSTNNQGIRLNPINNIFDAKPTSKLTNLGKADRST
scaffold_134	fig|33926.187.peg.285	peg	scaffold_134_772_314	772	314	-	hypothetical protein				gcctttgattataatttatttaatcaagaaaatcaatataataaattatatgataatccagtattttataaaaatgaaggtaatggagaacaaattcttcaaagccaacatgaattattctttgatttaactcaagaatattcttttgataatcaaacagaagaaaataaagacttattacaacatttcttagatttagaaaatagaggtcttaataaaacttcttatgtagacaaccctgaagacagtcccaaacttgctttattagtttattataccttagttaatgaagaaggcaaaacaggagcacaacaaggacaaaacaaagtaagaccaggtagacaaggtatgaaacctaaaactattacaataggtaatggagctgtcgaaaccgttaga…	AFDYNLFNQENQYNKLYDNPVFYKNEGNGEQILQSQHELFFDLTQEYSFDNQTEENKDLLQHFLDLENRGLNKTSYVDNPEDSPKLALLVYYTLVNEEGKTGAQQGQNKVRPGRQGMKPKTITIGNGAVETVRVGDRVVDRNTVTNPIQNAN
scaffold_135	fig|33926.187.peg.286	peg	scaffold_135_222_1	222	1	-	hypothetical protein				atggctaaaaaaataattaaaacaaaaaaaccaaatattaaatcaacaaaaataaaaaataaaaaaatattagcattaaaacaaataaaaccaaaaaaacaatctaaacttcaaaaaaatgttgttaaaaataataaaacaactaaaccttcaaaaaccatcatcaaaaaaactataaaccaaccaaccccaaaaattacttcctcccaaaaggttattatt	MAKKIIKTKKPNIKSTKIKNKKILALKQIKPKKQSKLQKNVVKNNKTTKPSKTIIKKTINQPTPKITSSQKVII
scaffold_135	fig|33926.187.peg.287	peg	scaffold_135_369_256	369	256	-	hypothetical protein				atgttaataaaacaaaaaagaacaatagttttgcaatttctacacaaaatgtttcattgtggaatagatgttttaagcataaccaatgaaataattgatttggtaaatgtttaa	MLIKQKRTIVLQFLHKMFHCGIDVLSITNEIIDLVNV
scaffold_135	fig|33926.187.peg.288	peg	scaffold_135_607_464	607	464	-	hypothetical protein				atgaaaataaataaacaactacaaaaaggaggtactaaaatgaagtcccgagtaaaaaataaagtaatattaattttaactattgtttttctcatctttttcctagccccacataaaatccatgcatcacccaaccaaccttaa	MKINKQLQKGGTKMKSRVKNKVILILTIVFLIFFLAPHKIHASPNQP
scaffold_135	fig|33926.187.peg.289	peg	scaffold_135_764_594	764	594	-	hypothetical protein				gaagataaagactttttcatagatggatttcaatgtgctgagtttgaaagtattgaaaactttgatggtgaaattagatacaaaaactactatctacacttcaacccagtcaaacaatacattaccctttataccaagaaatttaatacaaaaaataatgaaaataaataa	EDKDFFIDGFQCAEFESIENFDGEIRYKNYYLHFNPVKQYITLYTKKFNTKNNENK
scaffold_136	fig|33926.187.peg.290	peg	scaffold_136_351_85	351	85	-	DNA-binding protein HU			idu(12);DNA_structural_proteins,_bacterial	atgacaaaaaaagaattaattaaaaaaatcgctttagacagtaaaacttctgtaactaaaacagaagaaatttatcacatcttcgagaatgctctaatcgaagcaattacatccaacgaagaggtagttttatcaccccaaattggtaaattcattttaaaaagccaaaaagcccgtttaggaagaaacccccaaacaggtaaaaaaactaaaaatccctgcaaaaactgtggtaactttcaaactgtcaaaaaacctcaaagataa	MTKKELIKKIALDSKTSVTKTEEIYHIFENALIEAITSNEEVVLSPQIGKFILKSQKARLGRNPQTGKKTKNPCKNCGNFQTVKKPQR
scaffold_136	fig|33926.187.peg.291	peg	scaffold_136_730_371	730	371	-	Thymidylate kinase-like protein				ggttccactttggcatatcaaagcaaaggtaattccatagattatgatgatgaaataacatcaaaaattattaatcaatatttaatcaaccctcaattaactttctatctagatattaaccctaaaattggattacaacgtaaacaatccaatccccaccacaaattagatttaatcgaacaaaaaccattaaattattttgaaaatgttcgtcaaaattatttaaatcaacataaatactgtaatgatgcaaattgtaaacaccaaaattgcaatagttttctattagacgcaaacaacccacaaaaagataatttagaacaaattactcaaatattaattaacaaaatcatattataa	GSTLAYQSKGNSIDYDDEITSKIINQYLINPQLTFYLDINPKIGLQRKQSNPHHKLDLIEQKPLNYFENVRQNYLNQHKYCNDANCKHQNCNSFLLDANNPQKDNLEQITQILINKIIL
scaffold_138	fig|33926.187.peg.292	peg	scaffold_138_2_727	2	727	+	Ribonucleotide reductase of class Ib (aerobic), alpha subunit (EC 1.17.4.1)			idu(9);Ribonucleotide_reduction	atgttttgcgacaacaccaatcaagcaaacacttccgatctgaaagtcaagttttctaatttatgtactgaaatcctgcaacccactatcacttcacattacaaagattaccatcaaacccaacaagacgaaattggcatggacgtttcatgcaatctagcatcaggacacatrggaaacatgattactaacaataccattcaagaaactgtttttatggcgatggaagtaatgaaytgtgtttctgaaaacacyaacattagttatgtgccagctgttgccaaagctaattttcttaaccgcagtgtaggttttggaattatgggtcatcacggttttttagctcaaaattacattgcttttrgaagygaagaaaacaaagatttaattgatgttttt…	MFCDNTNQANTSDLKVKFSNLCTEILQPTITSHYKDYHQTQQDEIGMDVSCNLASGHXGNMITNNTIQETVFMAMEVMXCVSENXNISYVPAVAKANFLNRSVGFGIMGHHGFLAQNYIAFXXEENKDLIDVFFNAVNFYSLLHSCNKAKTTGKKFYRFEKSKYADGSYFDNRGEILPKTAKIKKMFQNITLPTQNDWHQLKQDVMQFGLXNSHRLXVAPNGSIGYIMGATPSLTPVKQLVE
scaffold_139	fig|33926.187.peg.293	peg	scaffold_139_656_3	656	3	-	hypothetical protein				atgtatattataggaataataattattttaagtttaattttggggttatttgtggtggctcctttatggatatattttatykcaaaaaatgtcaataataaattaaataacttagaaaayayaaaaammcaaattgaaattaaycaagaaaaattaaatcaaaaaataactgaattatcaaataataaagttttatcacyccaagataaaactttattacaaactgaaataaattcaatccaaactgaattaaatcaacaacaaacagatttatcccaaatccaattttcacttggtaaattaaaattaaaaaattttaaaaaaactaatcccaaaaaaaatataattatatattatgttattatgttaagtatatttgctattttyggaggttttata…	MYIIGIIIILSLILGLFVVAPLWIYFXXKNVNNKLNNLEXXKXQIEIXQEKLNQKITELSNNKVLSXQDKTLLQTEINSIQTELNQQQTDLSQIQFSLGKLKLKNFKKTNPKKNIIIYYVIMLSIFAIXGGFIFLDNKYDITNSKPKIYGIPEVTTEVKEEYFYGYQIHDPNKTFEKHHIPSNEKPYLGSDGKTWYLYKNSNETLQGTPMIDIKYTFY
scaffold_14	fig|33926.187.peg.294	peg	scaffold_14_371_3	371	3	-	hypothetical protein				ttgttattatttagttataaattattattttttaattataattgcaagtttcattttttagacaataaatacgatataacaaacagtaaacctaaaatttatcccacmcctgatagcacaaatgaagtaaaagaagaatatttttacagataccaaattcatgacccaaacaaaactaataaaaaacaccctatcccatcaaacgaaaaaccatatttaggttctgatggaaaaacatggtatttatataaaaattcagccgaaaaacttcaaggcacaccgatgattgatataaaatacaccttctatgggttagatggtttaggcaagggacaatataaagaatacgagccaactgacatcccacct	MLLFSYKLLFFNYNCKFHFLDNKYDITNSKPKIYPXPDSTNEVKEEYFYRYQIHDPNKTNKKHPIPSNEKPYLGSDGKTWYLYKNSAEKLQGTPMIDIKYTFYGLDGLGKGQYKEYEPTDIPP
scaffold_14	fig|33926.187.peg.295	peg	scaffold_14_2564_798	2564	798	-	Cell division-associated, ATP-dependent zinc metalloprotease FtsH				atgaaatgggaaccgcaaagatttgaatatcctgaaccggataatcaacctcaaaatccgacaaattatccaattccgcctaaaaaacctaaaaattatttggcaatcactactaatgtaagcactattattgtaaatattatcgtgattttctttctgtttgctttaattaaaggagctgaaaatttttctaagactatgggaaaagacacccaagaagatactatgtgggcacaagaaaaagaatacagacccaaaggcaatcttaatattgatagtttttctggatatgatgaagtcaaagacgagttaagagaatatattcaagcagtaaatgatgatgcaaatgaaatgaaccctttgcctcgtaaagatttaccaagaggagttttattgtac…	MKWEPQRFEYPEPDNQPQNPTNYPIPPKKPKNYLAITTNVSTIIVNIIVIFFLFALIKGAENFSKTMGKDTQEDTMWAQEKEYRPKGNLNIDSFSGYDEVKDELREYIQAVNDDANEMNPLPRKDLPRGVLLYGPPGTGKTYLVKCLVGSVKGKAPFFVTTGSDFVEKYVGVGAARVRGLFKVAQETAKQRGQSYYFIFIDEIDAIGVERSKEKSAQEHSGTLNAFLTQLDGVDSDEKTPQAIVIGATNRKDFLDDALIREGRLGKHIYLGTPDLKTTQALLIAFMKRENIQETNYPSDDELKQVAKTLHGSKFTPADINSLVKEAKKIASKDTNSPNKITPLHIYDAMDLILMGPELKQSISKADKKRVINHELGHAIVAHALGFDVHRVTAKPRGQS…
scaffold_14	fig|33926.187.peg.296	peg	scaffold_14_2637_2819	2637	2819	+	hypothetical protein				ttggcgtatttttttagtaaattaatttgaaatgataaaaaaatattttccaacaaaaattttaatgaaaataaacaaattgacaaataccaaaaaataaacataataagaatctttataagcatttatccaacaatttttaattatttgaatcaatatttgcaaaaaatcattttactatag	MAYFFSKLIWNDKKIFSNKNFNENKQIDKYQKINIIRIFISIYPTIFNYLNQYLQKIILL
scaffold_14	fig|33926.187.peg.297	peg	scaffold_14_3217_4470	3217	4470	+	Spermidine/putrescine import ABC transporter ATP-binding protein PotA (TC 3.A.1.11.1)				atgaaaacattaattattttaaaagatttaaccaaagtatttgacaatcaattaattttaagaggcatcaatttagaaattaaacaaaatgaatttgtcactttattaggtccttcaggttgtggaaaaactactattttacgtattttaggcggttttgaaaatcctagtagcggagaggttttatttcaaggaaaaagcattttaaatgtagctgctcacaaaagaccaattaatactgtttttcaaaaatacgctttattccctcatttaaatgtctttgaaaatgtagcttttggcttgcgtttaaaagattttaactccaagattaaagctattttagctcttaatgaaactcattatcaaactaacaaagccaatttatcaaaaatttttcat…	MKTLIILKDLTKVFDNQLILRGINLEIKQNEFVTLLGPSGCGKTTILRILGGFENPSSGEVLFQGKSILNVAAHKRPINTVFQKYALFPHLNVFENVAFGLRLKDFNSKIKAILALNETHYQTNKANLSKIFHQELTKGLTQEKTTQIKHNFNNQIETLTKDFETKQTVLKCKKINKKEQEEQIQKEVLKYLKIMGLQGLEKRTIEQLSGGQQQRVAIARALINKPQVLLLDEPLSNLDLKLKQEMQYELKEIQKNSGITFLFVTHDQEEAFTMSDKVVVMNHGEIQQIGSPEDIYNEPANRFVAQFVGESNLIKGVMKDDFLVHFDNQTFNCVDKGFRKEENVDIVIRPEDIDIVSQGKGLITGIVQSIIFKGVHWEIDVKTTQRTYTIHTTDHVELN…
scaffold_14	fig|33926.187.peg.298	peg	scaffold_14_4470_5312	4470	5312	+	Spermidine/putrescine import ABC transporter permease protein PotB (TC 3.A.1.11.1)				atgaaaaaaacctatacttgcaaggacaatcaaaaactatacagactattaatttcgccttattatattattttattaggattaattatcctacctatgggttttattttatttgattcctttcaagatactaaccaacaaaacgcattttttgcaacccgttttactttacaacaccatcaagaatttttatccaatcaatcatttttatacgtccttgctagatcaattgcaatttctattattgttactttttgtgtctttatcattatctatcctctagcctatatgatttctcgcctccaaatgaaatggcaaagttttcttgtcattctcatcaatggcactatgtggattaatatgattatcaaaacccaagcattagtccaaatatttcat…	MKKTYTCKDNQKLYRLLISPYYIILLGLIILPMGFILFDSFQDTNQQNAFFATRFTLQHHQEFLSNQSFLYVLARSIAISIIVTFCVFIIIYPLAYMISRLQMKWQSFLVILINGTMWINMIIKTQALVQIFHLLQKTFNINLLETNFAMIVGLIYLFLPFMFLPIYTAIIKINPQLIQASKDLGANEWQVLQKIIWPLSLSGVLAGICLVFLQTATNIVAPRYLGATTQITIAELIENKALLSGEIKQACAIAINLSLTMFLIFQMFKKLSLGESKDVN
scaffold_14	fig|33926.187.peg.299	peg	scaffold_14_5302_6327	5302	6327	+	Spermidine/putrescine import ABC transporter permease protein PotC (TC 3.A.1.11.1)				atgtcaattaaattatctggggcaacccccccccaaactgcttctaccaaaatcccaaaaaaacccaaaaaaaccattactaacaacttatatatcattttagtgttaagctttatttatattcctattttatctttaattattttttcttttaacaaaagcgaaggcagaattgcatctttagttaattggcaaaattttagttttcaatggtattctaaactttggactgaccaaacagttaaaactgctatcaaaataactttatacattgcttgcctaactactttaatttctacttttttaggtacttttgcagctattagtcttgctcaaagtcttaacaaaaaatggcgcaacattgttcttaatgtaagtaatttttctattgttattcct…	MSIKLSGATPPQTASTKIPKKPKKTITNNLYIILVLSFIYIPILSLIIFSFNKSEGRIASLVNWQNFSFQWYSKLWTDQTVKTAIKITLYIACLTTLISTFLGTFAAISLAQSLNKKWRNIVLNVSNFSIVIPEIITALALFVVFGFVGLESGFWKMLLAHISFCTPFVVIAVYPKVINLDPHSLEAAYDLGATPLKALTKVILPQLKGAMLLGATLAFSLSFDDFMISYFVGGSECQNISAYIYSLKGTINPTVNALSTILIIIASSKIILNFVKYNNQKQNQRKNAKTEAEANNNENESTNGATTITTNKTTTTNTKTSANTNTNENEFNTKWKRQLKL
scaffold_14	fig|33926.187.peg.300	peg	scaffold_14_6303_7523	6303	7523	+	Spermidine/putrescine import ABC transporter substrate-binding protein PotD (TC 3.A.1.11.1)				atgaaaaagacaattaaaactgtagtaacaacattgctttttattttcacaacaacttttgttattcttattattcttaatcttagaaacaaaaatatacttccccaacaccaaaaagaacaaacattaacattatttaattggggcgaatacttagaacctagcattattgaaaagtttgaaaaagaaactcacatcaaagttaaacaagttcttttttcttctaacgaacttgcagttaccaaaattaaaagtaaaaacaaatatgacctagctattttaagtgaatacgcaattgatcaattaagacaaagcgaaatgttagaaacaatagatgttggcgaattaaaagaaggaaaagattattattttcaattaaacgaaaacctcgaaaaaaaa…	MKKTIKTVVTTLLFIFTTTFVILIILNLRNKNILPQHQKEQTLTLFNWGEYLEPSIIEKFEKETHIKVKQVLFSSNELAVTKIKSKNKYDLAILSEYAIDQLRQSEMLETIDVGELKEGKDYYFQLNENLEKKLSSEFNFNNYAVPYFWGKVVILYNKNKMTQEQINELQKQGFKYLKDTNLKVALCNNARDGLMVGLKATEGKIANPSQDELNEAKKWLLELKEQKPNLVFINDQLMDRMKNKNNEYYDIVIAYSGDANFLKEQNNNLDYFSPTEGTNVWVDALVMPKGSKTKLAYKFINFLRQKENYENNLAFTKYNSHYVGLKTFQGIPQIKIEGNDEIYKYDQTTQKTINTYWNDIIAFPSQKDYWLFILNFFIFLAIFIIYFHHKFKNKLRLTN…
scaffold_14	fig|33926.187.peg.301	peg	scaffold_14_8731_7616	8731	7616	-	hypothetical protein				gtgaataatttagaacagcccaagcattttttattggctaaggcgtgcttgttgttattggcattattgatttttattgtattattaggaaatataattacagtttgggcaaataatccattaaaagaaaatttagctattggagttatagaaaaaagaaaatatttagaagaaagcacgcaagataataaattagttgattggcaaaatgctgatacttatgatacaatttatgataccaatggaaatcaaatagcacaaagacattacaaattagaaagcacgcaagataataaagtagttgattggacgcattataatgtttgggatgctacttatgataaaaatggtagacaaacatctaaaagatattttttagctcaaagcaccgaaaataat…	MNNLEQPKHFLLAKACLLLLALLIFIVLLGNIITVWANNPLKENLAIGVIEKRKYLEESTQDNKLVDWQNADTYDTIYDTNGNQIAQRHYKLESTQDNKVVDWTHYNVWDATYDKNGRQTSKRYFLAQSTENNKVVDWQNPDTWDATYDKNGRQTSKRYFLEGSLENNKLVNCKHHDTWDKTYDKNGNQLLERHYLQGSAEKDKLVDWKNNDTWDATYDANQKQISKRHYLETSTENNKVVDWQHYDTWDATYDKGRQTSERHYLETSTKDNKVVDWQHRYTWGKSSNVEPILPLTNVLVDKNTQKNKVYLPQTNNKVADVGDLQSQTYDTHIYNIKIFTYILFILLLAVFIIAIYLYIKKLKKIINWIPN
scaffold_14	fig|33926.187.peg.302	peg	scaffold_14_9272_8958	9272	8958	-	hypothetical protein				atggatgatgccattaaatcaagatttgcttacaaaattgaagtcaaaaccctcgaaaaagaaccacgcaaagactttatgaaatttttagttaaaaatatccgtaaaaacccaatttctgatgatgcactaaattatctcacccaaaatattaatgatgcaattgaaaatgacattatgaagcgttctaatcgtaccaccgaaacacttgttaatgatgcttgtattaatatgtgtagaaaccaacacacacaaattgaagtccaagacttaaaagaagcttgtttatcggttttaggttgcatcccgcaataa	MDDAIKSRFAYKIEVKTLEKEPRKDFMKFLVKNIRKNPISDDALNYLTQNINDAIENDIMKRSNRTTETLVNDACINMCRNQHTQIEVQDLKEACLSVLGCIPQ
scaffold_14	fig|33926.187.peg.303	peg	scaffold_14_9584_9387	9584	9387	-	ATP-dependent 26S proteasome regulatory subunit				atgaaagatactcattttaaatatgttgctaaatgtactggtgctgattttgctcaaaaatatgtaggagaaagtgtaaaggcagtacattctttatttgatagtgcaagaaaaattgctgatgaacacggtagtgctatcatttttgtttatgaatgtgaagaggtttttgttgatcttacacaaatacgttgttag	MKDTHFKYVAKCTGADFAQKYVGESVKAVHSLFDSARKIADEHGSAIIFVYECEEVFVDLTQIRC
scaffold_140	fig|33926.187.peg.304	peg	scaffold_140_212_3	212	3	-	Replicative DNA helicase (DnaB) (EC 3.6.4.12)				atgacatccgaagaattaattaaacgtttaatcagttgtgaatctcagattagtatcaaaaaaatggaacaacaacaattaactcgtgaagaaaagttgcaattattgcaaacagaagaaaaattaactgaattgaatattttaattgatgatgacagaaataccaaaatagaagaagttaaaagaaaatgccgtcaattaaaatttcac	MTSEELIKRLISCESQISIKKMEQQQLTREEKLQLLQTEEKLTELNILIDDDRNTKIEEVKRKCRQLKFH
scaffold_140	fig|33926.187.peg.305	peg	scaffold_140_429_235	429	235	-	Replicative DNA helicase (DnaB) (EC 3.6.4.12)				ttggaaaaccacaataaaaataatttagttggagttaaaacaggatttaataatatagatgatttaattggaggttttaaatcaggacaattaaatattttagctgcaagaacgggaatgggaaaaactgcttttatgttaaatttggctgtcaatattgctaaagtttttcaaaatattcctaaaaaaacataa	MENHNKNNLVGVKTGFNNIDDLIGGFKSGQLNILAARTGMGKTAFMLNLAVNIAKVFQNIPKKT
scaffold_140	fig|33926.187.peg.306	peg	scaffold_140_724_614	724	614	-	Replicative DNA helicase (DnaB) (EC 3.6.4.12)				ttagaaaatgaaaaattattaaaacaaataggaggagttgattatttaaatgaattatctgattcgatgccttctcctcgacacttagaaaccatacattgatttaattaa	LENEKLLKQIGGVDYLNELSDSMPSPRHLETIHWFN
scaffold_141	fig|33926.187.peg.307	peg	scaffold_141_2_337	2	337	+	hypothetical protein				aaagcctttgattataatttatttaatcaagaaaatcaatataataaattatatgataatccagtattttataaaaatgaaggtaatggagaacaaattcttcaaagccaacatgaattattctttgatttaactgaagaatattcttttgataatcaaacagaagaaaataaagacttattacaacatttcttaggtttagaaaatagaggtcttaataaaacttcttatgtagacaaccctgaagacagtcccaaacttgctttattagtttattataccttagttaatgaagaaggcaaaaaacaggagcacaacaaggacaaaaaaaagtaa	KAFDYNLFNQENQYNKLYDNPVFYKNEGNGEQILQSQHELFFDLTEEYSFDNQTEENKDLLQHFLGLENRGLNKTSYVDNPEDSPKLALLVYYTLVNEEGKKQEHNKDKKK
scaffold_141	fig|33926.187.peg.308	peg	scaffold_141_355_465	355	465	+	hypothetical protein				atgaaacctaaaactattacaataggtaatggagctgtcgaaactgttagagtaggcgatagagttgctgatagaaatacagttacaaatcccattcaaaacgcaaattaa	MKPKTITIGNGAVETVRVGDRVADRNTVTNPIQNAN
scaffold_142	fig|33926.187.peg.309	peg	scaffold_142_120_1	120	1	-	hypothetical protein				atgaattatcaaaaaaatacaactacttattataatgttgatggtaaaacaatttgcggtattcacgaacatgcccctgatacatggaattttattaaaacaacatggtttaataaagat	MNYQKNTTTYYNVDGKTICGIHEHAPDTWNFIKTTWFNKD
scaffold_142	fig|33926.187.peg.310	peg	scaffold_142_719_126	719	126	-	DNA-directed RNA polymerase specialized sigma subunit				aataaaaagaatttagcaattcgcgatcaattaatcgaaatgcatttaccattagtaaaaaaaatagttaaaaaatttaaatatttccctaaatcacttcaaagagaagatttataccaagaaggaattttaggtctaatcaaggctttaaataattatcaagatttaggatgtgattttattgtctatgctaccccaacaattaaaggtgaaattacagaacttattagaggcctacaatctacttcaacttccagagaagtttttcggaaagaaaaacaagtaagtaatattccttttgaagaaaaacaaccacaacttattaataacaacaatctaacccctcatcaaatttggctaaaccaagttaatcacgaattgtttattcaaaaaatcaaa…	NKKNLAIRDQLIEMHLPLVKKIVKKFKYFPKSLQREDLYQEGILGLIKALNNYQDLGCDFIVYATPTIKGEITELIRGLQSTSTSREVFRKEKQVSNIPFEEKQPQLINNNNLTPHQIWLNQVNHELFIQKIKSNLNPQEFEIIRLNFGIPLKNQNQYPQIEYSNKNIGKMLNLSLRQVEIIKTKAIAKLKKIKKGE
scaffold_143	fig|33926.187.peg.311	peg	scaffold_143_446_3	446	3	-	hypothetical protein				atgataaaaacagtaattgtttttatatgggaaaaattaacatatttaatttatcctttaaaagcatttaatttattatttcattttttgatggaaatattagatatgtttatgaaaatttttgataatattaaagattatattcagaagttttataattatgtacttgttcaagatgtaccaaatcctgataataatttttgggataaagtaatagaattagtaaagacgatttttaaatttactattggtggtggtgttatttatttttttaaagaaattcaaaattttcttttgggatcttttattaaaataggtaatttattatttataattgtattaaaaatattagatattattttatttttatctaaattattttattttatatttaaaaat…	MIKTVIVFIWEKLTYLIYPLKAFNLLFHFLMEILDMFMKIFDNIKDYIQKFYNYVLVQDVPNPDNNFWDKVIELVKTIFKFTIGGGVIYFFKEIQNFLLGSFIKIGNLLFIIVLKILDIILFLSKLFYFIFKNVVIMLSFVFSIYNIF
scaffold_144	fig|33926.187.peg.312	peg	scaffold_144_2_169	2	169	+	hypothetical protein				gaagagttaaaacacaataatgaaattcaaatcgaagaacatagaaaaaaccttcaacaaatacaacatttagaccaacaaattaaattaaatttagacataataagtgattttaatatagaagaaaaaaacttaacaaacaacaaaaaaagaaacaaaagaaactaa	EELKHNNEIQIEEHRKNLQQIQHLDQQIKLNLDIISDFNIEEKNLTNNKKRNKRN
scaffold_144	fig|33926.187.peg.313	peg	scaffold_144_520_714	520	714	+	hypothetical protein				atgatttgttttttagatggtcaattaatcaaatttgataaacaaatcaaacaattacaagaagaaattaaaactttacaaaataacaattcttataaccctcctaaaaagaaagttatgttttctgatgtctacggcatgaaacaagaaaaagaagagttagaagatttaattgaatatttcaaagattatgga	MICFLDGQLIKFDKQIKQLQEEIKTLQNNNSYNPPKKKVMFSDVYGMKQEKEELEDLIEYFKDYG
scaffold_145	fig|33926.187.peg.314	peg	scaffold_145_712_2	712	2	-	ATP-dependent DNA helicase				tctactactattaaaawttataatgaaaaagttaaccaattagaaaaacaacataaatttaatcaaattactgaatcttattataagaaatgttatttaaaattatgtgttttatttaaggaaatttctaaaaatatttataaagtaaataaaaaagataatggttatgaaactcgtttaaaagggtttaattattttatgtttraacctttggaacgaattaaatgttataaaaaatatttaaaagaaaaaaaagaagaaaggcatttgtcattaagtgatgatgatttgaaattggattattctttaaaaaaacaattaaaagaaaataatttgcaagaaattaaaccaaaatcaaaaattttaaggcattatcgagattcttcacaaaatgctaag…	STTIKXYNEKVNQLEKQHKFNQITESYYKKCYLKLCVLFKEISKNIYKVNKKDNGYETRLKGFNYFMFXPLERIKCYKKYLKEKKEERHLSLSDDDLKLDYSLKKQLKENNLQEIKPKSKILRHYRDSSQNAKDKLLYNFKDSKKISFITLTAPYDDLQGKTIKYTHEPDIMGQARKRFIRLVRKKYYQSLLQQFSQKDLVYSKMQDFXYFWSXETTKLGVIHYHIIFNIDVLNSFG
scaffold_146	fig|33926.187.peg.315	peg	scaffold_146_1_708	1	708	+	ATP-dependent Zn protease				gcttacaaaaaaacggctaaatggtctcaacaaaaccctcaaacccacgaagttatgttgccttctgatatcgaagaagttttacaactaaaattaaaaacaaaacccgatcatcaacaagtgaaacaacgccgagcagcttgtgaaaaccaatacgctcaatggcgagaaggaatccttcaatatttagataaaaccaaagatgaaactaagattgaatgtcgctatacctttgatggtttaaacggaattaactattataatcttcgccattatcaaatccaaacagaattaaataatattaatcagcaattaactaaaattcacaaagaaaataaaatctcccaattagaacaagagttaataactttaaaccaaacccctgacaaatacgaacaa…	AYKKTAKWSQQNPQTHEVMLPSDIEEVLQLKLKTKPDHQQVKQRRAACENQYAQWREGILQYLDKTKDETKIECRYTFDGLNGINYYNLRHYQIQTELNNINQQLTKIHKENKISQLEQELITLNQTPDKYEQTIKDKNQEIIDIKNKLKTLPTQEERLRKELKLVENRRELQKEPSNLVCYIKDRHPFDRWNNRGLTYEETSVNGFKYSRFDKTIDSQLYLYVRLEKQFKEDSGG
scaffold_147	fig|33926.187.peg.316	peg	scaffold_147_2_367	2	367	+	Putative DNA recombination protein				tccgcctctttagatggctacaatgaacaacatcaagttgttttagaaattaaatgtccttatatgaatgaaaaccaagaagtctcaaccacttggactcattttttaactcaccctcagttagaaaatatcccacaatactattgggtccaagttcaatgtcaactctattgttctcaagcacaatttgcttactttttagtttattttaacaaccaaagttatcatgtagtgcggatttatcaagataaaacatttatcactaaaatgattcaagctagtcaaaaatacttagcacttttaactaaagccaaagacgaattagaaaaaacaacttatttaaaacaattaagtaaaattaaataa	SASLDGYNEQHQVVLEIKCPYMNENQEVSTTWTHFLTHPQLENIPQYYWVQVQCQLYCSQAQFAYFLVYFNNQSYHVVRIYQDKTFITKMIQASQKYLALLTKAKDELEKTTYLKQLSKIK
scaffold_147	fig|33926.187.peg.317	peg	scaffold_147_441_707	441	707	+	Thymidylate kinase-like protein				atgaaattaatcgttttcgaaggacttgacgggagtggaaaaacttctcttattcacgcccttcaacccctcttaaaaacccctcatcaactgtatcaaggtttagggagtagttcacttgggaaggaaattagagatttatttttaaattttcaacaagtagattatctcactcgtttttatttaagtctggccaatatgtcgcaaatccaagcggaattaattgttcctcaattaaaaaatcaccaattaatcatcttagaccgt	MKLIVFEGLDGSGKTSLIHALQPLLKTPHQLYQGLGSSSLGKEIRDLFLNFQQVDYLTRFYLSLANMSQIQAELIVPQLKNHQLIILDR
scaffold_148	fig|33926.187.rna.10	rna	scaffold_148_1_707	1	707	+	LSU rRNA # 23S rRNA, large subunit ribosomal RNA - 5 prime truncation - 3 prime truncation			idu(1);rRNAs	agttatttgaatggtaggggaagcgttctgacatcagtgaagccatagcggaagcagtggtggagaggtcagaagtgagaatgccggtgtaagtaacgaaaagataggtgagaatcctatccgtcaaaaacccaaggtttccagggctaggttcgtcctccttgggttagtcgggtcctaaggtgagggagaaatccgtaatcgatggcaagcaggctgagattcctgcactagttaatcaactgacggagggacaaagcaggctaaacacgccccttattggattggggtagaaaaactaagtctgagaagacaggcaaatccgttttctcatttaaagacaaggtttgaaagtaaagtgattgatgtcatactttcaagaaaagcttctagggctaa…
scaffold_149	fig|33926.187.peg.318	peg	scaffold_149_135_1	135	1	-	hypothetical protein				atgaatacaataattacattattaaaatcaatattatttttaattaacatttttaaaattattattaatttagttatgccaatttattttcgttttagacataactataaaatacattggttaaaagacaaaaat	MNTIITLLKSILFLINIFKIIINLVMPIYFRFRHNYKIHWLKDKN
scaffold_149	fig|33926.187.peg.319	peg	scaffold_149_419_706	419	706	+	hypothetical protein				atgcaaacatctatttcaaacataagcgcatttattgtatcaataaatgattatgttatccttattatatcatttttaaagaatatttttaataacattattgccatcaggaatgttgattttagtttagtcaatatatcaaatagttttggtataatttggcattttattttatctattctttgtattttagttttcattactattttatcttttatggattctatatttaacattatcaaaacaataatcaaatggattttatgttcttttaaattattgtttaaa	MQTSISNISAFIVSINDYVILIISFLKNIFNNIIAIRNVDFSLVNISNSFGIIWHFILSILCILVFITILSFMDSIFNIIKTIIKWILCSFKLLFK
scaffold_15	fig|33926.187.peg.320	peg	scaffold_15_2084_3	2084	3	-	ATP-dependent Zn protease				atgtcattacacaaaaaaatttatctaagtttgatcggattattaagtttaggtttcttgattttattaatctttggcatcgcccattctcgcccaccaattaaaaacccatcattaactaaaaaacctccatcaacacaacaacaagagatcgaccaccaaatcaaattagaacaagccaaaattcaagaactccaacaaaaagatcacaccttaaaaacccaaattgatgaaaatgttaaaactttaaccgacattattactaaaattaaaactctgcaaaatgaattaactaataatccgcaattaactccaatcattaaaacccaaaaacaacaacaactagcggaactaaaaaatcaacaacaaactcaacaaaccttagtaaataatttaata…	MSLHKKIYLSLIGLLSLGFLILLIFGIAHSRPPIKNPSLTKKPPSTQQQEIDHQIKLEQAKIQELQQKDHTLKTQIDENVKTLTDIITKIKTLQNELTNNPQLTPIIKTQKQQQLAELKNQQQTQQTLVNNLIEQRRALNQNQKEKQEELEKLAQEKAQLQTQENLQQQISHLNQALNYVEANQKRIEELKTQKEYRKNQTELKNLNDFQLFLTDQKFAFEKQKKNLTIQLNHLKENKPLPHTKKQVTFKDVYGMESEKEELEDLLTYFRTNQSLINFDKVRPKGYLLYGPPGTGKTFLIKALCGEANVHFINLIPAKFRQKYIGEGEKEVDKVWQEAESHDKTIIFIDEIEGLENRNDSNISSGGVNVINTLLDKLDGFNSSNKKIVLMGATNNLHKI…
scaffold_15	fig|33926.187.peg.321	peg	scaffold_15_2295_2128	2295	2128	-	DNA-binding protein HU			icw(1);DNA_structural_proteins,_bacterial	gtgtctttatcctctaaaattggcaaattcaaattaaaatcaagaaaagcttatactggtagaaaccctaaaacaaggaaaaaaataaaaatacctgccaaaaccgtagtaactttcaaactttctaaaaccatcaaagaccaagcgaaaactttaattttaaaataa	MSLSSKIGKFKLKSRKAYTGRNPKTRKKIKIPAKTVVTFKLSKTIKDQAKTLILK
scaffold_15	fig|33926.187.peg.322	peg	scaffold_15_3263_2607	3263	2607	-	site-specific DNA methylase				atgaaaatcaattggattggttgtaagaaaaaacttttaccacaaattattgctcatttacccaaacaatttaaaacttattacgaaccttttttaggaagcggggttctttatttttacttaaaaacatcaaaagcgattttaaacgataatgatcaccaattaatcactatgtggaaacaaagtctccaaaatccccatcattttgttaacaaggtcaaagccatagaaaattatatttaccaatatcacaaccaaaaaaaccaaaaacaagcttttaagcatttattaaatcaatataatcaaaatgccaaaaaaagaaaaaaattaaccaggtcagctatcttttatgttttaaataaatacgcttttcgtggtgtttttaaatatcaaaaaaac…	MKINWIGCKKKLLPQIIAHLPKQFKTYYEPFLGSGVLYFYLKTSKAILNDNDHQLITMWKQSLQNPHHFVNKVKAIENYIYQYHNQKNQKQAFKHLLNQYNQNAKKRKKLTRSAIFYVLNKYAFRGVFKYQKNGKIYMSFVYQKSTKKPIIDLEELQIIKNNFTNSKLLNIDFESVINQSKSNDFIFVDPPYFQKDIKDKDFYQNPFTFTTIKDLNMH
scaffold_15	fig|33926.187.peg.323	peg	scaffold_15_3891_3484	3891	3484	-	hypothetical protein				atgcctaatttaaatccaaataaatatcatcataccatgaccataaatcatcaagctattttgaaagcaaatggaattgacattagtgttcctttatatcttcgtataaaaccaaaatatgacactcataacactttttctaatcccgaaacattctttaatttagaagttaaaaataataacacaatctatgatgaaaccaaacgacaacaaatgattttcaataaagatggtgaagcctatatcaacattcaaattaaattagaacaaaataactttattcaatcaaaaaacccatgcttaactttaattcttgactatgaattagtcgataaagaaggaaatgcttatggagctggagcccaaacgattgaaaataaaattattcaaacaaacaat…	MPNLNPNKYHHTMTINHQAILKANGIDISVPLYLRIKPKYDTHNTFSNPETFFNLEVKNNNTIYDETKRQQMIFNKDGEAYINIQIKLEQNNFIQSKNPCLTLILDYELVDKEGNAYGAGAQTIENKIIQTNNSK
scaffold_15	fig|33926.187.peg.324	peg	scaffold_15_4123_3977	4123	3977	-	hypothetical protein				atgaaaaaaccaaaacaaaatcaaaaccaaaaaactaaaaacaaaattataattattctgacaattttaatttgctgtttttttaccattagttctgtcatggcaattaataattacttctttttgccaaaaaaaagaagaaattaa	MKKPKQNQNQKTKNKIIIILTILICCFFTISSVMAINNYFFLPKKRRN
scaffold_15	fig|33926.187.peg.325	peg	scaffold_15_4401_4126	4401	4126	-	hypothetical protein				atgagaaaaaaaataataaaaaccaaaaacataaaacaaatgccaccaagcaaaacaacaataatcaaattaccaaccaccccagaaaaacaactaacccaaacaactttcaataaaaacaaaggcaatttattaaaaacttttttaaatttaactatcattttatattttattttatatatcaatgttatttattaccaaaaccaaatcccttggttaaatacaggtatcaataatttgattaatgtaattaaatcatgcttaggaggtgaataa	MRKKIIKTKNIKQMPPSKTTIIKLPTTPEKQLTQTTFNKNKGNLLKTFLNLTIILYFILYINVIYYQNQIPWLNTGINNLINVIKSCLGGE
scaffold_15	fig|33926.187.peg.326	peg	scaffold_15_4664_4419	4664	4419	-	hypothetical protein				atgaatgacctaaatttcaccatcggttttattgttggtgccctatttacaactgctttaatgtttattatcaaaaaaatcttttttaacttgctagaaatttcggaaaataataaaataagtaatcaatccccaaaattgaaacaaaaagaaaacaataatattatattccccaaaacacaaaattcaaataatgaaccaaaagataaaaataatttagaaggagctaatgaaataaataattaa	MNDLNFTIGFIVGALFTTALMFIIKKIFFNLLEISENNKISNQSPKLKQKENNNIIFPKTQNSNNEPKDKNNLEGANEINN
scaffold_15	fig|33926.187.peg.327	peg	scaffold_15_5098_4706	5098	4706	-	hypothetical protein				atgtttattttttcaatatttgcaacaattaccaatctgctcttaaattacatcgaaggatttacaacagcagaaatacttgcccgaagaatggatggaatccaaacaacacttttcaccattcttgttgtttctgggttcaaaccaatttttaaattaattacaaacattattacatttattaaagatttaattttggctatctttttccccaacaaaaaactaaaaaacttagaaatcaaaaatgccagacaagaatatctagagcaaaaattattacaaaaaattgataaaatcaatgaaaaccaactcaaactccaatcccaaatagaagtacaaaaaagtcaaagttgcaaattggaaagagaaaaaaagaagaaaaaaacaacttaa	MFIFSIFATITNLLLNYIEGFTTAEILARRMDGIQTTLFTILVVSGFKPIFKLITNIITFIKDLILAIFFPNKKLKNLEIKNARQEYLEQKLLQKIDKINENQLKLQSQIEVQKSQSCKLEREKKKKKTT
scaffold_15	fig|33926.187.peg.328	peg	scaffold_15_5305_5102	5305	5102	-	hypothetical protein				atgagtgatggaatgacagaagcataccgtgggacttatttcaaatcgcgaaattatcaaaacaagaaaaaaattaacaaatatcaacaccccaaaggcaaatggcttaatttaattcatcccaagcaaattgcactaaacaaaaagaaaacatccaaaataaaacgaatcaaagttattaaaaattattcagaaaggtgataa	MSDGMTEAYRGTYFKSRNYQNKKKINKYQHPKGKWLNLIHPKQIALNKKKTSKIKRIKVIKNYSERW
scaffold_15	fig|33926.187.peg.329	peg	scaffold_15_5621_5331	5621	5331	-	DNA-binding protein HU			icw(1);DNA_structural_proteins,_bacterial	atgactaaaaaagaattaatcaaagaaatctcaaaacaactgaaaacctcaattgtaatcactgaagaattttacaattcattcgaaaataccttaatcgaagcaataacatccaacgaagaggtgattttatcccctcaacttggcaaattcgtcctcaaagcgcgcaaagcacgcgtgggacgaaacccccaaacaggtaaaaaacttaaaatccctgcttcaaccgctgttagttttaaagtgtcaaaagcacttaaagatgaagttaaaaaactcaaattaaaataa	MTKKELIKEISKQLKTSIVITEEFYNSFENTLIEAITSNEEVILSPQLGKFVLKARKARVGRNPQTGKKLKIPASTAVSFKVSKALKDEVKKLKLK
scaffold_15	fig|33926.187.peg.330	peg	scaffold_15_6289_5627	6289	5627	-	Thymidylate kinase-like protein				atgtttaataaattaattgcttttgaaggaatcgatggaagtggtaaaaccactttaataaataatttaaaagattctttaataactgaagggaataaagtaaaagtttttcaaggtttgggaagtagttctattggaaacgaaattagaaatttatttttatatcaaacaaaaacaacccccaaaagtaaatattttcttagttttgccaacatgatacaaacccaagatgaactaataatacccgctttactaagtggctatattgtcctagtggatcgttggtatgattctactttggcgtatcaaagtaaagctaatggcattgattttgatgatgaaataacttccaaatccataacccatttcttaataaagccaatcttaactttttatcta…	MFNKLIAFEGIDGSGKTTLINNLKDSLITEGNKVKVFQGLGSSSIGNEIRNLFLYQTKTTPKSKYFLSFANMIQTQDELIIPALLSGYIVLVDRWYDSTLAYQSKANGIDFDDEITSKSITHFLIKPILTFYLDINPKIGLQRKQIQPNHELDLIEQKPLKYFENVRQNYLNQHKYCNDSNCKHQNCKYFLINATNSQQGNLEQIIQTLMTKNIINKKGE
scaffold_15	fig|33926.187.peg.331	peg	scaffold_15_6866_6282	6866	6282	-	hypothetical protein				atgttaatttcagaaagaattttatcccaaatcaaacctgataattactttggaaacccttttaatcaatatatgcaattaaatcatcaaagtttgaatcattattttcgaatcactaaaataaacccccaaaagcaaaaagtacttcgtgggaaaatcaatgaatatctaattttaatttattttcggcattatggaatcaccaaacaatatcctcaagctaatttgttttttattcctgatattaaatttgatttagtattgtttacccaaaacaaacgaattgttgctttcaattttaaaacttgccttcgtgaacgttacaaacaagccatcattgaagcccaacaattaaaaaaactagacacccgttttgaatattatttattgacaaacaat…	MLISERILSQIKPDNYFGNPFNQYMQLNHQSLNHYFRITKINPQKQKVLRGKINEYLILIYFRHYGITKQYPQANLFFIPDIKFDLVLFTQNKRIVAFNFKTCLRERYKQAIIEAQQLKKLDTRFEYYLLTNNAVESQRLNNKIQNGKVQGINKVIDCFSQKANTFFKTFFQRQFVSFPEINLIKNTKGKIKNV
scaffold_15	fig|33926.187.peg.332	peg	scaffold_15_8164_6866	8164	6866	-	Replicative DNA helicase (DnaB) (EC 3.6.4.12)				atgattgaagccgaacgcgctttgttgggggttgtccttttaaaccccgaaataatttcttcagtttttaatgaaattacagaaactgacttttacagccctcatcataaatatatttttaaagccatgaaaaaattacatcaaaccaacaaacaaattgactacgctacagtaagtgctattttagaaaatgaaaaattattaaaacaaattggaggaatcgattatctaaatgaattatctgatttgataccttctcctcgacacttagaaacatacattgatttaattaaggaaacatctttaaaaagagaaattggtggcattattgctaaattatcccaaattacaagaagcaaaacctctccacaagaaattatcgaagtaatagaaacaaat…	MIEAERALLGVVLLNPEIISSVFNEITETDFYSPHHKYIFKAMKKLHQTNKQIDYATVSAILENEKLLKQIGGIDYLNELSDLIPSPRHLETYIDLIKETSLKREIGGIIAKLSQITRSKTSPQEIIEVIETNTAKLRKKLTPKFKDLKSCVSEVIKDILENHNKNNLVGVKTGFNNIDDLIGGFKPGQLNILAARTGMGKTAFMLNLAVNIAKVFQNIPKKHNILIFSLEMTSEELTKRLISCESQISIKKMEQQKLTREEKLQLLQTEEILAELNILIDDDRNNKIEEVKRKCRQLKFHQGIDIVFIDYLHLLRNDQFLNLNQAIGIITRELKKLAMELQIPIIALSQMNRATLMRESKIPNLSDLRDSGSIEQDADMVMFLHRESYYEKDPFANNV…
scaffold_15	fig|33926.187.peg.333	peg	scaffold_15_8460_8236	8460	8236	-	hypothetical protein				atgaattatcaaaaaaatacaaccaattattattttgttgatggtaaaacaatttgtggtattcacgaacatgcccctgatacatggaattttattaaaacaacttggtataacaaagacggaacaattgactttattactgaatatgatcccataacagaagaacaaatcaaagaaacatattacaattatgacagaactattaaagaagaaaagactttttaa	MNYQKNTTNYYFVDGKTICGIHEHAPDTWNFIKTTWYNKDGTIDFITEYDPITEEQIKETYYNYDRTIKEEKTF
scaffold_15	fig|33926.187.peg.334	peg	scaffold_15_9103_8477	9103	8477	-	DNA-directed RNA polymerase specialized sigma subunit				atgttaagacaacaattatttaaagattttttaaaaaataaaaataatttagcaattcgcgatcaattaatcgaaatgcatttaccattagtaaaaaaaatagttaaacaatttaaatatttccctaaagcacttcaaagagaagatttatatcaagaaggaattttagggttaataaaagctttaaataattatcaagatttaggttataacttcattgtttatgcaatcccaaaaattaaaggtgaaattacagaacttattagaggcctacaaaccacttcaacttccagagaggcgtttaggaaagaaaaacaagtaagtaatattccttttgaagaaaaacaacaccaatctattaatatcaacgggcgctataatctaaaccctcatcaaatt…	MLRQQLFKDFLKNKNNLAIRDQLIEMHLPLVKKIVKQFKYFPKALQREDLYQEGILGLIKALNNYQDLGYNFIVYAIPKIKGEITELIRGLQTTSTSREAFRKEKQVSNIPFEEKQHQSININGRYNLNPHQIWLNQVNHELFIQTIKSILNPQEFEIIRLSFGIPLKNQNQSPQIEYSNKNIGKMLNLSSRQVEIIKTKAIAKLKKI
scaffold_15	fig|33926.187.peg.335	peg	scaffold_15_9392_9192	9392	9192	-	Replicative DNA helicase-like protein				atgttaaccaatgaacaaaaagcgttaagacaattaataaattatatcgaacaaggtcaatgggaaaaattaaacctttactgccgaatcatcaaccctaaaactttacttgacgcccacaatacaaaaatatttacagccttaaaatattgaggtgttccaaaactttggacaactttttactttttaaaaattctttaa	MLTNEQKALRQLINYIEQGQWEKLNLYCRIINPKTLLDAHNTKIFTALKYWGVPKLWTTFYFLKIL
scaffold_15	fig|33926.187.peg.336	peg	scaffold_15_9513_9394	9513	9394	-	hypothetical protein				caagtaattaacttattttccaattcagccaacaatttcttacaaaacttaattacccgtcaattcatccctttttctaacatcaacatcattaaaaaagaaaaaaaggagttaatataa	QVINLFSNSANNFLQNLITRQFIPFSNINIIKKEKKELI
scaffold_150	fig|33926.187.peg.337	peg	scaffold_150_575_3	575	3	-	Replicative DNA helicase-like protein				atgttaaccaatgaacaaaaagcgttaaaacaaatcatttcctatatgaaacaaaataaagttgagcaattaaatttttattttcaacttattgatccacaatcttttttagataaacaacatacaaaaatatttcaggccttaaaatatttaactttaaaccagacaaatactcatccctttgataaaatcaaatctcaaactgagatcatcaaagaattactcgcctatcttcaaacccattttccccaagatcactttacgaaagaatcattatcttttttaaataatgattttagtaaggaaaataaccttgattttttagctaacttaaaacatacctatacccaagaaaaactgttccaacaactcttaaaaattattagtccttcttttgaa…	MLTNEQKALKQIISYMKQNKVEQLNFYFQLIDPQSFLDKQHTKIFQALKYLTLNQTNTHPFDKIKSQTEIIKELLAYLQTHFPQDHFTKESLSFLNNDFSKENNLDFLANLKHTYTQEKLFQQLLKIISPSFENKDPYHKNLYYQEIFDKLRKFMSFIPHSSDKTLLTLNQMASCHPEFFETDNQAKQKIQ
scaffold_150	fig|33926.187.peg.338	peg	scaffold_150_696_577	696	577	-	hypothetical protein				caagtaattaacttattttccaattcagccaacaatttcttacaaaacttaattacccgtcaattcatccctttttctaacatcaacatcattaaaaaagaaaaaaaggagttaatataa	QVINLFSNSANNFLQNLITRQFIPFSNINIIKKEKKELI
scaffold_151	fig|33926.187.peg.339	peg	scaffold_151_1_456	1	456	+	hypothetical protein				ttaccttttgatttacatcatgatgaatatcaaattaatggtttttatctttccaatattttaaaatttgataaaaaacatcctttttatgatttattaagaaatcatattttgtttttaaataataaaaaaccggtaatatgtcctaaagatgatttttttggggataaaaataatactttagaagcaaaagattttgataaaaatcaaaataaatatattcaaaaatatattacaaaacaaggtaaattatcatgttcttttattactgttttttatgctaaaaaattatttaagaattatttaaaaagcaaaacatataatagattatgttctaaattgaattatttttttgatattaataaattaaaatcaaaagttatttttaataataattta…	LPFDLHHDEYQINGFYLSNILKFDKKHPFYDLLRNHILFLNNKKPVICPKDDFFGDKNNTLEAKDFDKNQNKYIQKYITKQGKLSCSFITVFYAKKLFKNYLKSKTYNRLCSKLNYFFDINKLKSKVIFNNNLEKQMSFICFDNYINPFEN
scaffold_151	fig|33926.187.peg.340	peg	scaffold_151_692_600	692	600	-	hypothetical protein				gtgagagtttacctagtttttatactagacattttgaaaaaaataaaatctgctcacggaattacttttttattatttatattgttattataa	VRVYLVFILDILKKIKSAHGITFLLFILLL
scaffold_152	fig|33926.187.peg.341	peg	scaffold_152_3_350	3	350	+	phage-associated protein				tattatgaaaaaacaataacaaaacctcttgaagggggcaagatgtctaaaattgatcaagaacgtgctgaagtaattgatgatattttagaaaaaactaaaaacatgaatgctattcaattatctgaaatttctcacaatcaacctacttgggattatgctttttattattattggcctaaaacaaaaagtaatacaatttctgatgatcttttattagaatttttttcaaaaaatgatctttttacacaaccaaaaaatttagaggaaatgtttcgtgatacttttccagattttttttgaacgaacaaaggatatgttaggataaatgatttctttaaaagataa	YYEKTITKPLEGGKMSKIDQERAEVIDDILEKTKNMNAIQLSEISHNQPTWDYAFYYYWPKTKSNTISDDLLLEFFSKNDLFTQPKNLEEMFRDTFPDFFWTNKGYVRINDFFKR
scaffold_153	fig|33926.187.peg.342	peg	scaffold_153_3_248	3	248	+	phage-associated protein				gatattttagaaaaaactaaaaacatgaatgctattcaattatctgaaatttctcacaatcaacctccttgggattatactttttattattattggcctaaaacaaaaagtaatacaatttctgatgatcttttattagaatttttttcaaaaaatgatctttttacacaaccaaaaaatttagaggaaatgtttcgtgatacttttccagatttttttgaacgaacaaaggatatattaggataa	DILEKTKNMNAIQLSEISHNQPPWDYTFYYYWPKTKSNTISDDLLLEFFSKNDLFTQPKNLEEMFRDTFPDFFERTKDILG
scaffold_154	fig|33926.187.peg.343	peg	scaffold_154_2_286	2	286	+	Replicative DNA helicase (DnaB) (EC 3.6.4.12)				atggaactacaaattcctattattgctttaagccaaatgaaccgagcaactttatcccgagaatctaagactcctaccctttcagatttgcgtgattcgggttccatcgagcaagatgccgatatggtaatgtttttgcatcgcgaaakttattatgaamaaraycmatttrcaaacsttgtwgatgattctactcagtttattatcgctaaaaatagggcaggtaaattaggtgaatgttgttttaatttccataaagaaattcaaagaatcgaggaaaaataa	MELQIPIIALSQMNRATLSRESKTPTLSDLRDSGSIEQDADMVMFLHREXYYEXXXFXNXXDDSTQFIIAKNRAGKLGECCFNFHKEIQRIEEK
scaffold_154	fig|33926.187.peg.344	peg	scaffold_154_286_678	286	678	+	hypothetical protein				atgttaatttcagaaaaaatcttatcccaaatcaaacctgataattactttaaatatccttttaatcaatatatgaaattaaatcatcaaagtttgaatcattattttcaaatcaccaaaataaacccgcaaaaacaaaaagtgcttcgtggtaaaattaacgaatccctaattttaatttattttcggcattatggaatcaccaaacaatattctcaagcttatttgttttttattcccgatattaaatttgatttagtattgtttaccaaaacaaaacgcattattgcttttaattttaaaacttgccttcgtgaacgttataaacaagctatcatcgaagcccaacaactaaaaaaactcgatacgcgttttgaatattatttgttaact	MLISEKILSQIKPDNYFKYPFNQYMKLNHQSLNHYFQITKINPQKQKVLRGKINESLILIYFRHYGITKQYSQAYLFFIPDIKFDLVLFTKTKRIIAFNFKTCLRERYKQAIIEAQQLKKLDTRFEYYLLT
scaffold_155	fig|33926.187.peg.345	peg	scaffold_155_1_189	1	189	+	hypothetical protein				acaattacatattatcctgacacaaataaaattaaagaaataaaatatttagatgacactaccaaacattttaatgaagaaggtaaacacataaaaactacttttgtagatggcaaaaccaaagaatttgatccagaaactcaaaaacttgaggtgttccaaaactttggacaactttttactttttaa	TITYYPDTNKIKEIKYLDDTTKHFNEEGKHIKTTFVDGKTKEFDPETQKLEVFQNFGQLFTF
scaffold_155	fig|33926.187.peg.346	peg	scaffold_155_290_679	290	679	+	DNA-directed RNA polymerase specialized sigma subunit				atgttaagacaaaaattatttaaagtttttttaaaaaataaaaagaatttagcaattcgcgatcaattaatcgagtttcattatcccttggtaaaaaaaatagttaaacaatttaaatatttccctaaagcacttcaaagagaagatttataccaagaaggaattttaggtctaatcaaagctttaaataattaccaagatttaggatgtgattttattgtctatgctaccccaacaattaaaggtgaaatcacagaacttattagaggcatgcaaattacttcaacttccagagaggcttttcggaaagaaaaacaagtaagtaatattccttttgaagaaaaacaacaccaatctattaaagccaacaatctaaacccccatcaaatt	MLRQKLFKVFLKNKKNLAIRDQLIEFHYPLVKKIVKQFKYFPKALQREDLYQEGILGLIKALNNYQDLGCDFIVYATPTIKGEITELIRGMQITSTSREAFRKEKQVSNIPFEEKQHQSIKANNLNPHQI
scaffold_156	fig|33926.187.peg.347	peg	scaffold_156_270_1	270	1	-	Thymidylate kinase-like protein				atgatgaaattaatcgtttttgaaggcattgatggcagtggtaaaacttcactaattcgcaccctgcaaccccaattaaaaacccctcatcaactgtatcaaggtttagggagtagttccattgggaaggaaattagagatttatttttaaattttcaacaagtagattatctcactcgtttttatttaagtctggccaatatgtcgcaaatccaagcggaattaattgttcctcaattaaaaaatcaccaattaatcatcttagaccgt	MMKLIVFEGIDGSGKTSLIRTLQPQLKTPHQLYQGLGSSSIGKEIRDLFLNFQQVDYLTRFYLSLANMSQIQAELIVPQLKNHQLIILDR
scaffold_156	fig|33926.187.peg.348	peg	scaffold_156_442_344	442	344	-	Putative DNA recombination protein				atgattagagacagtcaaaaatatttagaacttttaaataaagctacagaagaattaacaaaaactacttatttaaaacaattaagtaaaatcaaataa	MIRDSQKYLELLNKATEELTKTTYLKQLSKIK
scaffold_157	fig|33926.187.peg.349	peg	scaffold_157_72_1	72	1	-	hypothetical protein				atgcaacaatcacgtttaaaaaaacttaaaaataacaaattagcttttatttgtagtgaaataagggatgat	MQQSRLKKLKNNKLAFICSEIRDD
scaffold_157	fig|33926.187.peg.350	peg	scaffold_157_284_123	284	123	-	hypothetical protein				atgatacatttacaagatttaactatgaataaagaagatgttgttttagcttctcaaactagaaaaacatttaatgaaattaaaaaaggtaattttaataaagaacaaattataacttttgaaaatatttattttttgttaaagatattgattttggtttag	MIHLQDLTMNKEDVVLASQTRKTFNEIKKGNFNKEQIITFENIYFLLKILILV
scaffold_158	fig|33926.187.peg.351	peg	scaffold_158_670_269	670	269	-	hypothetical protein				gttaaattttttaaaactaaactttatcaaaatatttcagattttaaaaaattatttattaatgataaaaatttagaaaaatctttcttaaaatctcgtattttttcttcaaaagaattaaatgatactgaatttaatttgcaaaaattaacaaagtcggaagaatatatttgggaacaattgaaatcttttggatttaaagaacaagatttaaaagctattggatatattagtataaaagaatttgaaaaacttggatataaattatataaattggatcttcttgtacatatattgtatggattggaatctttgggatatgttagagtggaccaaataatacattttttggattctgaatatgatttaactaaattaaaaaatgctggatataattgt…	VKFFKTKLYQNISDFKKLFINDKNLEKSFLKSRIFSSKELNDTEFNLQKLTKSEEYIWEQLKSFGFKEQDLKAIGYISIKEFEKLGYKLYKLDLLVHILYGLESLGYVRVDQIIHFLDSEYDLTKLKNAGYNC
scaffold_159	fig|33926.187.peg.352	peg	scaffold_159_662_195	662	195	-	hypothetical protein				tataaccctgttaatggtaaattaattaaagaagaaaatcataatgatggacttattaaagaatatgataaagataatggagataaagaatattatagtttaataactcctaatttagtaaaaaaaatagaaacagaagttgataaattaacaaatgataataaacaacaccatcagtatcatgaaccagataatatttttgaaaccacaacaacccaacaacaagaatcaaaaaaacaaccaactcaacaacaagaaaaacaaaaagaaagaaattattactatgaagatggcaaaacaattcattatgttgaattgtatgaaataagaacaggtaattatatcaaaagaacctattacaataaagatggcaaaaaatatcttatagcagattttaga…	YNPVNGKLIKEENHNDGLIKEYDKDNGDKEYYSLITPNLVKKIETEVDKLTNDNKQHHQYHEPDNIFETTTTQQQESKKQPTQQQEKQKERNYYYEDGKTIHYVELYEIRTGNYIKRTYYNKDGKKYLIADFRNGILKTQTYYNPDGTIREEKTY
scaffold_16	fig|33926.187.peg.353	peg	scaffold_16_332_15	332	15	-	Ribonucleotide reductase of class Ib (aerobic), alpha subunit (EC 1.17.4.1)			icw(2);Ribonucleotide_reduction	ttgcaaaaatacacccactcgcaaattaaagaaatctaccaaattgcctaccaaaaaaacttcactttcctaatttttatgggagctttcaaatttcaccacgattacacccttaaaactcgcggcaaacaacactatttagaaacctacgaagacccgcttgtcagtaaacgctctttatcatgccaaaggcgactttgaaattgccaaacacctcattgtatacttaatcaaccaagactttactcctgcaactcccactttgttcaacacaagcaaaaaaacatcgtggcgaatttatctcttgctttttgttag	MQKYTHSQIKEIYQIAYQKNFTFLIFMGAFKFHHDYTLKTRGKQHYLETYEDPLVSKRSLSCQRRLWNCQTPHCILNQPRLYSCNSHFVQHKQKNIVANLSLAFC
scaffold_16	fig|33926.187.peg.354	peg	scaffold_16_522_304	522	304	-	Ribonucleotide reductase of class Ib (aerobic), alpha subunit (EC 1.17.4.1)			icw(2);Ribonucleotide_reduction	ttgccgccttggattacactcaacaatcaaatcattgacgaacaaggaaacatcaaagacctaaataaagacaaagaagctttacaaagttttttgcaagaaggagttttgcccaaactaaaacgttttgccactttgcaagaaaaattaacttttttacaaaaaaaacgaatattatgaaagtgcttttttgcaaaaatacacccactcgcaaattaa	MPPWITLNNQIIDEQGNIKDLNKDKEALQSFLQEGVLPKLKRFATLQEKLTFLQKKRILWKCFFAKIHPLAN
scaffold_16	fig|33926.187.peg.355	peg	scaffold_16_746_570	746	570	-	Ribonucleotide reductase of class Ib (aerobic), alpha subunit (EC 1.17.4.1)			icw(2);Ribonucleotide_reduction	atgtctggcaataaaaattggggcaaaaactatggcaaagcaggcgacactatcgcttctacttataatgtgcctttggttctcaaattcgaagattcgggcatgccagaagaaagagcttttttaaaaaaatgacttgcttgctattgtaacgaccaaaaattgccttcttattaa	MSGNKNWGKNYGKAGDTIASTYNVPLVLKFEDSGMPEERAFLKKWLACYCNDQKLPSY
scaffold_16	fig|33926.187.peg.356	peg	scaffold_16_1304_1528	1304	1528	+	Seryl-tRNA synthetase (EC 6.1.1.11)			idu(1);CBSS-326442.4.peg.1852 idu(1);Glycine_and_Serine_Utilization idu(1);tRNA_aminoacylation,_Ser	atgtttttatatcatatattttattcattagaccacgtttatttagctgaaaaactagatattatggactttaaaagggcttccaaaatctttggtagtggattcgttgtttgcaaagggctaggagcgcgcctcgaaagaactttaattcaatttatgatggatcttcatagtaaaaaaaggttatcaagaaattattcctccttttcttcgataacagtataa	MFLYHIFYSLDHVYLAEKLDIMDFKRASKIFGSGFVVCKGLGARLERTLIQFMMDLHSKKRLSRNYSSFSSITV
scaffold_16	fig|33926.187.peg.357	peg	scaffold_16_2725_1973	2725	1973	-	hypothetical protein				atgtctaaaacccaaggtttttgtactctagtttttttaacactattaggtgtctttgtttattatatagttgttccttatttagcagaacaaggtataaaagaaaaagaaatatcaataaaggataaaactgcaaataatcttaatacaattaatgtcaatgaagataataattttgcattacgcgataagataaacgaacaacaaaacctcattaatgaattagaagaacaattaaaaaatgtggtagtttctgatgaaaaaacttccttgcttttttctgacactcaaaacccaccaacccccctttcaaactgtcatgtttttgataataatgatcataaagaatcctatatttataaaattaatggattgcaaacaaaattagctgaattaaat…	MSKTQGFCTLVFLTLLGVFVYYIVVPYLAEQGIKEKEISIKDKTANNLNTINVNEDNNFALRDKINEQQNLINELEEQLKNVVVSDEKTSLLFSDTQNPPTPLSNCHVFDNNDHKESYIYKINGLQTKLAELNMSETNLQLPPTSYEWSPKNNINSQNSKILTIEHDILNPHDRKEITKHEFDCVVNEIYDDCLTKTWDKILAKYATRHEKIAFPNFKKTAYDMYKVRDNMVPDGKILTVEKTIPRIKRM
scaffold_16	fig|33926.187.peg.358	peg	scaffold_16_3631_2936	3631	2936	-	Cell division-associated, ATP-dependent zinc metalloprotease FtsH				atggaaggtcctcgatactctgataaaattacccaggctatttttccaagtggttcggtttttaaatattataatcctgaactttttccgagagataatttaattcaagaaatttattgttctaacggacaaatcctaaaacctgatttttctaatattccactttcccttacaataagaagccctttaaacccgacagttttaactgcttatcacgaagcaggacatgctttaatagctctaaaattccctcctgaattgtgcgaattacatgaaataaatattagagatgaaaatactaatttaggtgtttctcatggatatacattggtgcgtcatttgggaatgcaagttccaggcatttttgaaataagttttttacaagcttttggaggtgtt…	MEGPRYSDKITQAIFPSGSVFKYYNPELFPRDNLIQEIYCSNGQILKPDFSNIPLSLTIRSPLNPTVLTAYHEAGHALIALKFPPELCELHEINIRDENTNLGVSHGYTLVRHLGMQVPGIFEISFLQAFGGVAAQQYLANQGKLPREKIFLGIDGDFQTIEKMAIQKHKWNEVDLNKVFKAACNIITQHKELFEKLVGKINSKLTLEKVDIDQFLRENSELVDNLRNPNS
scaffold_16	fig|33926.187.peg.359	peg	scaffold_16_4401_4012	4401	4012	-	Cell division-associated, ATP-dependent zinc metalloprotease FtsH				atgatgaaaaatgggcaacacgatgcgatcgtgatttttattggcaacacttttttaagtggcaaaaaggaaagtaataacagatttggagaagaaaaacttaaattagtgtcttattcttcaagttgggaatggtttttaattaaaccttttactagtatcttttcagtaatagttactatgttttctccaattacatcagctatttggatgttgcatcttttaagttttagaggcggaagaatgcgtaaattacaagacgcatcattaaatgattctcaaaatactgataaattaaccttcaaagatgtagcaggaaatgaagaagaaaaagaagaactacaagatatagtagatttcttaaaaaaaccaaaaagtatgtttctttag	MMKNGQHDAIVIFIGNTFLSGKKESNNRFGEEKLKLVSYSSSWEWFLIKPFTSIFSVIVTMFSPITSAIWMLHLLSFRGGRMRKLQDASLNDSQNTDKLTFKDVAGNEEEKEELQDIVDFLKKPKSMFL
scaffold_16	fig|33926.187.peg.360	peg	scaffold_16_4649_4533	4649	4533	-	hypothetical protein				atgaattttttaaaactttttgaaaaacccaaaaaattttttattagcagtttattatttgtagtttttttagctgttgtatttgaattaaaaaaaacaatggtacgagccttataa	MNFLKLFEKPKKFFISSLLFVVFLAVVFELKKTMVRAL
scaffold_16	fig|33926.187.peg.361	peg	scaffold_16_5066_4839	5066	4839	-	hypothetical protein				atgaatgacaataaacaattagataaagttttcttagatgatttaagtgatcaatgttataatatgagatttagtcctgcagatttaaaatatttagccaatgaagcagctctcaaagctcttaacaaaaacaaagctccagaaaacgattatgttgaaaaagtagatatccaagaagcttttgaaaaagcacttaaagaaaaacaacaaaaaattaaaacaccataa	MNDNKQLDKVFLDDLSDQCYNMRFSPADLKYLANEAALKALNKNKAPENDYVEKVDIQEAFEKALKEKQQKIKTP
scaffold_16	fig|33926.187.peg.362	peg	scaffold_16_5443_5315	5443	5315	-	Cell division-associated, ATP-dependent zinc metalloprotease FtsH				atgggagaaagtgaagctaaaataagagctttatttaaaaaagcgcgtgcttataacagtccttgtattatttttattgatgaaattgatgctttagttatccaaaagaggtgcaactgatggcgataa	MGESEAKIRALFKKARAYNSPCIIFIDEIDALVIQKRCNWWR
scaffold_16	fig|33926.187.peg.363	peg	scaffold_16_6286_5573	6286	5573	-	hypothetical protein				atgaaaacaatcctgctgataaaaaattcaggagataaaaatactccgaagaccgaagaaaaaactggaaataataaaacttctaaagaacaagaagaaaaacagcatcatagcgatgaagaaacattaaaagttgttatagaatttgaatctagtactggcaaagaagccaaacaaacagtatatcaaagtgatggaaaaacattagattatattatagaatatgatctaacaactgaaaaagaaaaacaacaatttttatacaaaaatgatgacaaagttgattggttaagtgataaaacttggcaaaaaacatatgaaaaaaatagcgaagacaaagaattagaaaaaacatctaaaccttattctttaaaacttgatgaattatttgatgaaaac…	MKTILLIKNSGDKNTPKTEEKTGNNKTSKEQEEKQHHSDEETLKVVIEFESSTGKEAKQTVYQSDGKTLDYIIEYDLTTEKEKQQFLYKNDDKVDWLSDKTWQKTYEKNSEDKELEKTSKPYSLKLDELFDENTELSIFLMNLQNDQKLNQELQKSLNCYDFDFTNEVTATLLEDKNKAKITAKNESKKIKGEIVIQRKEPLNEFLPNVKGYDNVKQELKTIFDFINNSARYQLYGA
scaffold_16	fig|33926.187.peg.364	peg	scaffold_16_7011_6898	7011	6898	-	hypothetical protein				ttggttattaccattatttttatttttttaaaaaaagaagtttttttaattatttatttgaaaaaatatattcataacaaaaagaaaatagaaaagagtgaacataataaatag	MVITIIFIFLKKEVFLIIYLKKYIHNKKKIEKSEHNK
scaffold_16	fig|33926.187.peg.365	peg	scaffold_16_8353_8496	8353	8496	+	hypothetical protein				atggcaaaatactcaagacgttcttttagaagaaataaattaaactttaactggttttttaatgcgttgggttttacctattttaagtattgttataccttttgtaattgtttgcgcttcaaaaggctatttgattataaataa	MAKYSRRSFRRNKLNFNWFFNALGFTYFKYCYTFCNCLRFKRLFDYK
scaffold_16	fig|33926.187.peg.366	peg	scaffold_16_8729_9484	8729	9484	+	hypothetical protein				ttgagtgttaatggtataaaaggatattatatttataagttaagtcaagaacaattaaaaataattcagtataataaaagttctttgaatattttagctggtccaggaactggtaaaattacagttttaaccgaacttgttaaatatttgattaataaattaaatattttatctgaaaatattttgattttatcttttaataaaagtgctgttgaagagatcgaaaagcgtcttttaatagaaaatgttaaaattatgacttttcatggattaagtactagtattttaaagaaaaatattaatttatttaataataaatttaatgataattttgaaattatagatgatttaaaaaaagaaaatattattaaacatcttttaaagtctgataatcttttt…	MSVNGIKGYYIYKLSQEQLKIIQYNKSSLNILAGPGTGKITVLTELVKYLINKLNILSENILILSFNKSAVEEIEKRLLIENVKIMTFHGLSTSILKKNINLFNNKFNDNFEIIDDLKKENIIKHLLKSDNLFSTSAGFCEVKYGIYKVKNNINNLENIKNNYFYYKYCNYLKENNLIDFDDLNKYIYQLFLNEKYLLIDFQSKYKYILIDEIQDINFYQYQLIKLLSQKSILFIVGDLNQSIYSFRGSKNI
scaffold_160	fig|33926.187.peg.367	peg	scaffold_160_319_2	319	2	-	Replicative DNA helicase (DnaB) (EC 3.6.4.12)				atgatgattgaagccgaacgcgctttgttgggggttgtccttttaaaccccaaaataatttcttcagtttttaatgaaattacagaaattgacttttacagtcctcgtcataaatatatttttaaagccatgaaaactttacatcaaaataataaaaaaattgattatgtttctataagtgctattttagaaaatgaaaaattattaaaacaaataggaggagttgattatttaaatgaattatctgattcgatgccttctcctcgacacttagaaacatacattgatttaattaargaaacatctttaaaaagagaa	MMIEAERALLGVVLLNPKIISSVFNEITEIDFYSPRHKYIFKAMKTLHQNNKKIDYVSISAILENEKLLKQIGGVDYLNELSDSMPSPRHLETYIDLIXETSLKRE
scaffold_160	fig|33926.187.peg.368	peg	scaffold_160_618_391	618	391	-	hypothetical protein				atgaattatcaaaaaaatacaactacttactacaatactgatggtaaaacaatttgcggtattcacgaacatgcccctgatacatggaattttattaaaacaacttggtttaataaagatggcaaaacaatcaactgtattactgaatatgatcccataacagaagaaccaatcaaagaaacctattacaattatgacggaaaaattaaagaagaaaaaactttttaa	MNYQKNTTTYYNTDGKTICGIHEHAPDTWNFIKTTWFNKDGKTINCITEYDPITEEPIKETYYNYDGKIKEEKTF
scaffold_161	fig|33926.187.peg.369	peg	scaffold_161_2_163	2	163	+	hypothetical protein				aaacatacaattaataaatatttaaattcctttaaatattttattgccgctcaattgcaagccaagggtgtttgrcattttcatattatgtttaatattgatttattaaagctttttggtcataataataaaatgatgtgtcaaaaaaggtttattgtttaa	KHTINKYLNSFKYFIAAQLQAKGVXHFHIMFNIDLLKLFGHNNKMMCQKRFIV
scaffold_161	fig|33926.187.peg.370	peg	scaffold_161_156_482	156	482	+	hypothetical protein				ttgtttaattcagaatttttagaagacaaaaaatattatcaaaatcaatcacaaaaatataatatgaaaaatggatggyctattataaactctccaagtttaattgtccctaatrtttttaaattatgggctgatatcgtaagagataatttrccaaacttaaaaaaacttaatcctcgtagtcaaaatttacaattattttataaagataaattaaataatactacaaaaatagaaattaatgaatgtaaaataaaaaaacttttattaataaagatgcttctgaaattattgctgaatatgttagtaaatatgatgctggtttaa	MFNSEFLEDKKYYQNQSQKYNMKNGWXIINSPSLIVPNXFKLWADIVRDNXPNLKKLNPRSQNLQLFYKDKLNNTTKIEINECKIKKLLLIKMLLKLLLNMLVNMMLV
scaffold_162	fig|33926.187.peg.371	peg	scaffold_162_2_205	2	205	+	hypothetical protein				acttattataatgttgatggtaaaacaatttgcggtattcacgaacatgcccctgatacatggaattttattaaaacaacatggtttaataaagatggcaaaacaattgactgtattactgaatatgatcccataacagaagagccaawcaaagaaacctattayaattatgacggaamaattaaagaagaaaaaactttttaa	TYYNVDGKTICGIHEHAPDTWNFIKTTWFNKDGKTIDCITEYDPITEEPXKETYXNYDGXIKEEKTF
scaffold_162	fig|33926.187.peg.372	peg	scaffold_162_277_504	277	504	+	Replicative DNA helicase (DnaB) (EC 3.6.4.12)				atgattgaagcagaacgcgctttgttgggggttgtccttttaaaacccgaaataatttcttcagtttttaatgaaattacagaaactgacttttacagtactcatcataaatatatttttaaagccatgaaaaccttacatcaaaataataaagaaattgattatacttctataagtgctattttagaaaatgaaaaattattaaaacaaataggaggatttaattaa	MIEAERALLGVVLLKPEIISSVFNEITETDFYSTHHKYIFKAMKTLHQNNKEIDYTSISAILENEKLLKQIGGFN
scaffold_163	fig|33926.187.peg.373	peg	scaffold_163_661_2	661	2	-	ATP-dependent Zn protease				gcttacaaaaaaacggctaaatggtctcaacaaaaccctcaaacccacgaagttatgttgccttctgatatcgaagaagttttacaactaaaattaaaaacaaaacccgatcatcaacaagtgaaacaacgccgagcagcttgtgaaaatcaatacgcccaatggcgagaaggaatccttcaatatttagataaacccaaagatgaaactaagattgaatgtcgctatacctttgatggtttaaacggaattggttattacgaacgtcaatattatcaaatccaatctgaattagaaaaggttcaaactaaattaactaaaattcacaaagaaaataaaatctcccaattagaacaagagttaataattttaaaccaaacccctgacaaatacgaacaa…	AYKKTAKWSQQNPQTHEVMLPSDIEEVLQLKLKTKPDHQQVKQRRAACENQYAQWREGILQYLDKPKDETKIECRYTFDGLNGIGYYERQYYQIQSELEKVQTKLTKIHKENKISQLEQELIILNQTPDKYEQTIKDKNQEIMDIKTKLKRYPAREEKLRKELKLVENRRETQKEPSNLVCYIKDRHPFDRWNKRGLTYDCTTLNGFNSSCFDTKVDSQL
scaffold_164	fig|33926.187.peg.374	peg	scaffold_164_660_1	660	1	-	hypothetical protein				gatggaagagcagaagttccagcagacggttggcggctggaccatcatcggcgatcagatccagatccgccccattgtgccgaatgcggcgacggtgcgcttctactacctgtccaatctgatagccaagaccgccgacgcccagcgcattccggcattcatggccgacaccgacacgttccgcctcgacgagcgcgttctaaagctcggcatcatctggcagtggaaagccaacaaggggcaggcctacgccgaggacatgacgaactacgaggaggctctggcctatgcgatcggcgccgacaagggatcgaacgttcttgaggtgcgccgtggccgtctgaccgccgaggcttggccttatccgggggttctcggacgatgaggcaggcccttcgc…	DGRAEVPADGWRLDHHRRSDPDPPHCAECGDGALLLPVQSDSQDRRRPAHSGIHGRHRHVPPRRARSKARHHLAVESQQGAGLRRGHDELRGGSGLCDRRRQGIERSWGAPWPSDRRGLALSGGSRTMRQALRRFPVSQPSQQRARSYTFPAPTRGLILNENLASAGGAGAGVLDNYFPTQTSIRIRGGSRRVATIGTMPVVSLITYSTALKKAIFAASE
scaffold_165	fig|33926.187.peg.375	peg	scaffold_165_254_658	254	658	+	hypothetical protein				atggctatttttggaggtttgatatttttagataataaatacgatataacaaataaaaaacctaaaacttatgatatcccaagtaacaaaactgaagtaaaagaagaatatttttacggataccaaattcacgatccaaaaaaaatatcaaaaaaacaccctatcccatcaaacgaaaaaccatatttaggttctgatggaaaaacatggtatttatataaaaattcacccgaaactcttcaaggcacaccgatgattgatataaaatacaccttctatgggttagatggtttaggcaaaggacaatataaagaatacgaaccaactgacatcccacctttctacaaaaacccttttaataaatggaaatataaagacgaccaaattgattattttcgt…	MAIFGGLIFLDNKYDITNKKPKTYDIPSNKTEVKEEYFYGYQIHDPKKISKKHPIPSNEKPYLGSDGKTWYLYKNSPETLQGTPMIDIKYTFYGLDGLGKGQYKEYEPTDIPPFYKNPFNKWKYKDDQIDYFRSF
scaffold_166	fig|33926.187.peg.376	peg	scaffold_166_3_359	3	359	+	ATP-dependent DNA helicase UvrD/PcrA			idu(3);CBSS-393121.3.peg.1913 idu(3);DNA_repair,_bacterial_UvrD_and_related_helicases	aaatataaatatattttgattgatgaaatacaagatattaatttttatcaataccaattaattaaacttttatcccaaaaatcaattctttttattgtaggtgatttaaaccaaagtatttatagttttcgtggttctaaaaatatttatattgatttattaatacaaaattttaatatgcctactttttatttaaaaactaattataggtcatctaataaaattataaaattagcaaataatttaattaattataattatgaagccaaaaataaagataaatataagattaaatcttttaaaaagatgatagtaataataaagttttttatcataattttgttaattgttatatag	KYKYILIDEIQDINFYQYQLIKLLSQKSILFIVGDLNQSIYSFRGSKNIYIDLLIQNFNMPTFYLKTNYRSSNKIIKLANNLINYNYEAKNKDKYKIKSFKKMIVIIKFFIIILLIVI
scaffold_166	fig|33926.187.peg.377	peg	scaffold_166_500_655	500	655	+	hypothetical protein				ttgattaaaggaattaataaaaaaacttcaattattaattttccatcttgtagtaaaaatactaaatgtattttatctaaatattctattgaagaattaaatttaattaaggtttctttattaaaaatttatcaaaaaagtcatactcaacaaaaa	MIKGINKKTSIINFPSCSKNTKCILSKYSIEELNLIKVSLLKIYQKSHTQQK
scaffold_167	fig|33926.187.peg.378	peg	scaffold_167_1_207	1	207	+	hypothetical protein				ccacctcaaaatttaatcaaacttaatgaagccacaacaaacttagacaacgtatctaaagaattagcaaattatgaaaatgaactaaaaaagactcaactagaatataatcaattattagaaaaccaaaaccccgatgatactttaaaacaagaattgaataacaaagaaactcatattaaaactttaaaagatgaaatacaataa	PPQNLIKLNEATTNLDNVSKELANYENELKKTQLEYNQLLENQNPDDTLKQELNNKETHIKTLKDEIQ
scaffold_167	fig|33926.187.peg.379	peg	scaffold_167_256_651	256	651	+	hypothetical protein				ttggaaaataaaaacttaaaagaaaaatatactaatgatttagacaaaatcaaacaagaacttgatgcaactaaaatcgaaaacaaacaactagaaaaagaaatgcaagagatacaagatgaattggttaaaaacggtaacgctgatgaaacattatttaaacaactaaacgaaaaacaatctaaaatcaaagagctaaatggtaaaactaataacttagaaaccaatgaggcacaattacaaacaattatcaaacaaaaagatgaagaaataaatcaactacaacaaaccatccaagaacaagcccaagaaattcaaagattaacaattgaattagaccgccaaatagaacttttcgccgaacgaggtaaaaagattttacaattagaaggaaca	MENKNLKEKYTNDLDKIKQELDATKIENKQLEKEMQEIQDELVKNGNADETLFKQLNEKQSKIKELNGKTNNLETNEAQLQTIIKQKDEEINQLQQTIQEQAQEIQRLTIELDRQIELFAERGKKILQLEGT
scaffold_168	fig|33926.187.peg.380	peg	scaffold_168_207_94	207	94	-	hypothetical protein				atgactttaagacaartattaaktttaattgctcttrgttgtatttttatatttgyakcttataaacttggttttattgttcctgatgcaactaaaattacatggattaaataa	MTLRQXLXLIALXCIFIFXXYKLGFIVPDATKITWIK
scaffold_168	fig|33926.187.peg.381	peg	scaffold_168_393_226	393	226	-	hypothetical protein				atggcaagaaattacagacgttcttatttcagtaaaaaaacttttagaagaagaaaaaaaatgactttaggaagtttttttatgtattgggttttacctacattaggtattgttattcctttgattgtttattttgcttcaaaaggttatttatcaatagctaaataa	MARNYRRSYFSKKTFRRRKKMTLGSFFMYWVLPTLGIVIPLIVYFASKGYLSIAK
scaffold_168	fig|33926.187.peg.382	peg	scaffold_168_570_442	570	442	-	hypothetical protein				atggcaagaaattacagacgttcttatttcagtaaaaaaacttttagaagaagaraaaaaatgactttaggaagtttttttatgtattgtgttttccctacattaaatttgtttccttattgtttctaa	MARNYRRSYFSKKTFRRRXKMTLGSFFMYCVFPTLNLFPYCF
scaffold_169	fig|33926.187.peg.383	peg	scaffold_169_2_310	2	310	+	hypothetical protein				gaaattaaatgtccttttatagaaaataataaagtttcttcaacttggaattcatttttttcaaataaacaagtgccatctaattattgggctcaagttcaatgccaattatattgtagtcaagctagttttgcgtgctttttagtttattttaatgacactaattatcacgttgtaaagatttataaggataacaatttcatccaaaaaatgattgcagatggaaaaaaatatttagaattattaaacaaatcaaaacaagaattatcccaaacaatttatttaaaaaaattaattaaatttaattaa	EIKCPFIENNKVSSTWNSFFSNKQVPSNYWAQVQCQLYCSQASFACFLVYFNDTNYHVVKIYKDNNFIQKMIADGKKYLELLNKSKQELSQTIYLKKLIKFN
scaffold_17	fig|33926.187.peg.384	peg	scaffold_17_1166_3	1166	3	-	hypothetical protein				atgagtagactagatttaaataaaaattcacgaactaaaaaagttaataaatctttaattataattttaattgctgttttcctttctttggtttttatagcagtattacatgcattgaatttttttaatgtatttagcaccaaaaagaagagtacttttaaaacttttaaaccaatagctgattcttttttagaagcttttgatacaacttccgattctgaagtacaaaaacagttaatgtcttgggaatacggtctaaatggtttaggtaaagaagataatgaacacacatttgaaaaacatcttgttcatgaagtaagattaaaagaagcttctagacaagatacagttgttaataaagcctttttaaaaaactataatagattacatgtttcttat…	MSRLDLNKNSRTKKVNKSLIIILIAVFLSLVFIAVLHALNFFNVFSTKKKSTFKTFKPIADSFLEAFDTTSDSEVQKQLMSWEYGLNGLGKEDNEHTFEKHLVHEVRLKEASRQDTVVNKAFLKNYNRLHVSYQVILVQKNRIDDDSYNPNLGDVILVDTHTEGQERDPYLIKQDGYGNEAKDSIFRVRIEYKDGWDNNTPYNSTNNTSEPEYINEYYYDQVREEPVYSNARIFYDEVRTDRIPTGQTRTTPAYTGQQPRTENLPGTRTTPAYTGQQPLRTDRTPTGQTRTTPAYTGQQGKTRQVPNPNYGKNTSSTTSNTNTSNDGKKPFIQKRFFTNYGANEEAFDYNLFNQENQYNKLYDNPVFYKNEGNGEQILQSQHELFFDL
scaffold_17	fig|33926.187.peg.385	peg	scaffold_17_1874_1749	1874	1749	-	hypothetical protein				ttgttagtcttttttttgcccttttgcccctttacatcctattttttgtttttcgcttcgcttttttctcacttttttgtcccttcgtgcatcttaattgttgtatcccttaaaaaaatgttataa	MLVFFLPFCPFTSYFLFFASLFSHFFVPSCILIVVSLKKML
scaffold_17	fig|33926.187.peg.386	peg	scaffold_17_3178_3047	3178	3047	-	hypothetical protein				atgatttgacaattatatattgcttgttatgattttagtagtttgttagaaaccaaacaaaacaatttacctaaaccaaaaaataacaaaatactaaatctcaaaaaaccctcaaaaataattaatccttaa	MIWQLYIACYDFSSLLETKQNNLPKPKNNKILNLKKPSKIINP
scaffold_17	fig|33926.187.peg.387	peg	scaffold_17_3496_3281	3496	3281	-	hypothetical protein				atgaattgtaggggtaaagttgatattaaagttgatttttatcaaattacttatgttattaaatgtaaaatgtttgctaaaattcctaataaagagatggaacaaattgaccgtgcctatgatcaattaatgaattatactaatcatcaaaataaagaaagtgttattttttctttaataaagaccctaaagaccctaattttaaaggacaattag	MNCRGKVDIKVDFYQITYVIKCKMFAKIPNKEMEQIDRAYDQLMNYTNHQNKESVIFSLIKTLKTLILKDN
scaffold_17	fig|33926.187.peg.388	peg	scaffold_17_3652_4044	3652	4044	+	hypothetical protein				atgtgattggaacgttcttttgcatcaagttttaaaatattagatttattttctgcggttaagaaaattagatccaccaaaggctttaactctctttttattgattctaattattctttgaataaaattattttgccatcctcaatttcttgaatttttctttctgttaaagcaatcaattgaagttattcttttaattgtaaaacaactctttgagctaattgatttgtcttattatctctttgctcttgtgttttaggttattttgtggctttggatcaaaaaggttctttaacatctttaaaactaaaatatcctaacttacttgcaacaattataaaaactaacaaagaaaataacattacaattaaggaacacacaaaaaatcaataa	MWLERSFASSFKILDLFSAVKKIRSTKGFNSLFIDSNYSLNKIILPSSISWIFLSVKAINWSYSFNCKTTLWANWFVLLSLCSCVLGYFVALDQKGSLTSLKLKYPNLLATIIKTNKENNITIKEHTKNQ
scaffold_17	fig|33926.187.peg.389	peg	scaffold_17_4243_4115	4243	4115	-	hypothetical protein				ttggctatattttttgttaaaattaaaatatatttgagatgtttgctttttttaatatatttttatttttgattaggttttgttttatttgttgttaatatttattttatttattattttcattcctaa	MAIFFVKIKIYLRCLLFLIYFYFWLGFVLFVVNIYFIYYFHS
scaffold_17	fig|33926.187.peg.390	peg	scaffold_17_4375_4542	4375	4542	+	LSU ribosomal protein L28p @ LSU ribosomal protein L28p, zinc-independent				atgagtaagtgttatatcgatgaaaaaaccacactttttggcaatcgtcgtagacacactatgaacgcaactaaaagaatttggaaagccaacttacaaaacgtaaaaattgttgacgaaaacggcaagattcaaaaattaaaaataacacacaaaaacatcgcataa	MSKCYIDEKTTLFGNRRRHTMNATKRIWKANLQNVKIVDENGKIQKLKITHKNIA
scaffold_17	fig|33926.187.peg.391	peg	scaffold_17_4624_4851	4624	4851	+	hypothetical protein				ttgtggcaaaaacacccaattggtaccacagttactagaatcaaaatagaaacttattctaattgtcaccttttttacactggcgctcaaatttttgtagttaaaacagatccagttgacaaatttaacaaatattatggtattccacaagaccaaaaaattaaaacagttcttttaaatgctgataaacaaaaagaaatcaccgaagaaaccgaagaacaagaataa	MWQKHPIGTTVTRIKIETYSNCHLFYTGAQIFVVKTDPVDKFNKYYGIPQDQKIKTVLLNADKQKEITEETEEQE
scaffold_17	fig|33926.187.peg.392	peg	scaffold_17_4975_5217	4975	5217	+	Thymidine kinase (EC 2.7.1.21)				atgacccaaaacgaccaagggcaaggatttattgaagttgtttgtgaaccaatgtttgcagacaaaacagaagcattaattcaacgaagtaatgaaacatcacaactcaacaaaaaaattttatcctttaaaccacaaatagataaccgttattctgttaaaaaaaaagataatttatcacaattacaaaactattcctgctattttaattgacaaaagcaaagaaattctcccgtttattaa	MTQNDQGQGFIEVVCEPMFADKTEALIQRSNETSQLNKKILSFKPQIDNRYSVKKKDNLSQLQNYSCYFNWQKQRNSPVY
scaffold_17	fig|33926.187.peg.393	peg	scaffold_17_5618_5737	5618	5737	+	hypothetical protein				ttgatctcaataattcgtttggaatgtggattaatacttaaaatatgggaaataacaaccaaaaacatattttttatgaaagaagttttaaaagaaaaccaaaaaacctacctccaataa	MISIIRLECGLILKIWEITTKNIFFMKEVLKENQKTYLQ
scaffold_17	fig|33926.187.peg.394	peg	scaffold_17_5846_5974	5846	5974	+	tRNA-specific adenosine-34 deaminase (EC 3.5.4.33)				atgaaagcatgcaaaaagataaacagtcgttttttaaatgatgtatctctttatatcactttagaaccttacttaatgtgtacaggagacatcatacaagcaggcatcaaaaatctttataagacctaa	MKACKKINSRFLNDVSLYITLEPYLMCTGDIIQAGIKNLYKT
scaffold_17	fig|33926.187.peg.395	peg	scaffold_17_6436_6600	6436	6600	+	hypothetical protein				atgatgcaatatgatagaggaccaactgtcatcaaacaacccaaacaaaaaaacttaaacaaagttattccgccaaaacttcttaccaacaaaacgcttgtatggaatcttattgatctagttttaaacaagaaacaatccaccaaaccgaagtacaaaatataa	MMQYDRGPTVIKQPKQKNLNKVIPPKLLTNKTLVWNLIDLVLNKKQSTKPKYKI
scaffold_17	fig|33926.187.peg.396	peg	scaffold_17_6681_6839	6681	6839	+	hypothetical protein				ttgactcctttggcaaaaaaatacaaatattatcaaactttaaaaaaacgaactaaattattactcttaaatccgatagctcaaacaatgcatcatattatcacattacccaagaggaataacaaaaaagaaactattacatctaaaaataacctttaa	MTPLAKKYKYYQTLKKRTKLLLLNPIAQTMHHIITLPKRNNKKETITSKNNL
scaffold_17	fig|33926.187.peg.397	peg	scaffold_17_7592_7440	7592	7440	-	Translation initiation factor 3			icw(1);Translation_initiation_factors_bacterial icw(1);Mycobacterium_virulence_operon_involved_in_protein_synthesis_(LSU_ribosomal_proteins)	atgcgttttcgtggtcacatgattaataattttcaattaggaaaaatagtttttaaacaagttattcaagatttaaaaaatctatctcaaattgagactcctttaaaattacaaagcaatcaactaacagcagttctgtcaccttttaaataa	MRFRGHMINNFQLGKIVFKQVIQDLKNLSQIETPLKLQSNQLTAVLSPFK
scaffold_17	fig|33926.187.peg.398	peg	scaffold_17_7809_7606	7809	7606	-	Translation initiation factor 3			icw(1);Translation_initiation_factors_bacterial icw(1);Mycobacterium_virulence_operon_involved_in_protein_synthesis_(LSU_ribosomal_proteins)	ttggtggtaaacgcagatgcctcaccgatggtagcgcgtctgatgaactaccaaaaacatcgttataacaaacaaaaaacttcgtgaagacaaaaaatccaaattagtgttttaaaagaaattcgtcttaatcctaccattgacaaaaacgatctaaatactaaaattaaacaagcccaaaaaatttttaaaacaaggcgataa	MVVNADASPMVARLMNYQKHRYNKQKTSWRQKIQISVLKEIRLNPTIDKNDLNTKIKQAQKIFKTRR
scaffold_17	fig|33926.187.peg.399	peg	scaffold_17_8559_8314	8559	8314	-	Threonyl-tRNA synthetase (EC 6.1.1.3)			idu(1);tRNA_aminoacylation,_Thr	atggattgtttctgtacaagtgcttttaattcccgtgtcttctcctctacatttggaatttaccaaaacattaaagaaatgttacaattacaaaatttcagagtagaaattaactctaaagatactactttggtttataaaattagagaatcacaaaaattaaaaattccttatcaagttgtaattggcggccataaaatgactaaaaatttaattacttttagaaaatatggctctcatttataa	MDCFCTSAFNSRVFSSTFGIYQNIKEMLQLQNFRVEINSKDTTLVYKIRESQKLKIPYQVVIGGHKMTKNLITFRKYGSHL
scaffold_17	fig|33926.187.peg.400	peg	scaffold_17_8597_8881	8597	8881	+	FIG00888383: hypothetical protein				atgtacttgttcaagatgtgccaaatcctgataataattttttgggataaattaatagaagtagtaaagacgatttttaaatttactattggtggtgttgttatttatttttttaaagaaattcaaaattttcttttaggatcttttattaaaataggtaatttattatttataattgtattaaaaatattagatattattttatttttatctaaattattttattttatatttaaaaatgttgtaataatgttaagttttgttttttcaatttataatattttt	MYLFKMCQILIIIFWDKLIEVVKTIFKFTIGGVVIYFFKEIQNFLLGSFIKIGNLLFIIVLKILDIILFLSKLFYFIFKNVVIMLSFVFSIYNIF
scaffold_170	fig|33926.187.peg.401	peg	scaffold_170_2_340	2	340	+	ATP-dependent Zn protease				atggttaattttgataaattaattcctagaggatatttattatatggccctcctggtactgggaaaagttttttaatcaaagctttatgtaatgaattaggaatacattatattgaattagaaccatcaagatttgataagacttacgctggcgaaggcaacgaagaattagaaaaaatatggcaagaagcagaatcacatgacaaaactattatctttattgatgaaattagtggactagctaatcgtgaagacaaaaattccaataatacaagcatcaatattgttaataatttattaactaaattagatggttttaaaagaagtgataaaaaatag	MVNFDKLIPRGYLLYGPPGTGKSFLIKALCNELGIHYIELEPSRFDKTYAGEGNEELEKIWQEAESHDKTIIFIDEISGLANREDKNSNNTSINIVNNLLTKLDGFKRSDKK
scaffold_170	fig|33926.187.peg.402	peg	scaffold_170_346_651	346	651	+	hypothetical protein				atgggagcaactaaccatttagataaaattgatagtgctttaagaagtagatttaacaaagaaattaaaattgatttattaaaagatgatgaaattgaaggatttttacaatttctagtagatgattatcaaattagttatcatgcttatcttcatttaaaagaaattgctaacagatgcaaaggcaaaaattattctaatagaaatttaaaagaaaaaataattgatagtgcttatattaaagccaaaaaatacaaacgtaaaaatcctaatcatgaagtaatgttagcttctgatttagatgaa	MGATNHLDKIDSALRSRFNKEIKIDLLKDDEIEGFLQFLVDDYQISYHAYLHLKEIANRCKGKNYSNRNLKEKIIDSAYIKAKKYKRKNPNHEVMLASDLDE
scaffold_171	fig|33926.187.peg.403	peg	scaffold_171_379_2	379	2	-	hypothetical protein				atgaaaattaataatttaagccaaagaacttatagatggtataatcatcgtaaaaaatatatcaacgcctccgaaataggaagcatcacaggaaataataaatttagaagtttagaacaactagtacatgacaaaatatttggagtaccttttattagtaataaatataccgaacacggcaacaaaaccgaaccaattgcacgtattttatttgaaaaaataactaacttaaactttcctgatactatatttactgacgatacattagatatgttttctgcaagtcttgatggttataaccaacaaaccaacactttattagaaattaaatgtccttttatagaaaataataaagtttcttcaactttttcttcaact	MKINNLSQRTYRWYNHRKKYINASEIGSITGNNKFRSLEQLVHDKIFGVPFISNKYTEHGNKTEPIARILFEKITNLNFPDTIFTDDTLDMFSASLDGYNQQTNTLLEIKCPFIENNKVSSTFSST
scaffold_171	fig|33926.187.peg.404	peg	scaffold_171_496_380	496	380	-	hypothetical protein				ttgataaaacaaatgagccaaaaaaaagaaaacaaaactaaaagttcattttcaattattccaaatccaaataacaattcaaaagaaaaaaataatttagaaagtgataacaactaa	MIKQMSQKKENKTKSSFSIIPNPNNNSKEKNNLESDNN
scaffold_171	fig|33926.187.peg.405	peg	scaffold_171_606_490	606	490	-	hypothetical protein				atgaatgacctaaatttcgccatcggatttatcgttggcgccctatttacaactgctttaatgtttattatcaaaaagatcttttttaattttcttcccattcccagaaattgataa	MNDLNFAIGFIVGALFTTALMFIIKKIFFNFLPIPRNW
scaffold_172	fig|33926.187.peg.406	peg	scaffold_172_643_2	643	2	-	Replicative DNA helicase (DnaB) (EC 3.6.4.12)				ggatttaataatatagatgatttaattggaggttttaaaccaggacaattaaatattttagctgcaagaacaggaatgggtaaaactgcttttatgttaaatttggcagtaaatattgccaaagtttatcmatcaaccctcaaaaaacataatattttgatatttagtttagaaatgacctctgaagaattagtcaaacrtttaattagttgtgaatctcaaattagtatcaaaaaaatggaacaacaacaattaacttgtgaagaaaggttggaattattgcaaacagaagaaaatttaactgaattaaatattttaattgatgatgatagaaataataaaatcgaagaagttaaaagaaaatgccgtcaattaaaatttcaccaagaacttgatata…	GFNNIDDLIGGFKPGQLNILAARTGMGKTAFMLNLAVNIAKVYXSTLKKHNILIFSLEMTSEELVKXLISCESQISIKKMEQQQLTCEERLELLQTEENLTELNILIDDDRNNKIEEVKRKCRQLKFHQELDIVFIDYLHLLRXDQFLNLNQAIGIITRELXKLAMELQIPIIALSQMNRATLSRESKTPTLSDLRDSGSIEQDADMVMFLHRE
scaffold_173	fig|33926.187.peg.407	peg	scaffold_173_1_396	1	396	+	hypothetical protein				tatgataaaatcatccccataaaagaaaaagaaataaataatatgaaactttataatgtgtttttaggagaaaacagcgatagaaaagatgctttagggtggcttcatcatcatttccccaacaaaacttttaaaagtaattttagttatgcyctttataatrataattctttaaataatgaaattaattttcaataccgcattaaagagmctacccctaaagattttttattagcttwttttgatggtggaactagaaatggcgccaataatgtttataatttagacgatttaacccaattgggtaatggtgcttcttctttgtatttttttggagcaataacaaaccttatatttcagaatctacttcttttgctcctgaaaattatcatttag	YDKIIPIKEKEINNMKLYNVFLGENSDRKDALGWLHHHFPNKTFKSNFSYXLYNXNSLNNEINFQYRIKEXTPKDFLLAXFDGGTRNGANNVYNLDDLTQLGNGASSLYFFGAITNLIFQNLLLLLLKIII
scaffold_174	fig|33926.187.peg.408	peg	scaffold_174_1_636	1	636	+	hypothetical protein				attactaattttttccctgaagcggctgctaaaattggtccagttgctcaagcagcttgggsaaaaactaaargttttgttaattggataaatgaacaaggaacaaattttctaaaatggttaggatgcttaccaaaagttgctagtttratatttagtggtattattatcacaattggccttattttagggctagcttgttttggtattccagcgataggaccttttatagggatctcaatattaattgcaacagctatttatacaagaataattggtggggataatcaacaaacccctaaagatgacttgccaccacaatctttagtagaagtttatgatctagatgctattaaaaaagaacaagaagaaaaactaaaacaagaattatcagaatat…	ITNFFPEAAAKIGPVAQAAWXKTKXFVNWINEQGTNFLKWLGCLPKVASXIFSGIIITIGLILGLACFGIPAIGPFIGISILIATAIYTRIIGGDNQQTPKDDLPPQSLVEVYDLDAIKKEQEEKLKQELSEYATELQKQGKSSEEIEKQTNNKKEELLQDLQKKKNNKSTELNDQTLTPQPTLKQPIHKQNQITNKTNTKSLLNPNVQQQV
scaffold_175	fig|33926.187.peg.409	peg	scaffold_175_632_3	632	3	-	hypothetical protein				cacccgacaggtgctggcggacgcggagcacggccaggggtcgtcgctgcgctacttcgaggtcggcgtcggcgggcacaccacgctcgagcaccacgagcacacgcacgtcgtgatccccatccgcggcaccggcgccgcgctcatcgargaccgcgtsgtgccgctcgcgstcaacgacgtcgtcttcgtgcccagctggggctggcaccagttccgcaacrysggcgacgagccgttcgggttcctctgcgccgtcacggccgagcgcgaccgcccggtgcgaccctcgcccgagcagatcgcggtgttcgagcaggacccggcgatcgcggcgttcatccgctactgagcgccccggctcagcgtggggcggcgctcagccgtctcgtcgcggta…	HPTGAGGRGARPGVVAALLRGRRRRAHHARAPRAHARRDPHPRHRRRAHRXPRXAARXQRRRLRAQLGLAPVPQXXRRAVRVPLRRHGRARPPGATLARADRGVRAGPGDRGVHPLLSAPAQRGAALSRLVAVGQNRIRSWSGSRYPRDRLASARGSSPPRGATTPLRRTTEIPSSSLXYELVRGGCAGQGRGSPSFRNVSRAESGPHDG
scaffold_176	fig|33926.187.peg.410	peg	scaffold_176_411_289	411	289	-	hypothetical protein				atgatacatttacaagacttaactatgaataaagaagatgttgctttaactcttcaagctagaaaagcatttgatgaaattaaaaaaggtaattttaataaagaacaaattgtaactttttaa	MIHLQDLTMNKEDVALTLQARKAFDEIKKGNFNKEQIVTF
scaffold_177	fig|33926.187.peg.411	peg	scaffold_177_315_145	315	145	-	phage-associated protein				atggataacaacaaaattaatatttttgatatcgctaattatattattacaaaatcaaaaaaactttcgaataataatttaacacacatgaagatgcacaaaattatttattattcatatataagttatttaataaaaaatcaaacatccaaaaccaaaagattaatttag	MDNNKINIFDIANYIITKSKKLSNNNLTHMKMHKIIYYSYISYLIKNQTSKTKRLI
scaffold_177	fig|33926.187.peg.412	peg	scaffold_177_630_541	630	541	-	hypothetical protein				ccagttaaacaatacataaccctttatacgaagaaatttaatactaaaccaatcgaagaagaatcaaccaaattaagaccaagaggataa	PVKQYITLYTKKFNTKPIEEESTKLRPRG
scaffold_178	fig|33926.187.peg.413	peg	scaffold_178_85_216	85	216	+	hypothetical protein				atgaatgacctaaatttcgccatcggatttatcgttggcgccctatttacaaccgctttaatgtttattatcaaaaagatcttttttaattttctcccattcccagaaatcaataataaagctgaaaaataa	MNDLNFAIGFIVGALFTTALMFIIKKIFFNFLPFPEINNKAEK
scaffold_178	fig|33926.187.peg.414	peg	scaffold_178_310_627	310	627	+	hypothetical protein				atgaaaattaaaaaattaaatcaacgaacttctgagtggtatcaccaccgtaaaaaatatatcaacgcctctgaaataggaagcattacaggaaataataaatttagaagtttagaacaactagttcatgacaaaatatttggaacaccttttactagtaacaaatataccgaacacggaaataaaaccgaaccagttgcccgtactttctttgaaaaaataactaacttaaactttcctgatgccatatttactgacgatatattagatatgttttctgcaagtcttgatggttataaccaacaaactaacacttta	MKIKKLNQRTSEWYHHRKKYINASEIGSITGNNKFRSLEQLVHDKIFGTPFTSNKYTEHGNKTEPVARTFFEKITNLNFPDAIFTDDILDMFSASLDGYNQQTNTL
scaffold_179	fig|33926.187.peg.415	peg	scaffold_179_3_269	3	269	+	hypothetical protein				aataaagtttcttcaacttggaattcatttttttcaaataaacaagtgccatctaattattgggctcaagttcaatgccaattatattgtagtcaagctagttttgcgtactttttagtttattttaatgacactaattatcacgttgtaaagatttatagagataacaatttcatccaaaaaatgattgcagatggaaaaaaatatttagaattattaaacaaatcaaaacaagaattatcccaaacaatttatttaaaaaattaa	NKVSSTWNSFFSNKQVPSNYWAQVQCQLYCSQASFAYFLVYFNDTNYHVVKIYRDNNFIQKMIADGKKYLELLNKSKQELSQTIYLKN
scaffold_18	fig|33926.187.peg.416	peg	scaffold_18_488_249	488	249	-	hypothetical protein				ttgcataaaaaagttcaaaaaaatcaatttttttcacaaaaagcactttttactgttgttgtttttttgaggattataatatacaatgttagtaaaatattttatcttaaaaaatggaggtttgaaatatataacgaagaagcatccaattcattaacaggtttaatgataggattaattgtatttttagtagctttagcagttttctttattgtcctttttttacaaatggggatatag	MHKKVQKNQFFSQKALFTVVVFLRIIIYNVSKIFYLKKWRFEIYNEEASNSLTGLMIGLIVFLVALAVFFIVLFLQMGI
scaffold_18	fig|33926.187.peg.417	peg	scaffold_18_848_1066	848	1066	+	hypothetical protein				atgaaaaacatgaaaactaaaaacaataaaaataataataccagcataatggaacacatccaaaagaattacaaaaaaataattatattaatgttgggtttgcttgcaactgccattggagtttttgccatttctaaacgttttaccaaacaaaaaacagatagtattgcaatttctaataaaaacttttcttttgaagtgaaaaaaaagactctttaa	MKNMKTKNNKNNNTSIMEHIQKNYKKIIILMLGLLATAIGVFAISKRFTKQKTDSIAISNKNFSFEVKKKTL
scaffold_18	fig|33926.187.peg.418	peg	scaffold_18_1099_1518	1099	1518	+	hypothetical protein				ttggtaaaattttcaccagaaacatatcaagaaaaaactgaaattgtctatgatgtggctttaaataaaaaaaatatgaaaataacacaagatttgtttttaagattagaaactacatttgaatctaaaggatttgttgctcaaaatcatttcggttcgcaaattgatgtttgggacaatgatcaaaaaacttatgttttgtatgatgattctcaaagacctaaagttgtttttgatacaaatggtgttgctacgatgagagtcaaattaacagtatatcaaattgaagaattagatgaagcaatcgaagaacctaccttaaatttattatctgaatatgaaattactgataaaaatgttaatagttttattggtggtggaaccgaagtttctgttttt…	MVKFSPETYQEKTEIVYDVALNKKNMKITQDLFLRLETTFESKGFVAQNHFGSQIDVWDNDQKTYVLYDDSQRPKVVFDTNGVATMRVKLTVYQIEELDEAIEEPTLNLLSEYEITDKNVNSFIGGGTEVSVFSDLAIS
scaffold_18	fig|33926.187.peg.419	peg	scaffold_18_1687_2025	1687	2025	+	hypothetical protein				atgcaacattttcaaaataactatgtgcctcctaaaaaaatgtctaatcaaactttttggctttggattgtaagtattacaacagttttattgtgtcttttttcttatttgcaatatgaaactaacatccaaaataaaaaagatatcaaagagcttatagaaaaatcacaaaaacaaattaaagaagacataactaccaaaactaaagaacaacaagaaacattatccaaaattaaagaaacccaaacaaatcaagaatgagatatgaatattattaaaggaacttttggtgctagcgttacttcttcggataaaggctacatcaatttccaaacatag	MQHFQNNYVPPKKMSNQTFWLWIVSITTVLLCLFSYLQYETNIQNKKDIKELIEKSQKQIKEDITTKTKEQQETLSKIKETQTNQEWDMNIIKGTFGASVTSSDKGYINFQT
scaffold_18	fig|33926.187.peg.420	peg	scaffold_18_2189_2449	2189	2449	+	ATP-dependent Zn protease				atggaattccgggaacaagaaaaaacaactctggcgcgagctgttgtcaaagaaactcaactccctttttttgaagttaatagttctatattttctcaaaagtataaaggagttgctcctcaaatggtactagatgaatgtgaaactatttttgcagacctgagtactattgaaaatggtagcgaaattgcaaatgtagtaaatgcttttaaaaatgaaattactagttttgaaaacgatgtaaatagtcccattttttaa	MEFREQEKTTLARAVVKETQLPFFEVNSSIFSQKYKGVAPQMVLDECETIFADLSTIENGSEIANVVNAFKNEITSFENDVNSPIF
scaffold_18	fig|33926.187.peg.421	peg	scaffold_18_2558_2782	2558	2782	+	ATP-dependent Zn protease				ttggattttattaaaaaaagtagaaaaaatcctattaaagaagatgcttataattatttaaaatatagtcttaatccagcccttgattttttgcctttaggacaagaatttagaaaagctaatcgtactttagaaaatttgtggaaagcagctaatagattttcattacaaaaagaaaccaatgaaacactcccagaagataaaaaattgatatgcaagatttaa	MDFIKKSRKNPIKEDAYNYLKYSLNPALDFLPLGQEFRKANRTLENLWKAANRFSLQKETNETLPEDKKLICKI
scaffold_18	fig|33926.187.peg.422	peg	scaffold_18_2770_3066	2770	3066	+	hypothetical protein				atgcaagatttaaagttagcttataaacaaattatagatgccacatttgaaagcatttcttttttagatacctttagaaacaaacttaaagaaccaataaaacaagaattacaaacaaaacataatcaaaatatcaatatagaagatattaaagatgaaaatattacctttattaaaatagataaaatcttaaaagatggtgtttttgatattaaatatgaaattggatttgctaaaagtgattatgaaaaaattacaattgcagatgaaatgaaaatagaaactacatcatcttaa	MQDLKLAYKQIIDATFESISFLDTFRNKLKEPIKQELQTKHNQNINIEDIKDENITFIKIDKILKDGVFDIKYEIGFAKSDYEKITIADEMKIETTSS
scaffold_18	fig|33926.187.peg.423	peg	scaffold_18_3400_5058	3400	5058	+	ABC transporter, substrate-binding protein (cluster 3, basic aa/glutamine/opines) / ABC transporter, permease protein (cluster 3, basic aa/glutamine/opines)				ttgctaacattatctttttcaagaattaataattattttaaagttaaatatctttttttaacaattttaactattgttgtatcttttttattatatgatgatttttatcctcaaaatactaaaaacaaagatgaaaatactttagttgtaggaatggaatgcaattataaaccttataattatctttctaataataaagataaaaaagacttgtatcctttaacaataaatggtaaagaaagtgatattttggttgctggatatgatgttttagtagctaaagaattagttgattatttaaatgcaaagtatgataaaaaaattaaattagtaattaaaaaaatagattttaatagtttaattcctgtttgtcaaaatggagatattgatttaattatt…	MLTLSFSRINNYFKVKYLFLTILTIVVSFLLYDDFYPQNTKNKDENTLVVGMECNYKPYNYLSNNKDKKDLYPLTINGKESDILVAGYDVLVAKELVDYLNAKYDKKIKLVIKKIDFNSLIPVCQNGDIDLIIAGMSKTKERQDQIDFTGNSYYDEDQSYVIVINKNNPNKGEFIVNNEDQIKLPGKMLYQQGTFYEQIAKTLKGNKAEGIDYFDFQAQKVKADSEYFYLADATVAQKHLQADNNLDKIEIKKEIILDNKIKQAAGILAIGFQKQKDINKKFINNKHITKEDIEDFLTEKLTPNKRKEFMYKQTSEKDTLNIWSIFKNNFSLYKRGILTTLKFGIYGTFGGFVLSLLLVLFQVLNITKKKSHFLIYYLHQIGCRIINFYIWIIKSTPIL…
scaffold_18	fig|33926.187.peg.424	peg	scaffold_18_5192_5317	5192	5317	+	hypothetical protein				atgataaatgattatttaagtaattttttttgatataatttcaaaaatttattaataattgttttgtttaataaatatctaatgataacagcccaaacaacagatattattgttaaagataaataa	MINDYLSNFFWYNFKNLLIIVLFNKYLMITAQTTDIIVKDK
scaffold_18	fig|33926.187.peg.425	peg	scaffold_18_5945_5415	5945	5415	-	hypothetical protein				ttgcattattttgatagaattattaaactggataataatcatgttatagaagacatttacaacacaaaagcaactttgccaaacccccattttttattttccaacttttccaatcaacccaaaaacaattataaaatttctaatacgtcaataaataatttatcttgggaaatatttaatgtttatgatgaacctttattagaaggcacaatatataattatataagaggatatggaacacattttatttctgtatttttttctattattacattgtttttatttggattacttatgttaaggcaagaattactttttaaatgtttatttgtggctggctattttgttataggtttattagcttttaggatatatgtagctgtagaaatgtttgaacat…	MHYFDRIIKLDNNHVIEDIYNTKATLPNPHFLFSNFSNQPKNNYKISNTSINNLSWEIFNVYDEPLLEGTIYNYIRGYGTHFISVFFSIITLFLFGLLMLRQELLFKCLFVAGYFVIGLLAFRIYVAVEMFEHKRYCPLKKEEIKKLQIIGVLPKDINQIFKKTLLFNFDKLEIIG
scaffold_18	fig|33926.187.peg.426	peg	scaffold_18_6603_5929	6603	5929	-	hypothetical protein				ttgaaattaagtttttactttttaaggaggaaaaatataattttacaaatcaaaaacttaactaaacaaaagataaacaaagataaactaaataataagaaatgtattttagaaaatatttccctaacatttcccaataaaggcatgattttaattacaggtaaaaaagggtgcaaaaaaactactctttttaatcttttagcaggtatccaaaaaccagataaaagagatatttttattagcaataaaagtatgaaaacttttacagataatgattttgctatttgcaaaaatgacataataggtattatatcaaaagataaagattggttattagatggtttaactgttaaagaaaatattaaattagttttagaattacaaaataaaatattcaat…	MKLSFYFLRRKNIILQIKNLTKQKINKDKLNNKKCILENISLTFPNKGMILITGKKGCKKTTLFNLLAGIQKPDKRDIFISNKSMKTFTDNDFAICKNDIIGIISKDKDWLLDGLTVKENIKLVLELQNKIFNTKEIKQILKKVNLSEKIELDSYISELNQVQKIKLTLTILIIKNPSIILAHEPILNVDTNTKLEIYNNLKQMSHNKLVIFFYKRPKWFALFW
scaffold_18	fig|33926.187.peg.427	peg	scaffold_18_6816_6977	6816	6977	+	hypothetical protein				ttggaggtaaaaaatgaaatcacaaaacactttttaaaatggttttggtttataatgatggttgtttttagccttttattagcatacttacttttgacctttttctctaaagaacaatatccatatttgtattattgcgctgttccgtttttttgatactaa	MEVKNEITKHFLKWFWFIMMVVFSLLLAYLLLTFFSKEQYPYLYYCAVPFFWY
scaffold_18	fig|33926.187.peg.428	peg	scaffold_18_7311_7150	7311	7150	-	Replicative DNA helicase (DnaB) (EC 3.6.4.12)				agaaaaaaactcactcccaagtttaaagatttaaaaagttgtgtttctaaagtaatcaaagacattttggaaaaccacaataaaaataatttagttggagttaaaacaggatttaataatatagatgatttaattggaggttttaaaaaccaggacaattaa	RKKLTPKFKDLKSCVSKVIKDILENHNKNNLVGVKTGFNNIDDLIGGFKNQDN
scaffold_180	fig|33926.187.peg.429	peg	scaffold_180_278_60	278	60	-	hypothetical protein				atgttaataaaaaaaactttacatcttttacctaataatctcattccttttatcatcaccttactttcaattattcctttgataaccgtttattacgtcattaaattctatcttttcaccgttaaactaagtatccaaaaactcaaacaaggaatagtggttcaattttatcaacatttaaccacgaagcgacttaattatcatgtggaatttaattaa	MLIKKTLHLLPNNLIPFIITLLSIIPLITVYYVIKFYLFTVKLSIQKLKQGIVVQFYQHLTTKRLNYHVEFN
scaffold_180	fig|33926.187.peg.430	peg	scaffold_180_623_357	623	357	-	hypothetical protein				ttaaaaacaaaattacataatttagatcaaacaattaaaaatctttatcaaagacttgctgatgtcaaaaatttaaagtgtataaatgaaaaaatttgggattattcatatgaacaaaatcaaatagcaaacacaattttaagtcgttcttatcaagaccctacaatacaagaacttattacaaatcatcaaaaattagtgaaaataattaaggatctaagccaaaaatatattaatttacaatatcaattaaatgaatttcattaa	LKTKLHNLDQTIKNLYQRLADVKNLKCINEKIWDYSYEQNQIANTILSRSYQDPTIQELITNHQKLVKIIKDLSQKYINLQYQLNEFH
scaffold_181	fig|33926.187.peg.431	peg	scaffold_181_623_441	623	441	-	phage-associated protein				gatattttagaaaaaactaaaaacatgaatgctattcaattatctgaaatttctcacaatcaacctccttgggattatactttttattattattggcctaaaacaaaaagtaatacaatttctgatgatcttttattagaattttttcaaaaaatgatctttttacacaaccaaaaaatttag	DILEKTKNMNAIQLSEISHNQPPWDYTFYYYWPKTKSNTISDDLLLEFFQKMIFLHNQKI
scaffold_182	fig|33926.187.peg.432	peg	scaffold_182_624_1	624	1	-	Imidazolonepropionase (EC 3.5.2.7)				gccgaccatctcgaatatttgagcswggasggcrtcgccgcgatgcgggaaagcggcacggtggcggtgcttctgcccggcgccttctacgccttgcgcgaaacgcgaaaaccyccggtggacgcgctgcgcgccactggcgtcgcaatagcgctcgccaccgactgcaatcccggcacctcgccgctsacctcgctgcttctsacsatgaacatgggcgcgacgytcttcggcatgacggtcgcggaatgcctygccggcacgacgcgggaagccgcgcgcgccctcggcctyctyrsygagaccggcacgctggaggccggcaaatccgccgatctcgcgatctggaacatcgarasccccgccgagctcgtctaccgcatcggcttcaacccgctt…	ADHLEYLSXXGXAAMRESGTVAVLLPGAFYALRETRKXPVDALRATGVAIALATDCNPGTSPXTSLLXXMNMGATXFGMTVAECXAGTTREAARALGXXXETGTLEAGKSADLAIWNIXXPAELVYRIGFNPLHARIFKGARTSPWPWRFIRAPFRWPIWNISTGQARPPGSIPPSTRRSGRRFAGRSGTSLLDRRGRQARSLLRPGD
scaffold_183	fig|33926.187.peg.433	peg	scaffold_183_615_1	615	1	-	hypothetical protein				atggttaattttgataaattaattcctagaggatatttattatatggccctcctggtactgggaaaagttttttaatcaaagctttatgtaatgaattaggaatacattatattgaattagaaccatcaagatttgataagacttacgttggtgaaggcaacgaagaattagaaaaaatatggcaagaagcagaattacatgataaagccattatttttatcgatgaaattagcggactagctaatcgtgaagataatcaatctaacaaaacaagcattaatattgttaataatttattaactaaattagatggttttaaaagaagtgataaaaaaatagtcttaatgggagcaactaaccatttagataaaattgatagtgctttaagaagcagattt…	MVNFDKLIPRGYLLYGPPGTGKSFLIKALCNELGIHYIELEPSRFDKTYVGEGNEELEKIWQEAELHDKAIIFIDEISGLANREDNQSNKTSINIVNNLLTKLDGFKRSDKKIVLMGATNHLDKIDSALRSRFSKEIKIDLLQDDEIEGFLQFLVTDYQISYHTYLHLKEIANRCKGKNYSTRNLKEKIIDSAYIKAKKYKRKNP
scaffold_184	fig|33926.187.peg.434	peg	scaffold_184_135_1	135	1	-	hypothetical protein				ttgactcttactttatcacatcataataataatggtactatttcaaaagatgttaaagacttattaacaactaaaaaattagttaaaaaaattattactaaattacgtaatagatatattgaatatttaaataaa	MTLTLSHHNNNGTISKDVKDLLTTKKLVKKIITKLRNRYIEYLNK
scaffold_184	fig|33926.187.peg.435	peg	scaffold_184_609_352	609	352	-	hypothetical protein				aaagctataagcttacatctttatcgccttatgaatcatatgcaacaatcacgtttaaaaaaacttaaaaataacaaattagcttttatttgtagtgaaataagggatcttaataaaaatttttctaatattgattttcaatttgatgatgtagatattgaagataattttgattatttttataaattacctaatattaattatgaaaaaagaacttcagaagaaataataaaaaatattaaagaaaaaatgaaataa	KAISLHLYRLMNHMQQSRLKKLKNNKLAFICSEIRDLNKNFSNIDFQFDDVDIEDNFDYFYKLPNINYEKRTSEEIIKNIKEKMK
scaffold_185	fig|33926.187.peg.436	peg	scaffold_185_1_609	1	609	+	Mobile element protein				aaattaaaacaaacaaaatattttttacaacaacaacgcattcaagctttatgtttgcaacatgaatatttttacggtcatcgcaaaattactgatttataccaagaaatgtttaaagaacccattactaagaaaaaagtttatcttatcatgaaagaaaataatattttttgtaagttaaggcctaagaaaaataaatattattatcataaaaatttagaatctaacctcaaagtagtcccaaatttaattaatcaaaactttaacacatcccaacccatgaaaaaactatttaccgacattacttattttaaaactccccaaggttttatctatttttcatgtgttattgattctttcaacaatcaaattgtctcttctcacatctctaaccaccaa…	KLKQTKYFLQQQRIQALCLQHEYFYGHRKITDLYQEMFKEPITKKKVYLIMKENNIFCKLRPKKNKYYYHKNLESNLKVVPNLINQNFNTSQPMKKLFTDITYFKTPQGFIYFSCVIDSFNNQIVSSHISNHQDKKLILNTIKKIPPLKNPCIIHSDQGKVYQSLKVQKVLTKKGFLISMSRKATPRDNAVIENLFGQMKSIL
scaffold_186	fig|33926.187.peg.437	peg	scaffold_186_3_608	3	608	+	Ribonucleotide reductase of class Ib (aerobic), alpha subunit (EC 1.17.4.1)			idu(9);Ribonucleotide_reduction	gccaaaggtgaatctatcaaaggcatcaaaggcgtgtgtaaaggtgttgtaggtgtgtgcaaattattagaccacagtttccgttatgctgatcaaatgggacaacgtacaggtgctggcgctgtttatttgaacgtttttcacgccgatatcgttgattttttaagtacgaaaaaattaagcgctgacgaggatgttcgtgtcaaaactttatctttgggcgttgtagttcctaataaaatgattgaacttgcccgcaacaacgaagttatgtatacctttttcccgcacactgttttcttagaatacggcaaaaattttgctgacatcgcagttgatatggactattggtacgatattttagttgccaatcccgaagtgcaaaaaaaagccatcaat…	AKGESIKGIKGVCKGVVGVCKLLDHSFRYADQMGQRTGAGAVYLNVFHADIVDFLSTKKLSADEDVRVKTLSLGVVVPNKMIELARNNEVMYTFFPHTVFLEYGKNFADIAVDMDYWYDILVANPEVQKKAINPRQLLELIAHMQGESGYPYLMFCDNTNQANTSDLKVKFSNLCTEILQPTITSHYKDYHQTQQDEIGMDV
scaffold_187	fig|33926.187.peg.438	peg	scaffold_187_1_207	1	207	+	hypothetical protein				tcagaatttttagaagacaaaaaatattatcaaaatcaatcacaaaaatataatatgaaaaatggatggtctattataaactctccaagtttaattgtccctaatgtttttaaattatgggctgatatcgtaagagataatttaccaaacttaaaaaacttaatcctcgtagtcaaaatttacaattattttataaagataaattaa	SEFLEDKKYYQNQSQKYNMKNGWSIINSPSLIVPNVFKLWADIVRDNLPNLKNLILVVKIYNYFIKIN
scaffold_187	fig|33926.187.peg.439	peg	scaffold_187_236_376	236	376	+	hypothetical protein				atgcaaaataaaaaaacttttattaataaaactattaaatatttaccttttgatttacatcatgataattatcaaattactggtttctattgaggtgttccaaaactttggacaactttttactttttaaaaattctttaa	MQNKKTFINKTIKYLPFDLHHDNYQITGFYWGVPKLWTTFYFLKIL
scaffold_187	fig|33926.187.peg.440	peg	scaffold_187_466_606	466	606	+	DNA-directed RNA polymerase specialized sigma subunit				atgttaagacaaaaattatttaaagattttttaaaaaataaaaagaatttagcaattcgcgatcaattaatcgaaatgcatttaccattagtaaaaaaaatagttaaaaaatttaaatatttccctaaakcacttcaaaga	MLRQKLFKDFLKNKKNLAIRDQLIEMHLPLVKKIVKKFKYFPKXLQR
scaffold_188	fig|33926.187.peg.441	peg	scaffold_188_93_1	93	1	-	hypothetical protein				atgttttctgcaagtcttgatggttataaccaacaaaccaacactttattagaaattaaatgtccttttatagaaaataataaagtttcttca	MFSASLDGYNQQTNTLLEIKCPFIENNKVSS
scaffold_188	fig|33926.187.peg.442	peg	scaffold_188_363_244	363	244	-	hypothetical protein				atgaaaattaataatttaagccaaagaacttatagatggtataatcatcgtaaaaaatatatcaacgcctctgaaataggaagcattacgggaaacaataaatttagaagtttagaataa	MKINNLSQRTYRWYNHRKKYINASEIGSITGNNKFRSLE
scaffold_188	fig|33926.187.peg.443	peg	scaffold_188_480_364	480	364	-	hypothetical protein				ttgataaaacaaatgagccaaaaaaaagaaaacaaaactaaaagttcattttcaattattccaaatccaaataacaattcaaaagaaaaaaataatttagaaagtgataaaaactaa	MIKQMSQKKENKTKSSFSIIPNPNNNSKEKNNLESDKN
scaffold_188	fig|33926.187.peg.444	peg	scaffold_188_589_440	589	440	-	hypothetical protein				atgaatgacctaaatttcgccatcggatttatcgttggcgccctatttacaactgctttaatgtttattatcaaaaagatcttttttaattttctcccattcccagaaattgataaaacaaatgagccaaaaaaaagaaaacaaaactaa	MNDLNFAIGFIVGALFTTALMFIIKKIFFNFLPFPEIDKTNEPKKRKQN
scaffold_189	fig|33926.187.peg.445	peg	scaffold_189_162_602	162	602	+	phage-associated protein				atggataacaacaaaattaatatttttgatatcgctaattatattattacaaaatcaaaaaaacttccgaataataatttaacacacatgaagatgcacaaaattatttattattcatatataagttatttaataaaaaatcaaacatccaaaaccaaaagattaattttagaaaaacctaaaacttggaaatatggacctgtttttggacaattatttcatattttaaataattattatgaaaaaataataacaaaaccccttgaagggggcaagatgtctaaaattgatmaagaacgtgctgaagtaattgatgatattttagaaaaaactaaaaacatgaatgctattcaattatctgaaatttctcacaatcaacctccttgggattatactttt…	MDNNKINIFDIANYIITKSKKLPNNNLTHMKMHKIIYYSYISYLIKNQTSKTKRLILEKPKTWKYGPVFGQLFHILNNYYEKIITKPLEGGKMSKIDXERAEVIDDILEKTKNMNAIQLSEISHNQPPWDYTFYYYWPKTKSNTISD
scaffold_19	fig|33926.187.peg.446	peg	scaffold_19_3_80	3	80	+	hypothetical protein				gttatttttaataataatttagaaaaacaaatgagttttatatgttttgataattatattaatccttttgaaaattaa	VIFNNNLEKQMSFICFDNYINPFEN
scaffold_19	fig|33926.187.peg.447	peg	scaffold_19_505_212	505	212	-	ABC transporter, permease protein (cluster 3, basic aa/glutamine/opines)				atggttagaaccttttcaagctgcactattatccttatttttaattcttgtgctatgttaacggaatttatgattaaaaatatgtccttttttgatcctggtcaaattgaggcatcccttgctttaggaatgactcgtaagcaaacttttaaacgcgttatatgtcctcaaagaggaataggtgataattgtgatagtttacctagtttttatactagacattttgaaaaaaataaaatctgctcacggaattacttttttattatttatactattattataacatattattaa	MVRTFSSCTIILIFNSCAMLTEFMIKNMSFFDPGQIEASLALGMTRKQTFKRVICPQRGIGDNCDSLPSFYTRHFEKNKICSRNYFFIIYTIIITYY
scaffold_19	fig|33926.187.peg.448	peg	scaffold_19_1039_1152	1039	1152	+	hypothetical protein				ttgtttggtgatggtgtttttttacataattattgttttttgatatttttgtgaagtgaaatggataaaataaaaaccatttacggcattcccgtaaatggttgttttcaataa	MFGDGVFLHNYCFLIFLWSEMDKIKTIYGIPVNGCFQ
scaffold_19	fig|33926.187.peg.449	peg	scaffold_19_1770_1183	1770	1183	-	hypothetical protein				ttgttaaaaaaaatagttaaaaacaattatttaattttctttatagtaattacatttgtgtttatttcatgtttcttatcggcatttattccaagtgcttttgcagatgacaaaaaagatccaaaagaaaaaacaactcctgtatatgaatcatcacaaccacaaggaccaaaattcggagatatatcagaccctttaaacgttttacaaaatataacaaattctttcacaactaaaactactttagctacttctaaaattgtttatgatatgaaatcatatttaaaacaaacatatccagacagtagcaaatatgttaataaatttatggactgcctttatgatgaaattttaaatgttgacaattgggaagaaataaaagttgatcatttcacaaaa…	MLKKIVKNNYLIFFIVITFVFISCFLSAFIPSAFADDKKDPKEKTTPVYESSQPQGPKFGDISDPLNVLQNITNSFTTKTTLATSKIVYDMKSYLKQTYPDSSKYVNKFMDCLYDEILNVDNWEEIKVDHFTKETFDSDSFKDALKVQLNFVFAQAYSSLTANIDQSCQFLLSSMKSFYPNAIISTVQALWYPKL
scaffold_19	fig|33926.187.peg.450	peg	scaffold_19_2162_2374	2162	2374	+	hypothetical protein				atggtaaaactcaaaaaacataaagcaaaactattaatatttgctggcttttgggctattttactatttttaaatcacaattatttaatttttgctgaccaagatgatgatattgaaaacgtgataactctaattgaaaacgaaaagaatcaaacagaagaaataaaaatacaatgtcaagatttattgcaaaagggcgagaaagatgcctaa	MVKLKKHKAKLLIFAGFWAILLFLNHNYLIFADQDDDIENVITLIENEKNQTEEIKIQCQDLLQKGEKDA
scaffold_19	fig|33926.187.peg.451	peg	scaffold_19_3321_3719	3321	3719	+	hypothetical protein				atgttagaatacaatataattgtagataaattcaataattttgaaacatataaaagtcaattttcgattctttttgataaaatatcatctgataactctcatgcaaaaattctaacagcattgcctcttttagaaaaaaatttacaattagggttagatcaatttggaggaagtataaaattaaaagaaagacaaaataatatggatggaatagtagctcattttacttctttaaaagatgtaaaccctttaactccttcagatggttctgatacttctcaaaataataattctaatgccaccaatagttttttattttttttctttgtaatatttattttattatttgttgttttgatattgtattttatttttcaaaattttgcaaacacaaaataa	MLEYNIIVDKFNNFETYKSQFSILFDKISSDNSHAKILTALPLLEKNLQLGLDQFGGSIKLKERQNNMDGIVAHFTSLKDVNPLTPSDGSDTSQNNNSNATNSFLFFFFVIFILLFVVLILYFIFQNFANTK
scaffold_19	fig|33926.187.peg.452	peg	scaffold_19_4572_3865	4572	3865	-	hypothetical protein				atgaaatttgtaaaaaaagaagcaaaagaccaaaaagacacaacaactcccaaagaacacaaacacaaacaaaaaaagcataaatggcaattaattcacatattgtgccttattttaatagttattataatatttttaagtagttttattttatataacaaagaacacaaagataaaatatttactcaaaaaaaagaatcaccaaaactaccaaatcccattatccaagaaaatacaccaaataaagcaaataataatgaaatagttaatcaaaataaattaactacaaacgaaaataatttaattgttacaaattcaaaagaaaatacccaaatgataaatatatacgattcaataacaaacaatttaatcaaaaaaactactttttaccccaatcaa…	MKFVKKEAKDQKDTTTPKEHKHKQKKHKWQLIHILCLILIVIIIFLSSFILYNKEHKDKIFTQKKESPKLPNPIIQENTPNKANNNEIVNQNKLTTNENNLIVTNSKENTQMINIYDSITNNLIKKTTFYPNQKTINFIEKYNPQTKKCLQIKHFTQQGTLFCVIYLDQNTQKITKIIYYQDNKKIDNEAKYSLQTGKKISHTYYLKNGIDIDYIDKYNEKEEISETIHYIVTKY
scaffold_19	fig|33926.187.peg.453	peg	scaffold_19_4616_4786	4616	4786	+	hypothetical protein				atgctacaacttatttataaaattataaattatgaaattgctaaattatcatcgctaaatcttaaaaccaaaagcacaaataatagatcacaaataattactcttattatacaacatatattgttatttacatcaatatttttaaaattactcaatattttaatattttag	MLQLIYKIINYEIAKLSSLNLKTKSTNNRSQIITLIIQHILLFTSIFLKLLNILIF
scaffold_19	fig|33926.187.peg.454	peg	scaffold_19_5213_5100	5213	5100	-	hypothetical protein				atgatcagtttccaaaagataaacaatttaaaatgtttaaaaacttataaagttcaatttagctatttttacagcatttggcaaaacttagatattatgcaagccagtttgtaa	MISFQKINNLKCLKTYKVQFSYFYSIWQNLDIMQASL
scaffold_19	fig|33926.187.peg.455	peg	scaffold_19_5299_5511	5299	5511	+	hypothetical protein				gtgacacaacaaaaacaaaaacaattattatgtctagttgtaattatatctggatttttatttttattattagctattcttattattgatccttttggatggtttaaaaaagcaaaaacactacctcaaactcatttagaaactacatataatcctccccatatcctcttttgttgcaccaggaaacatttagtctggattatgatgaattaa	MTQQKQKQLLCLVVIISGFLFLLLAILIIDPFGWFKKAKTLPQTHLETTYNPPHILFCCTRKHLVWIMMN
scaffold_19	fig|33926.187.peg.456	peg	scaffold_19_5469_6005	5469	6005	+	hypothetical protein				ttgttgcaccaggaaacatttagtctggattatgatgaattaaatgtagaacaaactattaataaagtcaatgatattttagaagaaacatcattagaagaaaataataatataacaataagtaaattagataacgaaataattaaaaataactttaatgaaattcctaaaaataaattagaaattgattatttggaaagaaaaagaaaagattatattgaagttaaacaagctcaaaataaagaaaagatagataatttaacaacagaaaagaatcaaaaagcaaatcgtagagacgaattatataatggaataaagcctttgcaaaatcaagaattagaagcaaaaagcaaaaaaacacaattagaaaacaatttagaaactttaaaaaataacaat…	MLHQETFSLDYDELNVEQTINKVNDILEETSLEENNNITISKLDNEIIKNNFNEIPKNKLEIDYLERKRKDYIEVKQAQNKEKIDNLTTEKNQKANRRDELYNGIKPLQNQELEAKSKKTQLENNLETLKNNNNNLQRQITNWKDKIQNEPSSTSQNYLESNLEEIRRNWKYTKHRSI
scaffold_19	fig|33926.187.peg.457	peg	scaffold_19_6094_6453	6094	6453	+	hypothetical protein				gtgaaagaatacaaacatttaatagaagaaataaaagaattagaatcacaaataaattgtttaaaaaaatttaataaaaaacttacatcttttgatatatacgaacatagcgaaaatccccaaaatcattttacagaatgtcaaacttgtcaaatatggaaaaattgtatagacaacgaattggaaacaactttttatcctatggttaaaaaagaaagagaagctttattatttcaaggaggaataggtgataagtgtgagagtttacctagtttttatactagacattttgaaaaaaataaaatctgctcacggaattacttttttattatttatactattattataacatattattaa	MKEYKHLIEEIKELESQINCLKKFNKKLTSFDIYEHSENPQNHFTECQTCQIWKNCIDNELETTFYPMVKKEREALLFQGGIGDKCESLPSFYTRHFEKNKICSRNYFFIIYTIIITYY
scaffold_19	fig|33926.187.peg.458	peg	scaffold_19_6702_6586	6702	6586	-	hypothetical protein				ttgaattatttttttgatattaataaattaaaaccaaaagttatttttaataataatttagaaaaacaaatgagttttatatgttttgataattatattaatccttttgaaaattaa	MNYFFDINKLKPKVIFNNNLEKQMSFICFDNYINPFEN
scaffold_19	fig|33926.187.peg.459	peg	scaffold_19_7040_6825	7040	6825	-	hypothetical protein				ttaccttttgatttacatcatgataattatcaaattactggtttctatctttctaatattttacaatttgataaaaaacatcctttttatgatttattaagaaatcatattttatttttaaataataaaaaaccgataatgcgtcctaaagatgagttttttggggataaaaataatactttagaagcaaaagattttgataaaaatcaaaaataa	LPFDLHHDNYQITGFYLSNILQFDKKHPFYDLLRNHILFLNNKKPIMRPKDEFFGDKNNTLEAKDFDKNQK
scaffold_190	fig|33926.187.peg.460	peg	scaffold_190_1_240	1	240	+	hypothetical protein				ggatcttttattaaaataggtaatttattatttataattgtattaaaaatattagatattattttatttttatctaaattattttattttatatttaaaaatgttgtaataatgttaagttttgttttttcaatttataatatttttcttttttattattgtgaaaatgaaacaaaaaaattatataaggaaataraaaaaatatgatatttaaatttaataataggtattatcgtttaa	GSFIKIGNLLFIIVLKILDIILFLSKLFYFIFKNVVIMLSFVFSIYNIFLFYYCENETKKLYKEIXKIWYLNLIIGIIV
scaffold_190	fig|33926.187.peg.461	peg	scaffold_190_281_460	281	460	+	hypothetical protein				ttgttaatagttaatgctgcttataaataccatttagaaacagaagaaagacgattattattacaaacagatattagaaaagaaacaatggctttaaatgataaaatccgtatggaaaataaacatttaaaaaagataatacatatgaattacaaaatgtatttgaaagaaaatgtttag	MLIVNAAYKYHLETEERRLLLQTDIRKETMALNDKIRMENKHLKKIIHMNYKMYLKENV
scaffold_191	fig|33926.187.peg.462	peg	scaffold_191_1_96	1	96	+	DNA-binding protein HU			idu(12);DNA_structural_proteins,_bacterial	actgggaaaaaacttaaaatccctgccagaaccgcagttagttttaaagtgtcaaaatcacttaaagatgaagttaaaaaacttaaattaaaataa	TGKKLKIPARTAVSFKVSKSLKDEVKKLKLK
scaffold_191	fig|33926.187.peg.463	peg	scaffold_191_150_314	150	314	+	hypothetical protein				atggaacttattccaaataccgcaacaaccagaacaagaaaaaaaaccaacaattaccaacaacccaaaagtaaatgtcttaatttatactaccccaataaaactgtaccaatcaaaaagaaagcatctaacaataaacgaataaaagttattaaaaattattaa	MELIPNTATTRTRKKTNNYQQPKSKCLNLYYPNKTVPIKKKASNNKRIKVIKNY
scaffold_191	fig|33926.187.peg.464	peg	scaffold_191_330_590	330	590	+	hypothetical protein				atgtttatttttacaatatttacaacaattattaatttttttcttaattacactaaaggatttagcactgcagaaatacttgaacgaagaatggacggaatccaaactacaytttttacattattaatctttactggtttcaaaccaatttttaaattaattacaaatattattgtttttattaaagatttagttgtagctttctttttccccaataaaaaactacaaaaattagaaattaaaagtgccagacaagaatat	MFIFTIFTTIINFFLNYTKGFSTAEILERRMDGIQTTXFTLLIFTGFKPIFKLITNIIVFIKDLVVAFFFPNKKLQKLEIKSARQEY
scaffold_192	fig|33926.187.peg.465	peg	scaffold_192_2_295	2	295	+	Putative DNA recombination protein				tccgcctctttagatggctacaatgaacaacatcaagttgttttagaaattaaatgtccttatatgaatgaaaaccaagaagtctcaaccacttggactcattttttaactcaccctcagttagaaaatatcccacaatactattgggcccaagtgcaatgtcaactctattgttctcaagctaacttcgcttactttttagtttattttaatgaccgaaactatcatgtagtccgtatttaccaaaataaaacctttattcaaaaaatgattcaagggaggaataggtgataa	SASLDGYNEQHQVVLEIKCPYMNENQEVSTTWTHFLTHPQLENIPQYYWAQVQCQLYCSQANFAYFLVYFNDRNYHVVRIYQNKTFIQKMIQGRNRW
scaffold_193	fig|33926.187.peg.466	peg	scaffold_193_1_330	1	330	+	hypothetical protein				agagaaaaaataaccaattttgaaaaagaattggttattttttctcttgataaacttaattcgtwatcttttttaaaaaatacagaatgtaatcctgaaactagttttgtgcgagatattccaaaatctcaaacaacccaagatgatttggtagtaaaaaaagataacgaattaagtttatcaagagaaaaaataaccaattttgaaaaagaattggatataaaaaataaatacataacggaattagaaaccaaaatccaagaaaaaaaattattaaaagaaaaaataagccaatttaaagatttcgaagatggtaagataattagataa	REKITNFEKELVIFSLDKLNSXSFLKNTECNPETSFVRDIPKSQTTQDDLVVKKDNELSLSREKITNFEKELDIKNKYITELETKIQEKKLLKEKISQFKDFEDGKIIR
scaffold_194	fig|33926.187.peg.467	peg	scaffold_194_588_1	588	1	-	hypothetical protein				aaaaaagaaccaactcataaacaaactttagaattaatcgaacaaaaaaaacaattattaattacaaaatcaaaattccaagaacaaattaaaacaactacttctcaaattaccaaaatcagcaataatttatttattaccaaaaaacttcaaagtttggaagaagcaatggctttgaataacgctaataaaaacatcattaaagacttaatgattaaaaataaggataatgttgaagaattgcaaaaattaaaaagttatgatttgtttttagatggtcaattaatcaaatttgataaacaaattaaacaattgcaagcagaaattaaagctttacaaaacaacacttcttataaccctcctaaaaagaaagttatgttttctgatgtatatggaatg…	KKEPTHKQTLELIEQKKQLLITKSKFQEQIKTTTSQITKISNNLFITKKLQSLEEAMALNNANKNIIKDLMIKNKDNVEELQKLKSYDLFLDGQLIKFDKQIKQLQAEIKALQNNTSYNPPKKKVMFSDVYGMKQEKEELEDLIEYFQDDDASMVNFDKLIPRGYLLYGPPGTGKSFLIKALCNELNIHYIELEPS
scaffold_195	fig|33926.187.peg.468	peg	scaffold_195_3_152	3	152	+	hypothetical protein				caaattgaaattaaccaagaaaaattaattcaaaaagtaactgaagtatcaagcaataaagttttatcacctcaagataaaactttattgcaagaagaaatcaaatctttaaaaattgaattaaatcaacaacaaacagatttattataa	QIEINQEKLIQKVTEVSSNKVLSPQDKTLLQEEIKSLKIELNQQQTDLL
scaffold_195	fig|33926.187.peg.469	peg	scaffold_195_248_586	248	586	+	hypothetical protein				atggctatttttggaggtttgatatttttagataataaatacgatataacaaattcaaaacctaaaatttatgatattctcgaagtcaacactgaagtaaaagaagaatatttttacggtcatcaaattcatgaacaatatccaattgacaaaaaataccccataccttcaaatgaacaaccatatttaggatctgatggaaaaacatggtatttatataaaaattcagccgaaaaacttcaaggcacaccgatgattgatataaaatacaccttctatgggttagatggtttaggcaagggacaatataaagaatacgagccaactgacatcccacct	MAIFGGLIFLDNKYDITNSKPKIYDILEVNTEVKEEYFYGHQIHEQYPIDKKYPIPSNEQPYLGSDGKTWYLYKNSAEKLQGTPMIDIKYTFYGLDGLGKGQYKEYEPTDIPP
scaffold_196	fig|33926.187.peg.470	peg	scaffold_196_278_391	278	391	+	hypothetical protein				atgcgtttgaagggcattcctgatttgggggggtattttaaaattaaaattttgattgtttatttaatgagatatcacatttcatttaaattaattaaaaagaccaatttttaa	MRLKGIPDLGGYFKIKILIVYLMRYHISFKLIKKTNF
scaffold_196	fig|33926.187.peg.471	peg	scaffold_196_584_411	584	411	-	hypothetical protein				atagatgaatttgaatgtgttgaatttgaaagtattaaaaactttgatggtaaaattagatacaaaaattactatcttcacttcaatccagtcaaaaaatacattaccctttataccaagaaatttaatattaaagaaactgaaaaatcattaaaaccaagaaaaagaggataa	IDEFECVEFESIKNFDGKIRYKNYYLHFNPVKKYITLYTKKFNIKETEKSLKPRKRG
scaffold_197	fig|33926.187.peg.472	peg	scaffold_197_3_272	3	272	+	hypothetical protein				aaagaaattgctaacagatgcaaaggcaaaaattattctactagaaatttaaaagaaaaaataattgatagtgcttatattaaagccaaaaaatacaaacgtaaaaatcctaatcatgaagtaatgttagcttctgatttagatgaagttattaatactttccaagatattaaactttccgaaacagataaagaagctagaagaaaagaatgtgaagaacaatatgtagcatggaaaaaaaggtttgttaaaatacctaaaaccccctaa	KEIANRCKGKNYSTRNLKEKIIDSAYIKAKKYKRKNPNHEVMLASDLDEVINTFQDIKLSETDKEARRKECEEQYVAWKKRFVKIPKTP
scaffold_197	fig|33926.187.peg.473	peg	scaffold_197_247_582	247	582	+	Thymidylate kinase (EC 2.7.4.9)			idu(8);CBSS-393133.3.peg.2787	ttgttaaaatacctaaaaccccctaaagataacactcaaataaatataaaatacaccttctatgggttagatggtttaggcaagggacaatataaagaatacgaaccaactgacatcccacctttctacaaaaacccttttaataaatggaaatataaaaatagtcaaattgatcattttgaaacattcagtgaccaattaaaatacagaggttcacaatttggtctagttttacaaatagatccaaacacccacactatagaagttaattacgaaggaccaaaatggttgcttgaagaagataaagatttttacatggatgatgttaaatgtcgt	MLKYLKPPKDNTQINIKYTFYGLDGLGKGQYKEYEPTDIPPFYKNPFNKWKYKNSQIDHFETFSDQLKYRGSQFGLVLQIDPNTHTIEVNYEGPKWLLEEDKDFYMDDVKCR
scaffold_198	fig|33926.187.peg.474	peg	scaffold_198_580_2	580	2	-	Ribonucleotide reductase of class Ib (aerobic), alpha subunit (EC 1.17.4.1)			idu(9);Ribonucleotide_reduction	gccaaaggtgaatctatcaaaggcatcaaaggcgtgtgtaaaggtgttgtaggtgtgtgcaaattattagaccacagtttccgttatgctgatcaaatgggacaacgtacaggtgctggcgctgtttatttgaacgtttttcacgccaatatcattgattttttaaatacgaaaaaattaagcgctgacgaggatgttcgtgtcaaaactttatctttgggcgttgtagttcctaataaaatgattgaacttgcccgcaacaacgaagttatgtatgtctttttcccgcacactgttttcttagaatacggcaaaaattttgctgacatcgcagttgatatggactattggtacgatattttagttgccaatcccaaagtgcaaaaaaagcatcaatcc…	AKGESIKGIKGVCKGVVGVCKLLDHSFRYADQMGQRTGAGAVYLNVFHANIIDFLNTKKLSADEDVRVKTLSLGVVVPNKMIELARNNEVMYVFFPHTVFLEYGKNFADIAVDMDYWYDILVANPKVQKKHQSTPTLRTYYPHAMFCDNTNQANTSDLKVKFSNLCTEILQPTITSHYKDYHQTQQDEIGMDV
scaffold_199	fig|33926.187.peg.475	peg	scaffold_199_227_580	227	580	+	hypothetical protein				atgtcaagttttagaataggaaataaacattataaaataattccttttttaattactactggaacattactgttttttgtgttttggataggtgggcttgcttataaatatcatttagaaactgaagaaagaagaatattattaacaactgatgttaaacaaaaagcaagggaattaaatagtcaagtacatgaggaaattgaaaaattaaaaaaagaaaatgaattattaaaaaaggaaattgacaaattaattttagaaccattcaaacaaatcttatactacccggatggtaaaacaatcaactccatcactcaattccacccccaaacaggtaagagcatcaaagaaacc	MSSFRIGNKHYKIIPFLITTGTLLFFVFWIGGLAYKYHLETEERRILLTTDVKQKARELNSQVHEEIEKLKKENELLKKEIDKLILEPFKQILYYPDGKTINSITQFHPQTGKSIKET
scaffold_2	fig|33926.187.peg.476	peg	scaffold_2_1_294	1	294	+	ATP-dependent Zn protease				aaaagttttttaattaaagctttgtgtaatgaattaaatatccactatattgaattagaaccatctcgctttgataagacttacgttggcgaaggcaacgaagaattagaaaaaatatggcaagaagcagaatcacatgataaaactattatctttattgatgaaattagtggactaactaatcgtgaagacaaaaattccaataatacaagcatcaatattgttaataatttattaactaaattagatggttttaaaagaagtgataaaaatagtcttaatgggagcaactaa	KSFLIKALCNELNIHYIELEPSRFDKTYVGEGNEELEKIWQEAESHDKTIIFIDEISGLTNREDKNSNNTSINIVNNLLTKLDGFKRSDKNSLNGSN
scaffold_2	fig|33926.187.peg.477	peg	scaffold_2_263_736	263	736	+	hypothetical protein				gtgataaaaatagtcttaatgggagcaactaaccatttagataaaattgatagtgctttaagaagtagatttagcaaagaaattaaaattgacttattaaaagatgatgaaattgaaggatttttacaatttctagtagatgattatcaaattagttatcatgcttatcttcatttaaaagaaattgctaacagatgcaaaggcaaaaattattctactagaaatttaaaagaaaaaataattgatagtgcttatattaaagccaaaaaatacaaacgtaaaaatcctaatcatgaagtaatgttagcttctgatttagatgaagctattaatactttccaagatattaaactttccgaaacagataaagaagctagaagaaaaaaatgtgaagagcaa…	MIKIVLMGATNHLDKIDSALRSRFSKEIKIDLLKDDEIEGFLQFLVDDYQISYHAYLHLKEIANRCKGKNYSTRNLKEKIIDSAYIKAKKYKRKNPNHEVMLASDLDEAINTFQDIKLSETDKEARRKKCEEQYVAWKKGLLKYLKPPKDNTQINIK
scaffold_2	fig|33926.187.peg.478	peg	scaffold_2_1190_1714	1190	1714	+	hypothetical protein				atgtctgaaaaaataattaccaccaaaaagaaactaccaaaaaaacaaaccaatattcctggaaaatcaacaaaacctaaacaatttgtaaaaaaactaactacaaaacctaaaaaacaattaaaaactaaaacctttattaaacaaccaattgcaagaactgctacatcccaaaaagttattatttcaaaatcaaaaagtaaaaaataccaaaaaacaacaagaaaaacaactaaaccacaacctccaaaaataaacgtcaaagaccaacaccaacaagaacattggtttaaaagaatcctcaaatcaattagaaatactattgttgttatattacctattgttttaataatattagttttatggttcgttattgctaattttttccctgaaatagct…	MSEKIITTKKKLPKKQTNIPGKSTKPKQFVKKLTTKPKKQLKTKTFIKQPIARTATSQKVIISKSKSKKYQKTTRKTTKPQPPKINVKDQHQQEHWFKRILKSIRNTIVVILPIVLIILVLWFVIANFFPEIAAKIAPVAQAVWGKTKGFVHWINKHGTDFIKQKKTNFLELIL
scaffold_2	fig|33926.187.peg.479	peg	scaffold_2_2609_1761	2609	1761	-	Transmembrane component MtsC of energizing module of methionine-regulated ECF transporter			isu;Methionine_Biosynthesis icw(2);ECF_class_transporters	atggcaaatagtatgttacaatatttaccagttaatactttcatttataaaatccaaggagcaactaagttattgtttttaattttggtttcagttgcttgtatgatggtctatcatgtatggtttttgttagggcttgcctttttgtctttgtttttgttttggtgtgctcaaattaaatggcagcaagtagcgtttgtagttaaaggaactttcttttttttgtttgtaaacaatattattatttttttttgttttagaaattatggtactcaaatatataactccaaaacccccattcgtttattttttaatcttttaacccaagaacaattattttatcaatttaatgtgttgttaaaatattgttgtattatttctttatttttaatctttgtt…	MANSMLQYLPVNTFIYKIQGATKLLFLILVSVACMMVYHVWFLLGLAFLSLFLFWCAQIKWQQVAFVVKGTFFFLFVNNIIIFFCFRNYGTQIYNSKTPIRLFFNLLTQEQLFYQFNVLLKYCCIISLFLIFVITTNPSQLAASLNKLGVSYKISYAFALTIRYIPEIQKDFKNISLNQQARGIKVVKKTHFVARIIADIKRIALIIPPLILFNLDKIDVIANAMQLRRFGKYKTRTWYYEKSFSILDLFTFLLGLALLLLGVWLLCFYDRFYYPFAKNPFW
scaffold_2	fig|33926.187.peg.480	peg	scaffold_2_4365_2599	4365	2599	-	Duplicated ATPase component MtsB of energizing module of methionine-regulated ECF transporter			icw(1);Methionine_Biosynthesis icw(1);ECF_class_transporters	atgccaaaaccattaatcatttttaaagattttagttttcaatattatagccaacaaaaaccaactctaaatcaaatcaatttaactatttatgaaggacaaaaagttttgattgtgggcaaaaatggtagcggtaaatctacttttttaaaatgtattaatggtttgattcctcatagttatcaaggaaaaattacaggtactgctattattaaggataaagtcttgacacaaaccaatatttttgatctatctttggatgtgggtaccattatgcaagatacagataatcaatttgtaggtttaacagtagcagaagatatagcttttgctttggaaaatgatgatttgcctcaaagtgaaatatatcaaaaagtaaatatctgggcacaagattta…	MPKPLIIFKDFSFQYYSQQKPTLNQINLTIYEGQKVLIVGKNGSGKSTFLKCINGLIPHSYQGKITGTAIIKDKVLTQTNIFDLSLDVGTIMQDTDNQFVGLTVAEDIAFALENDDLPQSEIYQKVNIWAQDLGLQSFLDYKPQELSEGHKQLASMAGVLIYNPSILLFDESLSNLDPVSRAKMTALIKTIHQKYHSTILVIEHYLEDILDDSFDRVIVFEDGEIIYDNSPQKLILESILTKQGIQKPTYISALKKVGINLEHLPYLLNLPALQSLDFVQYFSNQLTNLKKCAISQNDPTQLFPFFPKHFAPFCPILQLQNISYHYESKQPNILNDISLDLFPGEMISIVGKNGSGKSTLAKVICGFCNPQTGTILLNNQDLTHLSLQQRSEKIGFVMQ…
scaffold_2	fig|33926.187.peg.481	peg	scaffold_2_4980_4423	4980	4423	-	Substrate-specific component MtsA of methionine-regulated ECF transporter			icw(2);Methionine_Biosynthesis isu;ECF_class_transporters	atgtcaaaagatgattctattaaaaaaactgttactataggactgagtgctgcgatattttttgttttaagttgttttgcctctattcctgtgggatttaatgtaagtattgaaacttcagtcgcttttttagctttcattgctgttgcttttggtcctgcggttggtttttatgtaggacttataggacacaccattaaagattttattttgtttggaaatgtttcttggaattgggttttatgctctgctcttattggatttatttatggattgccacataaaataattgatcttaaatatcaagtgtttaccaagaaaaaaattgtttacttttggctttaccaggttgcttgtaattttataatttggggtttttttgctcctcaaagtgattta…	MSKDDSIKKTVTIGLSAAIFFVLSCFASIPVGFNVSIETSVAFLAFIAVAFGPAVGFYVGLIGHTIKDFILFGNVSWNWVLCSALIGFIYGLPHKIIDLKYQVFTKKKIVYFWLYQVACNFIIWGFFAPQSDLLIYGQPPKLVYLQSFLIVISNILAYSVVGIKLMSMYSCHYTKQATLIKINNS
scaffold_2	fig|33926.187.peg.482	peg	scaffold_2_7746_5071	7746	5071	-	Valyl-tRNA synthetase (EC 6.1.1.9)			isu;tRNA_aminoacylation,_Val	atgcaaactaaatatgattttaaaaaagtagaacatcaaagataccaacaatggttagaaaaaaaatatttttgtgccaatccaaacgccaacaaaaaaacttttactgttgtaattccgcctcccaatgtaacaggaaaactgcatttgggacacgcttggaataacaccattcaagacattattataagatttaaaaaaatgcaaggctttgatgtgctctttttgcctgggatggatcatgcaggaattgcaactcaaaataaagttaaagaacaattaaaacaagaagggcttttgaccaaaactttaagtaaagaaacttttttaaaatatgcgtggcagtggaaagaaaaacatgcccaaaatattaggcaacaatggcaagttttagggctg…	MQTKYDFKKVEHQRYQQWLEKKYFCANPNANKKTFTVVIPPPNVTGKLHLGHAWNNTIQDIIIRFKKMQGFDVLFLPGMDHAGIATQNKVKEQLKQEGLLTKTLSKETFLKYAWQWKEKHAQNIRQQWQVLGLHLDYNFEKFTLDPDLNQTVQEVFVKLYQQKLIYRDYKIINWDPETKTALSNVEVNYHETEGKLYYIKYFLVDFPTNSNLSDASLVPSFLEIATTRPETMFADQALMVNPNNPRYQSFIGKKVFIPDTNIQIPVIGDNYVDINFGTGVVKVTPGHDINDFEVAKRHQLKALLCMNEDGTMNELALQYQGLDRFVCRQKLVQTLKQKGFFAKTENHLHKVGYSSISDATIEPRLSLQWFLKTKTIAQTALKTNKINFFPLRFENIFNN…
scaffold_2	fig|33926.187.peg.483	peg	scaffold_2_7948_7763	7948	7763	-	hypothetical protein				atgattaaaaaaattctttatttttttttggcgcttttatttttagtttttccaactttttcactttgcaaaaaaatttgtaatttttttatttcctccaatccatttaaacattttcaaaacccaaacacaacccccaaaaaacttttaaaacccaaaaacttcaaccctaaaaaaagaaaatag	MIKKILYFFLALLFLVFPTFSLCKKICNFFISSNPFKHFQNPNTTPKKLLKPKNFNPKKRK
scaffold_2	fig|33926.187.peg.484	peg	scaffold_2_8531_7941	8531	7941	-	GTP-binding protein EngB				atgattaaaaaagccacttttgtgcgtagtattgtccattttaaagatattcctttgaaaaaacaacccgaaattgttttaatgggcagaagcaacgttggcaaaagcactttcatcaatgctttaactcaaagaaaaaaaatagctaaaatttctcaaacgcctggcaaaacaatcaccctaaactactatgacattaatgaatctttttatttgatcgatactcctggatacggttatgctaaaaaaagtaaagaaattcaaaagcagttattgccgatgattatttcttttttggaacaaacttcttatctcaaagcagtctttcagctaattgattttaaagtgggcgctacccaagaagacgatagaatacatcaagctcttttgcaagcgggt…	MIKKATFVRSIVHFKDIPLKKQPEIVLMGRSNVGKSTFINALTQRKKIAKISQTPGKTITLNYYDINESFYLIDTPGYGYAKKSKEIQKQLLPMIISFLEQTSYLKAVFQLIDFKVGATQEDDRIHQALLQAGFEVVLLFVKKDKVKKNLVPKQLKMLVNHFPQIKYFFLISSKQQEGLEELKLFLSQLMDPNAND
scaffold_2	fig|33926.187.peg.485	peg	scaffold_2_8763_8632	8763	8632	-	hypothetical protein				ttgattaattgtttgttttttaaatgttttgcaaaagatcaattcaatattattatcattatcactattgttattttatcaaaaaaatattattataaaacgatatcacaaaatataaagcaacaaaaataa	MINCLFFKCFAKDQFNIIIIITIVILSKKYYYKTISQNIKQQK
scaffold_2	fig|33926.187.peg.486	peg	scaffold_2_8766_9764	8766	9764	+	DNA polymerase III delta subunit (EC 2.7.7.7)				atgaaagggcaaaatgaggtttttaatttggaacaaacaagcaacatacatttaatttggggaaaacaaaggttttttctagaaaaaaaaataaaaaaaataattaatatttgcaaacaaaaacaattagatgtagtttattattgtatgcaaaaagatcttgtaacagaactgaaaaaagaactgcaaaccacttctttgattgaaagcgcatggaaaaaagtagttttggtggatcacagtgaaattttatttcaaaaaaaaccccaagaaatggcttttttaatttcttatttacaaaatccttacaacaatttagatttatatttttttgcagaaaaaacaactaaagtatctgaagttcaaaaaatttgggaaaaatattgtctttgcaaaacg…	MKGQNEVFNLEQTSNIHLIWGKQRFFLEKKIKKIINICKQKQLDVVYYCMQKDLVTELKKELQTTSLIESAWKKVVLVDHSEILFQKKPQEMAFLISYLQNPYNNLDLYFFAEKTTKVSEVQKIWEKYCLCKTTNSLEKKDFFNYIMEVFQKDGFQIDTKAIQELVSKANYNLYLLHQEITKIKLCQSNDKNITWQLVQKINAFKENDNIFGLINLFLKQNYIDAYQMYQTLKTQKINAFHVINQLTHKIKELLLVKEMLQQKKSPEEVQKVLAVSQGKVFFLMKEAKLIETQKLNTLFLDLIELEFQIKMGAVNKDIGLEMFLLSKQKVFL
scaffold_2	fig|33926.187.peg.487	peg	scaffold_2_10360_9773	10360	9773	-	Threonylcarbamoyl-AMP synthase (EC 2.7.7.87)				gtgaaaccaaaagatattattatttttccaaccgatacagtttatggtatgggcgctaaattatatgataaaaaaggactcaattgcatttatcaaattaaaaaaagacccttaaaaaaaagtattgttgttttgtgtgcatctttaaaacaaacaaaaaaattggtccaatttagtcctcaaagccttaatttagctctgcatttttggccaggccctttaactttaattctgcctaccactttgaaatatttttctaaaacaaaggcaaaaactttaggagtaagaatccccaatcatcctttagctttagaaattttaaaaaaaaatggtcctttaaagaccacttctgttaatcaaagcaatcatcttccactaaatgattaccaaactattttt…	MKPKDIIIFPTDTVYGMGAKLYDKKGLNCIYQIKKRPLKKSIVVLCASLKQTKKLVQFSPQSLNLALHFWPGPLTLILPTTLKYFSKTKAKTLGVRIPNHPLALEILKKNGPLKTTSVNQSNHLPLNDYQTIFNIYHNKVALIYQNYHPILKISSTIVDLTTFQPVILRQGTITQEEILQILKPLWPSKNCKLCA
scaffold_2	fig|33926.187.peg.488	peg	scaffold_2_11498_10443	11498	10443	-	Peptide chain release factor 1			isu;Translation_termination_factors_bacterial	atgtttgacagattaaaaataataaaacaaaaatatcaagatttacaaaaacttttgttaaatgaacaaaacataaaccaaaaaattgacattttaaaaaatttatcaaaattagaacccacagtagaactttttaaccgatacttaaatttagaaaccgaatttactcaaatacagaccattttagaaacccaacaagaccaagaattattgcttttagcacgtcaagaaaaagatactattttgtcagaaaaaaaaactaccttagatcaattaaaaattttgcttttaccccaagatccttttgataaaaaaaatgttgtcttagaaattaaaggtgcagctggtggtaacgaagcgaatctttttgcagctgatttgttacgaacctatgttaaa…	MFDRLKIIKQKYQDLQKLLLNEQNINQKIDILKNLSKLEPTVELFNRYLNLETEFTQIQTILETQQDQELLLLARQEKDTILSEKKTTLDQLKILLLPQDPFDKKNVVLEIKGAAGGNEANLFAADLLRTYVKYAESKKWKVEILNLNPSIKGGLSSVELLISGQNIYSFLKYESGVHRVQRVPATEAQGRIHTSTAIVLVVPEVEELELKIDWHDIRTDTFNSSGPGGQSVNTTKSAVRLTHVPSGISVACQEGKSQHENKDKAFTLLKTRIYNQMLTAKQEEENKHRKNLVGTGERSEKIRTYNYPQNRITDHRIGFTLRKLDILMEGKLDLVIEPLIHEAQKEQLAQS
scaffold_2	fig|33926.187.peg.489	peg	scaffold_2_12860_11568	12860	11568	-	Replicative DNA helicase (DnaB) (EC 3.6.4.12)				ttgttaggagttttatttttaaaccctgaaaaaatagcttttaccttagatatgattgcagaaactgacttttacagctctcatcaccaacatatttttagagcaatgaaaactttgcatgaaactaacaaacaaattgattattcttcagtaagtgctattttagacaatgaaaaattattacaacaaataggaaatatcgattatttaaatgaattatctgatttgatgccttctactcaacatatagaaacctatattgatttaattaaggaaactgctttaaaaagagaaattattgaaaccgtcacttcgttagcacaaaaaggatacgaaaacattgatgcccaagaatatttggatttttcagaagaaaaaatctttaatttaactaaaaac…	MLGVLFLNPEKIAFTLDMIAETDFYSSHHQHIFRAMKTLHETNKQIDYSSVSAILDNEKLLQQIGNIDYLNELSDLMPSTQHIETYIDLIKETALKREIIETVTSLAQKGYENIDAQEYLDFSEEKIFNLTKNKKTSELLKLKILLKDIKEKNFLAKRHKYLVGLSTGYDNLNNITLGFKPEEFIILAARPSMGKSTFMLNLALRIANPKHNSQSPHIAIFSLEMSNEQLAMRMLSTQSKIQHKKIQLGNTNREEKFLLEISMEKMDDLNIYFDDSATVNILDIKAKCRKLKSQNKLDIVMIDYLQLIRKTNKHNRQEEVAEISQSLKQMARELKIPVIALSQLSRDVEKREDKRPILADLRDSGSIEQDADIVMFLYREGYYEKDKKPNSSGHTQVII…
scaffold_2	fig|33926.187.peg.490	peg	scaffold_2_15457_12854	15457	12854	-	Cyclic-di-AMP phosphodiesterase GdpP / LSU ribosomal protein L9p				atgttttctaaaaataaacataacgcaaaatttattgtaattgcttgtgtaattgttgttttgattttaattcttttttgtttggatttccaaaatatccaagaaattatcgaaacaattaatcaattaaccaacaatcaaaacccaagccaaaatactgccagcgaaatgagtggtatgcgtcgtaaaattatttttttcatttttaacttttttggaaaaatcattttagcatcctttgttatcagttttttgcttcacattaaaaaaaacgcccaaattaaaagattaaaaaacaaactttctttatggtctaaattatcttttcacgtaagtcaaattggagaagaagtactcaacgaacttcctattggtattgttttaattgatatttctagt…	MFSKNKHNAKFIVIACVIVVLILILFCLDFQNIQEIIETINQLTNNQNPSQNTASEMSGMRRKIIFFIFNFFGKIILASFVISFLLHIKKNAQIKRLKNKLSLWSKLSFHVSQIGEEVLNELPIGIVLIDISSQEIQWLNPYANFILKNPEINSPLAQINENMVQLISTSDAIPKTIITLENQKFECFYKKDLSVFYLFDATEKEQIKHLFLQKTLALAMIAFDNLAESLIRYDLSEQSQIQGEYLSALSDYIEPYEGYLKQLIDDRFLLLLNRQNLDKMLENKFSILDTIRNISYKYQLKVTLSMGIACWNLSYEKLATYSQNAIELAQKRGGDQVVVNIENEKIKYFGAKIASLSKQSKVHARINAQNLVDILKTPSHCFIMGHTHTDLDALGSVIA…
scaffold_2	fig|33926.187.peg.491	peg	scaffold_2_15790_15551	15790	15551	-	SSU ribosomal protein S18p @ SSU ribosomal protein S18p, zinc-independent			isu;Staphylococcal_pathogenicity_islands_SaPI icw(1);Ribosome_SSU_bacterial icw(1);Ribosome_SSU_bacterial	atgaaattcaaaagtaaaaaaaatacttttaaaaaacgtcgcaaagtttgtttttttactgaaaacaaagtaactaaaattgattttaaagacatagagcttttacaaagatttattactgaccgtggaagaattctttctagaagagtaacaaatacttctgctagatggcaacgtcaattggcaattgctattaaaagagctcgccatatggctttaattccttttatccaacaataa	MKFKSKKNTFKKRRKVCFFTENKVTKIDFKDIELLQRFITDRGRILSRRVTNTSARWQRQLAIAIKRARHMALIPFIQQ
scaffold_2	fig|33926.187.peg.492	peg	scaffold_2_16297_15953	16297	15953	-	Single-stranded DNA-binding protein			idu(9);DNA_repair,_bacterial_RecFOR_pathway idu(9);DNA_repair,_bacterial idu(9);pVir_Plasmid_of_Campylobacter	gtgattaataaagttattttagtaggtcgcattaccaaagacccagaactaaaaaatactaatagtggtacttatgttgttaaatttactttggcagttaatagaattgtaagtgcttctagcgaaaaaaaaactgattttatcaattgtactgtttttggtaaacaagctgaaaatttagaaaaatatatttctaaaggtgctttaataggtgttgaaggaaacattagagtagaaacttgggaaaaagacggtgtaactaattggcaaactaatgttgtttgtaacaatgtccaattcttagaatctaaaaaaaatcctgatgatgcttatgacaatttttaa	MINKVILVGRITKDPELKNTNSGTYVVKFTLAVNRIVSASSEKKTDFINCTVFGKQAENLEKYISKGALIGVEGNIRVETWEKDGVTNWQTNVVCNNVQFLESKKNPDDAYDNF
scaffold_2	fig|33926.187.peg.493	peg	scaffold_2_16599_16312	16599	16312	-	SSU ribosomal protein S6p			isu;Ribosome_SSU_bacterial	atgaaaaaatacgaaataatgtatattttacgccccaatttagacagcaaagacgttaaaaaaattaatgatactttgcaaaatgtttttttacaaaccccaaatcaaattttggaacaaaacgaaataggattaaaagacctagcttatcttattgataatcataaaaaaggatattacaattggttaatggtaaaagcagataatgatgctgttttagaatttaatcgtattgttaaaattactgaagaaattattagatttatcgttatcaaagataaagaataa	MKKYEIMYILRPNLDSKDVKKINDTLQNVFLQTPNQILEQNEIGLKDLAYLIDNHKKGYYNWLMVKADNDAVLEFNRIVKITEEIIRFIVIKDKE
scaffold_2	fig|33926.187.peg.494	peg	scaffold_2_17257_17388	17257	17388	+	hypothetical protein				atgacacaaaaaacgtttagttggtggaatggagataaacgtactgctaaggaaaaacaagaaactttaagtgataaatgtaggtgtggtaagaaccatcaagtagacaaaacattaccaaaaaagaaataa	MTQKTFSWWNGDKRTAKEKQETLSDKCRCGKNHQVDKTLPKKK
scaffold_2	fig|33926.187.peg.495	peg	scaffold_2_17410_17613	17410	17613	+	hypothetical protein				atgaaattaatggatttaatttttgttttagtttttgttgagttaagttttattcaaagagatgaaaaacaacaaaagattgtaaaaggaacttataaagaaaattggtatgataaaatacctttatcaaaaaaaatggttttgtataagtgtttttattgtatctcaattagtagaaatatatttagattctcaaaatattaa	MKLMDLIFVLVFVELSFIQRDEKQQKIVKGTYKENWYDKIPLSKKMVLYKCFYCISISRNIFRFSKY
scaffold_2	fig|33926.187.peg.496	peg	scaffold_2_18708_18145	18708	18145	-	1,2-diacylglycerol 3-glucosyltransferase (EC 2.4.1.337)				ttggatgtaattcatgttcatactgaatttggggtaggttctttagggcttttagctaaacaaaaattaaatttgcctttagtttatacagcacacacaatgtatgttgccttttttgatgctcaaaaatcttttattgttaaatgttttaagaaacccattttaaaatatgtagattatctttttactaaatttatttttaatagtgatgtcaatattttacctactaaaaaagtgttgtattttttagaaaatcgctattctaataaagttaatgatacttctaaaatcaattatcaaattgttctaacaggttttaatttagaaaaattttattgtcataatcattcatcagaaaaagttttttcattaaaacaacaattaggacttaaagattcg…	MDVIHVHTEFGVGSLGLLAKQKLNLPLVYTAHTMYVAFFDAQKSFIVKCFKKPILKYVDYLFTKFIFNSDVNILPTKKVLYFLENRYSNKVNDTSKINYQIVLTGFNLEKFYCHNHSSEKVFSLKQQLGLKDSFVCLYVGRISAEKEIHYLMDAFASFHLQNPKSKFLIIGDGPERKNLEKKPKNLI
scaffold_2	fig|33926.187.peg.497	peg	scaffold_2_18967_18710	18967	18710	-	1,2-diacylglycerol 3-glucosyltransferase (EC 2.4.1.337)				ttgaaaataggaatttttaccgatgcatataaacctttaattagtggtgttgttgtttcttgcgattctctaagaaaaggtttggaagctttgggacatgaagtctatattattacaactaactgtccaaaagccaaacaagaaaaagattctcgcgtaataagaattaaaggaatgccattgccttttaaaatttttaaagttcattgttgtgttttaagttataaaaaacatctttttaaaatcaaagccccttaa	MKIGIFTDAYKPLISGVVVSCDSLRKGLEALGHEVYIITTNCPKAKQEKDSRVIRIKGMPLPFKIFKVHCCVLSYKKHLFKIKAP
scaffold_2	fig|33926.187.peg.498	peg	scaffold_2_20095_19145	20095	19145	-	Glycosyltransferase LafA, responsible for the formation of Glc-DAG				ttgaatctagatattattcatattcattctgggggagaaatagggaaactaggtatttatacaagaaataaattaaatatacctgccatttatactatgcatagtttttatgaattattattagataataataaattatttaaattatttaaaggtttaatattgaaaaaaattattaaaatgtataaaaactttatttctcaaactaatcttactgttgttctgactttaaaaacattacaatatttagaaacaaaatataaaattaaaggaaattatgaaattatacctacacaattaaacttaaaacaattttattctgaaagtcattctcaagaaaaaattcaaaatctaaaaactaatttagggttaaaagattcgtttgtttgtctttttgta…	MNLDIIHIHSGGEIGKLGIYTRNKLNIPAIYTMHSFYELLLDNNKLFKLFKGLILKKIIKMYKNFISQTNLTVVLTLKTLQYLETKYKIKGNYEIIPTQLNLKQFYSESHSQEKIQNLKTNLGLKDSFVCLFVGRLSKEKEIHYLMDAFASFYKKHPQSKFLIIGDGPERKHLENQAKKLNISDSVVFLGFIANDNVGFYYNLGTVFLNASLYETQGLTYIEALAASLPVVARYDIVLENVITNDKNGFFYHQKEELINYLSLLYNDNKKTKTMSMNAKNSILNYDQTSFAFKMIQIYKEAIKTNKEKNNQNNNHN
scaffold_2	fig|33926.187.peg.499	peg	scaffold_2_20334_20191	20334	20191	-	hypothetical protein				ttggatgggtgggaaccttgcattgggggagttattgtttctgctaaagctttaaaacaaggtttggaagctttgggacatggagtctatattatcactcttaatgctgtaccaaaacaaaaagaaaaagatcctcttatgtaa	MDGWEPCIGGVIVSAKALKQGLEALGHGVYIITLNAVPKQKEKDPLM
scaffold_2	fig|33926.187.peg.500	peg	scaffold_2_21604_20423	21604	20423	-	Dihydrofolate synthase (EC 6.3.2.12) @ Folylpolyglutamate synthase (EC 6.3.2.17)			icw(1);Folate_Biosynthesis icw(1);Folate_Biosynthesis	atgattcatattgcaggcactaacggcaaaggttcaactgttaattatttaagttctttattgcaacaaagttgttccaaagtaggaacttttatttctcctcatattcaaaattacaacgaaagaattaaaattaatggcgagattatttcttgtaatgatttaataattttggttcgtaaaattaaaaagttagtagaccaagcaagccccaattctgctttatttagcattactccgtttgaaattatcaccgctattgcttttgattatttttatcataaaaaagttgatgtttgtgtaattgaagtaggtttgggaggtcttttagacaataccaatgttatttgtcccatcctaactggaattactaccattggcaaagatcacgaacatatt…	MIHIAGTNGKGSTVNYLSSLLQQSCSKVGTFISPHIQNYNERIKINGEIISCNDLIILVRKIKKLVDQASPNSALFSITPFEIITAIAFDYFYHKKVDVCVIEVGLGGLLDNTNVICPILTGITTIGKDHEHILGKTLKEIAFQKAGIIKPKTPLVTGNISPKVLLVIEQQAIKNKATIYKFKKDYNITYLGMQTWQECFNFKTKQIIIKAVKTPLIGKYQPENAAMAIKLYYLFCQLKKFPFLEQNVFTGISKTQIPARMQKLNSNPLIILDGAHNVHTVRKLVQTTIKQFSNYRISILFSALENKNVVSMLHQLLKIPKAHIYLTTFNHPNSIELVQKYLFIVPQRITKVFDWQDKLKDFLQQNQTQNCKDLLLITGSLYFASEVIHFFDI
scaffold_2	fig|33926.187.peg.501	peg	scaffold_2_21738_21607	21738	21607	-	Dihydrofolate synthase (EC 6.3.2.12) @ Folylpolyglutamate synthase (EC 6.3.2.17)			icw(1);Folate_Biosynthesis icw(1);Folate_Biosynthesis	atgattactgaaataactaacataaaagaagctattttgtggattgaaaaaagagaaattttaggcatgcgtttaggacttttacgtgttttggctttgttaaaattattacatcatcctgaaaaaaattag	MITEITNIKEAILWIEKREILGMRLGLLRVLALLKLLHHPEKN
scaffold_2	fig|33926.187.peg.502	peg	scaffold_2_22312_22491	22312	22491	+	hypothetical protein				atgtttatgtataaaaataatttagatacaaatacaaacagaaaaacaaaaaatgttttttcaaaaaagtttttagtttatttacctttaattatttcttgtattacttctcttttagctattcgtacagctttagatgataaaaataggagtttttggcactttaggtttattcactag	MFMYKNNLDTNTNRKTKNVFSKKFLVYLPLIISCITSLLAIRTALDDKNRSFWHFRFIH
scaffold_2	fig|33926.187.peg.503	peg	scaffold_2_22448_23047	22448	23047	+	hypothetical protein				atgataaaaataggagtttttggcactttaggtttattcactagacaaaatacattattaacaaatatttttttgcttttatctttaaataataaatttaaaaaatcaaaatattatccttatttaagttttatttgtttaattaattgtttaatagtgatgtttttttgtttatctgaaaaaaaaccttattttgttattgattacttttttgaacacaaaattttatctttaatgtttatattttattatttctttataaatgcaagcattataaaattaaaaaagttttatattggcttaatttatcctttaatttatttttcaataatgtttatacttataaaaattgataatgaaaagttaaatccttattggaaagaaattaatagaaataaa…	MIKIGVFGTLGLFTRQNTLLTNIFLLLSLNNKFKKSKYYPYLSFICLINCLIVMFFCLSEKKPYFVIDYFFEHKILSLMFIFYYFFINASIIKLKKFYIGLIYPLIYFSIMFILIKIDNEKLNPYWKEINRNKINNQTLLFFAFLTSLIILIVSFCLVFLKNKIIANKQNITFIKKYKKGFYLLSILVLSFFVFSHFIK
scaffold_2	fig|33926.187.peg.504	peg	scaffold_2_23155_23364	23155	23364	+	membrane-associated phospholipid phosphatase				atggaaaaacaaactttacaaagaaacaatttagaaaaaaaagaaacaaatagtaaaaataaatattttaaaaaatatatattatggtttttatttattgttttaattcaacacataacttggtttggttctttatatataattagtggtgataactacatttttaaattcattattaaagataataataaaaaaattcattttgggtaa	MEKQTLQRNNLEKKETNSKNKYFKKYILWFLFIVLIQHITWFGSLYIISGDNYIFKFIIKDNNKKIHFG
scaffold_2	fig|33926.187.peg.505	peg	scaffold_2_23586_23930	23586	23930	+	membrane-associated phospholipid phosphatase				atgttaaaagattttcaatttaaatttgataataataaaaattttatagattattcaataaaaaaactctatgaaaatgattatcaacgtcttaataatttaccaagttttcatgttagtttaagttggttatgttatgttggttttcgccaaaaaaatgaaaaaatccctaaaatattaaattatggacagttaattttcgtcattttagtttttatttctacttttgttttaaaacaacattatataatggatggaataattgcaattattttagtagaaactactttctttttagttggtaaaaaaatgaataatattaaaaaagactatcttaattgatag	MLKDFQFKFDNNKNFIDYSIKKLYENDYQRLNNLPSFHVSLSWLCYVGFRQKNEKIPKILNYGQLIFVILVFISTFVLKQHYIMDGIIAIILVETTFFLVGKKMNNIKKDYLNW
scaffold_2	fig|33926.187.peg.506	peg	scaffold_2_24078_24389	24078	24389	+	hypothetical protein				atgcaaatagaaatgagttttaaaagagtaatgtgttttttagttttgttgttaatattaggaggtattccatttggtattgttaattttatgaaacaaaacgaagcaaatgagatagtagcaaatttaaaaatagaagttaaaaaacaattattatcaaaagctgaagaagcagatgtaaaattagataaaaaatataaatcatatgtaattgtaggatggagtgttgattttttattaatagcgttgttattttgcgcttgtttttttaccaaaactcaaaaacctcaaatgtatcaaaaaaatcaataa	MQIEMSFKRVMCFLVLLLILGGIPFGIVNFMKQNEANEIVANLKIEVKKQLLSKAEEADVKLDKKYKSYVIVGWSVDFLLIALLFCACFFTKTQKPQMYQKNQ
scaffold_2	fig|33926.187.peg.507	peg	scaffold_2_24596_24465	24596	24465	-	hypothetical protein				ttgattcatattattttattctttgcttccttttgaaaattgttttcttttttaaaaaatattttatcccttacttttattttacttgttttttttgcaagaaaaatactaagtaattataatttttattaa	MIHIILFFASFWKLFSFLKNILSLTFILLVFFARKILSNYNFY
scaffold_2	fig|33926.187.peg.508	peg	scaffold_2_24588_25043	24588	25043	+	hypothetical protein				atgaatcaaaatgtaaaaaaaatattaactatttttatttattgctgctttttgagtgtttgcagttttattttatatcaatattttaaaaaaccaaacaaagtgccatcccaaataaaaacaacaccaaccaaaccatctgaacaaaaaccagctaaaaataaaccatcaaaaaataaatcgtcgtcttctagtttagagataacaactttttggcaagatccaaaaccaaaaacaaaacaaaatacaaatacattaaatacatttgaaagtaatcgcaaagagattacccaaattcaatttgatagaattgttgaagaaatattaaatgatttaaaaagcatgtcatgggataattgtgtagctaaatatgaaacaagaaatgaaaaaaacattttt…	MNQNVKKILTIFIYCCFLSVCSFILYQYFKKPNKVPSQIKTTPTKPSEQKPAKNKPSKNKSSSSSLEITTFWQDPKPKTKQNTNTLNTFESNRKEITQIQFDRIVEEILNDLKSMSWDNCVAKYETRNEKNIFPNIEREYSSFLKLGAKKN
scaffold_2	fig|33926.187.peg.509	peg	scaffold_2_26393_25233	26393	25233	-	DNA polymerase III beta subunit (EC 2.7.7.7)			icw(1);DNA_replication_cluster_1	atgtatttagaaattaataaagatatttttttggaacaacttttaaaaatacaaaaaattttaccccaaaaaacttttttccctatttttaatgctctcaaaatccaaacacaagaaaataaattaattttagaagctaataatggaaatattgcaattaaaatagaaattaaagatgaaagtttaaaaattaaaaaacaaggtaaaattgcttttttagggagatattttattgaaataattaaaaaaattagtgattctttaattaaaattactgtaatggaaaataattttttagtaattaaaactaatttttgtgaatataaattaaaattaatggatgtttgtgattttttagaacttgttttttctttccaaaaattagattcttttcaaatt…	MYLEINKDIFLEQLLKIQKILPQKTFFPIFNALKIQTQENKLILEANNGNIAIKIEIKDESLKIKKQGKIAFLGRYFIEIIKKISDSLIKITVMENNFLVIKTNFCEYKLKLMDVCDFLELVFSFQKLDSFQIETHFLKNMIKEINISTSKNEKRPILMGLNLIYQNNLLKACATDSFRMSQKKINLDIEYHNFNIVIPNKSLEELSKILEHCQSKYLKIYSDTQKIFLEIDNLWFQTSLLEGNYPQIQEIKLTNFPFSIHLNKDDLMKALERVSLLFSKEQINTNVIKFILTEQNSIEISSSSESLGTALEKIIPLKVSANSFQIAFNAKYLEDVLKVLSVKEVVFYFDNPLKPFIITTLEKDSSIHLILPIPLENDWYFYIMAR
scaffold_2	fig|33926.187.peg.510	peg	scaffold_2_28221_26695	28221	26695	-	Chromosomal replication initiator protein DnaA			isu;DNA_replication_cluster_1	atgaataattataataaaatttgggaaataattttaaatgaactatcaaaaatttacagtgatgaagtttttagagaaacattttccaatattaaaaaaataaaccaatttgaagaaaaaattataatttcagtagaaactgaatttattaagaataaaatatataaaatgtattttgaaaaaatcaaagaaataattcaattaaaatttgaagaaaaaattataattgaatttgtttcagaaaaaaataaaaaaaatagtaattttgatgatgaaaaaaaatattttgaaaatcttaaagaaaaattagaaaatgagaatcaaacttattttttcaaaattgaaaataataaaaataatgacgaattccaaaataataaatattttgaaacaattgaa…	MNNYNKIWEIILNELSKIYSDEVFRETFSNIKKINQFEEKIIISVETEFIKNKIYKMYFEKIKEIIQLKFEEKIIIEFVSEKNKKNSNFDDEKKYFENLKEKLENENQTYFFKIENNKNNDEFQNNKYFETIEKEQIENKTYNDTNVEIENRKISFNKYNYGNTNPKYSFDNFVVGKSNNFAFKIAKKIAEEKKVTTNPLYIFGKAGIGKTHLIQAIGNHILKNTHSVKKVLYVKADGFIEEFTNQLRKAKMEDFNEKYRDIDLLLVDDIQIMAGATRTQMEFFKLFDYLYLNQKQIVITSDKQASELKNIMSRLTSRFEAGLMVDIQSPDFNHRLNILKKKILEFEPQNPLKIKKDVLDLIASSFVNNVREMEGALLRLLNYAQTFGYDIDINIANEA…
scaffold_2	fig|33926.187.peg.511	peg	scaffold_2_28924_29058	28924	29058	+	hypothetical protein				ttgttatatatcgctattttaattaaaaaaataaacaaaaaaattatttttcatattaataattctactactttttgcctctcttttttcttttctggttcgctattattttttcctccgattctttttctttaa	MLYIAILIKKINKKIIFHINNSTTFCLSFFFSGSLLFFPPILFL
scaffold_2	fig|33926.187.peg.512	peg	scaffold_2_29191_30702	29191	30702	+	Asparaginyl-tRNA synthetase (EC 6.1.1.22)			isu;tRNA_aminoacylation,_Asp_and_Asn	atgaaaatttctatcaaagatatttttcaaaaaccagacttattttatcaaaaaaaaatagtattaaatggttgggttagaaattgtcgttatcaaaaaaaattaatttttatcgatttaaatgatggtacttttctggaaaatttacaaattgtttgtaaagaaactaaaaccaaaaacatcgaaaccgccgccgaaattaccgaatttcatgaaacccaaaaagtcaacaccaacaacgaatctccaaataacattaatttagaaaaattaaaagaaatgttgcaaattggggtttctttgcaagtggaaggcattctaaaagcaaccaacaatccccaaacgccttttgaaattagtgcccaaaatatttctcttttaggcgcaagtgatttttct…	MKISIKDIFQKPDLFYQKKIVLNGWVRNCRYQKKLIFIDLNDGTFLENLQIVCKETKTKNIETAAEITEFHETQKVNTNNESPNNINLEKLKEMLQIGVSLQVEGILKATNNPQTPFEISAQNISLLGASDFSYPLQPKKHSKAFLRQISHLRVRTKLFGAVFRIRNTAFFALHSFFQKKGFFHINTPIITANDGEGAGELFQLTTLNLEVLPQTKNIPNASKLADETTSKNEIDYQKDFFGKKVFLTVTGQLEAEAMALGLNKVYTFGPTFRAEKSNTPRHAAEFWMLEPEMAFCNLSQNLKVAQEMLQFVIAKCLEQNYQDIEFLDKTEKNGLIEELQNIVEEKEFLTVKYEQVLEILQKSNTKFENPLFYGADLATEHEKYLTETYFKKPVFIVDW…
scaffold_2	fig|33926.187.peg.513	peg	scaffold_2_31075_30896	31075	30896	-	hypothetical protein				gtgattttggtttgatttggttttggttttattattttgattttattatttttaactttttttattgtttttggtttttatcttttagatgaatttaatcattttttaattattgatgatttttttatttttggacttttggttgcttttttgcattttataaattttataaatgtttaa	MILVWFGFGFIILILLFLTFFIVFGFYLLDEFNHFLIIDDFFIFGLLVAFLHFINFINV
scaffold_2	fig|33926.187.peg.514	peg	scaffold_2_31129_32235	31129	32235	+	Maltose maltodextrin transport ATP-binding protein malK				atgggtataaaattagaacaagtttctaaaattttcatcgataaacaaactaaaaaagaaacttatgctgtaaaaaaaattgacatcaacattcctaaaggaaaattggtaagtcttttaggtccttcgggttgtggaaaatcgactactctttgcatgattgcagggcttcatcctatttcggctggaaaaatattttttggcgacaaagatgtcactaacctgcctattgaaaaaagaggcattggtttagttttccaaaattacgctctatatcctcatatgacagttagacaaaatatttcctttccactggaaaatctaaaatttgcgcgcgacattattgtgcaaaaagtagaagaaattgccaagttagtgggaattgccgatcatttagac…	MGIKLEQVSKIFIDKQTKKETYAVKKIDINIPKGKLVSLLGPSGCGKSTTLCMIAGLHPISAGKIFFGDKDVTNLPIEKRGIGLVFQNYALYPHMTVRQNISFPLENLKFARDIIVQKVEEIAKLVGIADHLDKKPQQLSGGQQQRVAIARALVKEPQVLLLDEPLSNLDAGLRLKTREEIRRIQRKTGITAIFVTHDQEEAMSISDEIYLMNKGQIQKKGAPQEVYTNPNNLFVAKFLGNPLISIFEGKITFGKVTIGDSLLFDFSSNKTLKNLNQEIYVAIRPEGYWFDTNGNFEIEPLFLENVGRNLMMLARHPQAVKNTFRIVFDEKSKDIIFPQGFVAKKKIRFQIKENKCFLFDKKTENRIF
scaffold_2	fig|33926.187.peg.515	peg	scaffold_2_32236_33177	32236	33177	+	N-Acetyl-D-glucosamine ABC transport system, permease protein				atgtcattgctaaaaaaacttttacatcacaattccactaaatattccaaacataatcattggtattatttggcgcctgccttaattcttatggttttatttaatttttatcctttggtaaaaacactttttatttctttggatagtagatataataaatttgcagacacattttcttattcgtttaatttttccaattacactactactttttgtgatcctgattttagaactgctctttttaacacttttttactggtgtttgttgctgttcctatttctatttttttgtctttaatgattgccttagcacttaacagtgtttataatcgttttttaaaaaatatctttcaaaccatttttttcctcccttatttaacaaatcctgttattatggga…	MSLLKKLLHHNSTKYSKHNHWYYLAPALILMVLFNFYPLVKTLFISLDSRYNKFADTFSYSFNFSNYTTTFCDPDFRTALFNTFLLVFVAVPISIFLSLMIALALNSVYNRFLKNIFQTIFFLPYLTNPVIMGMVFAVLFYHNSFGIQTRPEGFFNSFFGLQQDWINIAAPYSHKMFVLFFYVVWKSLPFQILIFSVGLKNISKDYYDAARIDGASKITIFRKITLPLLAPTIFYQLIIAIIQVFKEYESVIGVFGNSDIAKVNTVVGYIYQQLEGTLMDSYSRGAAATVILLLISILFTAINFFFFEKKLNK
scaffold_2	fig|33926.187.peg.516	peg	scaffold_2_33195_34091	33195	34091	+	Maltodextrin ABC transporter, permease protein MdxG				ttgataattatgtcaaattcaaataataaaacaaaactcatttttgccaaacttaaaaaacatttacccaaagtttgtgccacttttaccaaatacttttttttgtctgtttttgctctttttttggctatccctttttattggatgctaaatttagctctacaaaataatcctgcttgtcctagtttttttcctaaagatttgacgtggaacaacttctcttttctatttacccgttatagcttgtttttgactttttttaaaacccttgttgttgtttttatctctactgttttaggtatttttgtctctgttataactgcttttgctcttagtattttagaatttagaactaaaaaaattatattaggagtctttctaatcaccactatgataact…	MIIMSNSNNKTKLIFAKLKKHLPKVCATFTKYFFLSVFALFLAIPFYWMLNLALQNNPACPSFFPKDLTWNNFSFLFTRYSLFLTFFKTLVVVFISTVLGIFVSVITAFALSILEFRTKKIILGVFLITTMITTESMFLTNYQTVARLGFVDSGQGTRVFSGIYLAMVLPFLINVFHIFLLMQNIKKIPKELYLSAKVDGSSDWKFLYKILTPLLRDNIINIIIFRAVAAWNAYLWPELVGGKLLTNVIRNIFDSEKNQHLVNQQMAATVLMTLPLVLLFIFCKRYVLEGKLNSGIKG
scaffold_2	fig|33926.187.peg.517	peg	scaffold_2_34075_35715	34075	35715	+	hypothetical protein				gtggtatcaaaggataaattaaaaatcattcatttttttacttgcttatttgttattttagcatttattatattatttcctaaaattgattctaatgctttaagaaataatcacgaacaagaattaaatgaaatgcttaccaaatataaagataaagataacgaatcatggaaaaaatttctagaaaaacccatcgaaattgttttttggcatcgtttagatcctgaaaaagaaaaaggaaaaccaaaaactgctttagaagaaattattgaagaatttagaaaaaaatatcccaaaatcaaagtaaaaacagaatataaacctagttggagtggaattgtaaaaaacattaatgtagctcttccagccaacaacgaacctcatttaattgtttcttat…	MVSKDKLKIIHFFTCLFVILAFIILFPKIDSNALRNNHEQELNEMLTKYKDKDNESWKKFLEKPIEIVFWHRLDPEKEKGKPKTALEEIIEEFRKKYPKIKVKTEYKPSWSGIVKNINVALPANNEPHLIVSYVDHLVNYYESGKLVPFDGFKDHTNEEIKLDPCTTDPQTKKYIYFYSSFENEAQLPLGDEKEPGKWYSLPFAKSIELMYYNQDYFKQLKGKIKAKEQEIKINFDLNLIFENYDDPNFEGKLQDGITWEQMEKLCEVILQVDPEKIPISYDSESNLFIISSEQRGIEYTTSPTKKYPSSREVGVRFNNPDAKTMIKDFKNFYDKKYLITRKLSGESYTTHLFMDQKILMDISSSNGFEYVSKAPFKVGITSVPYWKKGKQGPDSGKRK…
scaffold_2	fig|33926.187.peg.518	peg	scaffold_2_35750_36718	35750	36718	+	3'-to-5' oligoribonuclease A, Bacillus type				atgaaaattatttacaataaaattaaagcttttgaaacaattattatttacggacacatcaatccagatggtgattgttatggcgctcaactaggtttaaaagatgcaattacagcaacttttccccaaaaaaaagtctatgcagtaggacaacaaaatccttctttatcttttgtaggtgtgatggatgaagtttgtgattctttgtaccaaaatgctcttgctattgttgttgattgcggtcaagaaaacaaaattagtgaccaaagatttaaattagctaaagatacaattagaattgatcatcatttattaatggataattactgcaattatcaatgggtagatgctaattattcttcttgttctcaaatgatttttgaatttaaagaaaaatgc…	MKIIYNKIKAFETIIIYGHINPDGDCYGAQLGLKDAITATFPQKKVYAVGQQNPSLSFVGVMDEVCDSLYQNALAIVVDCGQENKISDQRFKLAKDTIRIDHHLLMDNYCNYQWVDANYSSCSQMIFEFKEKCNMKLTHKGALAMYVGMVTDTGNFCFDRVDQNTLKAAASLLAFDLDVSQIFFHLNKETLALFQYKAYIYQNVVTSQGFAYVFISQETLKKFNLHIDVAASLVNILGHLENHPVWAFFLEQPDLTIRARIRSCGPEINSIARQFKGGGHLRACGATLNSNQEMTFFIAQIKDSIKAFETKSQDKKPKLIKN
scaffold_2	fig|33926.187.peg.519	peg	scaffold_2_36918_36802	36918	36802	-	hypothetical protein				atgatttttgtgatgatcttttcatttattgaatgttgttttaaattgatatttatcatttataatatgaaaataatttacaaccgaaaggaaaaagaaaaagaattatcaaaataa	MIFVMIFSFIECCFKLIFIIYNMKIIYNRKEKEKELSK
scaffold_2	fig|33926.187.peg.520	peg	scaffold_2_36941_38323	36941	38323	+	tRNA-5-carboxymethylaminomethyl-2-thiouridine(34) synthesis protein MnmE				atgttttttgatactatttctgctatttcaactcctttaggaacaggaggagttagcgtaattagggtttctggcaacaattctattgcagaaataaataaaatttttaaaggcaaagaccttaccaaagccaacacacacaccattactcacggttttatcctcaacaaagaccaaactattttggatgaagttttgatttctgtttttaaaaatcctaattcttttactggcgaaaatgttgtagaaattaatgctcatggcggtattttaattacgcaaatggttttagaaagagttttgtcattagatattaggttggcttttccaggcgaatttagccaaagagcttatcttaatggaaaaatggacctcattcaagctgaatccattatggac…	MFFDTISAISTPLGTGGVSVIRVSGNNSIAEINKIFKGKDLTKANTHTITHGFILNKDQTILDEVLISVFKNPNSFTGENVVEINAHGGILITQMVLERVLSLDIRLAFPGEFSQRAYLNGKMDLIQAESIMDLIHATNENAIKIAHSGLQKYTSQLVTSLRDQILNLIAQIEVNIDYPEYDDIPQITQQKIALEVESLIQQLENILNHSHKNRYLKEGIKTLIIGRPNVGKSSLLNAFLNETKAIVSDISGTTRDFVEAYFNYQGITLHLIDTAGIRKTDDPIEKIGILRTEKMLLQAELILLVLDQSNHLQEEDIQLLQLTKNHPRIIIGNKVDLKSDKLISSLSNSSSQLAPQEIISVSSLDKTGFLELQQTILKKFQLNDIKPKDFNYFSNARHI…
scaffold_2	fig|33926.187.peg.521	peg	scaffold_2_38435_39373	38435	39373	+	3'-to-5' oligoribonuclease A, Bacillus type				atgaaatttattgaaacccaaattaaagcctttgacactatcattattcacggacataaaaatcctgatggtgattgttatggttctcaactaggtttaaaaaatatgattcaaaatacctttcctcataaaaatgtttatgtggtggggcaaaccaaaaaccatttaacttttttgggtcaaatggatgaaataccagatgaaacttaccaaaatgctttagtaattgtagttgactgcggtactactcaagccatcagtgaccaaagatttaaattgggaaaagtcgttattcgaattgatcatcatattttaatcgaaaattatggtaattatcaatgggttgatgattcttttggttcgtgctctgagatgatttacttgttaaaagaaaaactc…	MKFIETQIKAFDTIIIHGHKNPDGDCYGSQLGLKNMIQNTFPHKNVYVVGQTKNHLTFLGQMDEIPDETYQNALVIVVDCGTTQAISDQRFKLGKVVIRIDHHILIENYGNYQWVDDSFGSCSEMIYLLKEKLNLNLTFKGALAIYVGLITDTGNFRYHRVSAQTLRIASELLNYGIDVALVEQNINKVTLNFLKYQGYICQNIVACDGFAYVYVKQKIIEQFNITLEEVFLSINILSNIKNFPFYALFFERPDSKIQVRICSNGPQIYHIVQKYGCKGHLRACSMFLPSEKEILPFVATIKKEIAPFFETT
scaffold_2	fig|33926.187.peg.522	peg	scaffold_2_39618_41543	39618	41543	+	Threonyl-tRNA synthetase (EC 6.1.1.3)			idu(1);tRNA_aminoacylation,_Thr	atgattgaaatcagcttttttgacaaccaaatacaagaatttatttcaggtataactcctttggcaatttggaaaaaacatttatctacacatttcaaaaaaccagttgcagcccttttcaacgaccaaccaatcgaacttgattttcctttgaaagaaaatggcaatttagaaattttaaccgaatctgatcctaaatctttggaagttcttaaccacagcaccgctcaccttatggcgcaagccgttgcaagactttatccaggtgccctttttacagtaggacctaccattaaagaaggattttattatgatattgattttcaaaatcacaccatttcggaaaaagattttcttgccattgaaaaagtaatgcatcaaatttctttggaaaaccac…	MIEISFFDNQIQEFISGITPLAIWKKHLSTHFKKPVAALFNDQPIELDFPLKENGNLEILTESDPKSLEVLNHSTAHLMAQAVARLYPGALFTVGPTIKEGFYYDIDFQNHTISEKDFLAIEKVMHQISLENHPITREEVSFEQTQKLFAYNPYKQVLLEKFRDQTISIYRQGEFFDLCRGGHVTKTSLIKHFKLLKISGAYFQGDAKNKTLTRIYGTSFFKKQALADHLQLLEERKERDHKKLNKKLDLFMFNKEVGLGLPFWLPKGATVRRIVERYIVDKELSYDYHHVYTPIMANTELYCISGHLDHYASNMFPIMTLENGEKLVLRPMNCPHHMMIYKKTPHSYKELPLRIAELGMMHRFEKTGAVSGLQRVREMTLNDAHIFAHPDQIKEEMKK…
scaffold_2	fig|33926.187.peg.523	peg	scaffold_2_41797_42477	41797	42477	+	Translation initiation factor 3			idu(2);Translation_initiation_factors_bacterial icw(1);Mycobacterium_virulence_operon_involved_in_protein_synthesis_(LSU_ribosomal_proteins)	gtgttagttattttagagaagagaaatgttcattggtcgtttctctttttttattttattttctctttttgccttgtttcattttcatgttatgtcatttcatttcatttttacaaaataaccccaaacctaaaggaggttttaaatattaaaatcaataaatttaaaaaaagttccaattccgatttatataatgaaaatatcccacaaggaaaatacctcattattgatgaaaaaggcgaacaattaggtgtttttgaccaaaaagaagctttaaaattatcagaacaaaaagaaattgatattgtagtggtaaacgcagatgcctcaccgatggtagcgcgattaatgaattatcaaaaacatcgttataaccaacaaaaaaaacttcgtgaagcc…	MLVILEKRNVHWSFLFFYFIFSFCLVSFSCYVISFHFYKITPNLKEVLNIKINKFKKSSNSDLYNENIPQGKYLIIDEKGEQLGVFDQKEALKLSEQKEIDIVVVNADASPMVARLMNYQKHRYNQQKKLREAKKKTQISVLKEIRLNPTIDKNDLNTKIKQAQKFLKQGDKVKVSMRFRGRMINNFQLGETVFKQVMQDLKNLSQIETPLKLQGNQLTAVLSPLK
scaffold_2	fig|33926.187.peg.524	peg	scaffold_2_42621_42818	42621	42818	+	LSU ribosomal protein L35p			icw(2);Mycobacterium_virulence_operon_involved_in_protein_synthesis_(LSU_ribosomal_proteins)	gtgattaagaaaaaatcccacagcgggcttaaaaaacgcattaaaattactaaaaagaaaaaattattaagaggccacgcctacaaaaatcaccttgcagcttccaaaactactaaacaaaaccgccaactaagaggagttacttgtgttaaactttgtgattacaacagaatcaaaacccttattagaggattatag	MIKKKSHSGLKKRIKITKKKKLLRGHAYKNHLAASKTTKQNRQLRGVTCVKLCDYNRIKTLIRGL
scaffold_2	fig|33926.187.peg.525	peg	scaffold_2_42833_43780	42833	43780	+	LSU ribosomal protein L20p / similar to N-terminal region of rho transcription termination factor			isu;Mycobacterium_virulence_operon_involved_in_protein_synthesis_(LSU_ribosomal_proteins)	atggcaaaaattagttttactcctgcaagacatcgtcgtcgcaaaaaagttttaaaaatggcaaaaggatatttgggttccaaaagcactctttacaaaacagctcacgagcaagtaatgcgctctttgcaatacgcttatagagaccgcaaacaaagaaaaagagattttcgtaaattatggatctcccgtattaatgctggtgctatgttatgtggcatgcagtattctcgtttaatgcacggactttctttggcaaaagtagatgttaatcgtaaagtattagcagatttagcacacttacaaccagaaactttcgcacaatatgttcaattagcaaaagaagccttagtgcaatttcaacaaatattaaaacaaaaagaagcgcaagcaactaaa…	MAKISFTPARHRRRKKVLKMAKGYLGSKSTLYKTAHEQVMRSLQYAYRDRKQRKRDFRKLWISRINAGAMLCGMQYSRLMHGLSLAKVDVNRKVLADLAHLQPETFAQYVQLAKEALVQFQQILKQKEAQATKLQEEQSNQLAQKEEKPYQLEKPPKPQTTQEKLEEVNSPKLEQKEPTQTKEQEQTQELQQEKTEQTKEQTQNLESKPSLQEKPVEPVKAVEVLQQETQPQSEEKTSLQPEKVLSTELSEEKSNDALETKPQTTQVKAKKPSLDLFKMLLPELKKLAKEHKVPNFNKLKKAEIVTALRKTLAKK
scaffold_2	fig|33926.187.peg.526	peg	scaffold_2_43924_44622	43924	44622	+	hypothetical protein				atgaatcaaatgaaacaaaaacatttacaaggattttactctttattattggcaacttttttccttttggtagctggatgttgtttttttgaccaaactttcaaacttggaagtctgaaattccaactaggattatttttcttaggtgtccttttatcgctatttacttatttagtagtttttaaaaaatacaaagaaactttatccaagcttcgttttgtctttgccttagaagcttttgcctttgtttttgtcattgttactgcctttttgttaccaggattaggctttttaaatattgatgatttcaaaaccaaaaaccctttagttggcaaacttttaacttttaactattgtttatcattgatgtttgttcttcacagtttcatcaatttaaat…	MNQMKQKHLQGFYSLLLATFFLLVAGCCFFDQTFKLGSLKFQLGLFFLGVLLSLFTYLVVFKKYKETLSKLRFVFALEAFAFVFVIVTAFLLPGLGFLNIDDFKTKNPLVGKLLTFNYCLSLMFVLHSFINLNINYFKKQNFSFFISYLLMFGFGCFGLGSNLFENLKDIILKSFAVLSLMHSIYLTFTGIKQFQTASLHAPKKENENEWFSFFIKRFNNVKWYSRSRKSSC
scaffold_2	fig|33926.187.peg.527	peg	scaffold_2_44582_45604	44582	45604	+	endo-1,4-beta-glucanase homolog				atgttaaatggtattccaggtcaagaaaaagcagttgctaattatgtagttgacaaaatcaaaaaccaagtagactccatcgaatatgataatttaggctctgtgattgcttgtaaaggaaaaacaggacctcgcattatgtttgcaggacatttggatgaaataggcttaatagttaagaaaattactccagaaggctttatcaaattccaaactcttggtggttggttttctcaagtgatgcttgctcaagtttggcaaattcacaccgataaaggcgttcttaaagcagttactggttgcaaacctccgcatgtaatgtcttttcaagagcgcaatcaagttattaacacttcttctatgtatttagatattggagttgcaaacaaagaagaagcc…	MLNGIPGQEKAVANYVVDKIKNQVDSIEYDNLGSVIACKGKTGPRIMFAGHLDEIGLIVKKITPEGFIKFQTLGGWFSQVMLAQVWQIHTDKGVLKAVTGCKPPHVMSFQERNQVINTSSMYLDIGVANKEEALKLGVRVGDMVTPYIEFSTLGNSDYLLAKALDNRVGVAIVMQVLQNVNPTTNQFFGVFTTQEEVGLRGAQTSAHKVHPQIAIAVDTGIGNDVPGGEKEGHTLGKGPQVLVYDGGLVAHKGLRNFVLKIAAQNNILVQEISGSGGRTDAATMHLVREGAASLSFGVPVRYIHSHTSVVHKQDIINTVKLLTLLVNQLDEKKVNEILFQ
scaffold_2	fig|33926.187.peg.528	peg	scaffold_2_45671_45811	45671	45811	+	hypothetical protein				ttgtttcttgtaaatggacacctttttataacttacaatcaaaataacttcatttcagaccaccttattttgcaaacttacacaccaaaccacaagcaaataatttacttttgtttttattttggcaaatgcaacaattaa	MFLVNGHLFITYNQNNFISDHLILQTYTPNHKQIIYFCFYFGKCNN
scaffold_2	fig|33926.187.peg.529	peg	scaffold_2_45873_46103	45873	46103	+	Acyl carrier protein			isu;Fatty_Acid_Biosynthesis_FASII	atggtttttgaaaaaattaaagatttaattgccacccaattatctttagacgcttctacaattactttagacactcgttttaaagaagatttagggcttgattcgttagacgctttagaactagttatggaagtagaaaaaacatttcaaatcaacattagtgatgcaactttacaaaattttaaaaccgttcaagatatcgttttttacatcaccaaaaacaccccttaa	MVFEKIKDLIATQLSLDASTITLDTRFKEDLGLDSLDALELVMEVEKTFQINISDATLQNFKTVQDIVFYITKNTP
scaffold_2	fig|33926.187.peg.530	peg	scaffold_2_46207_48672	46207	48672	+	Leucyl-tRNA synthetase (EC 6.1.1.4)			isu;tRNA_aminoacylation,_Leu	atgacaaaattaatttatgattttaaacaaatagaacataaatggcaactttattggcaacaaaataaggttttcaaaactcaagataacttttcacaaaagaaattttattgtcttgatatgtttccttatccttcttctgaagggcttcatgtaggccatattgaaggttatactgcaagcgatattatgagtaggttcaaacgcatgcaaggttttaatgttttgcatccttttggttgggattcatttgggctgcctgccgaacaatatgctttgcaaacaggcaaaaacccccgcacttttacttatgaaaacatcaataattttaaaaaacaaattcaaagtattggtaaaagtgttgattgggatagagaacttgccacctcagacccttat…	MTKLIYDFKQIEHKWQLYWQQNKVFKTQDNFSQKKFYCLDMFPYPSSEGLHVGHIEGYTASDIMSRFKRMQGFNVLHPFGWDSFGLPAEQYALQTGKNPRTFTYENINNFKKQIQSIGKSVDWDRELATSDPYFYAWTQWIFKKLYEKGLAVLKNTEVNFCPNLGTVLANEEVISNEKGMFSERGNHLVVKKKMKQWVLKITQYADRLLDDLNLVNWPLNVKEMQANWIGKNQGAIVSFPVYDQKITLKTFTTRPDTLFGVTFLVIAPEHELALQLTKPEYQQAVNNYLELTKQKKDLERDINKDKTGVFTGSFAINPCNNTKIPIWIADYVFPHYGTGALMSVPCHDQRDFEFAQKHGLKMIQVITPPSSDLENPTTNQPTPPLTEAYTGEGIHINSD…
scaffold_2	fig|33926.187.peg.531	peg	scaffold_2_48823_49461	48823	49461	+	Guanylate kinase (EC 2.7.4.8)			isu;Purine_conversions	atgaaattaaataaaaaaggacttttaatagttctttcagggccttcaggagttggcaaagccactgtgagaaaagctttgtttgaaatgactaatcataattttgtgtattctgtttctgctactaccagaaaaccgcgaccaggtgaacaagatggtaaagattaccattttctaactaaagaagaatttgaaaaagggattgaaaataattgttttttagaatgggctaaatttattgatcattattatggcactcctaaaaagcaaattcaagattttttaaaacaaggaaaagaagtgtttttagaaattgaagttgaaggagccactcatttaagaaaaaagcgtatgccaaacacagtttttatttttttggttccgcctgaaaaaaaagct…	MKLNKKGLLIVLSGPSGVGKATVRKALFEMTNHNFVYSVSATTRKPRPGEQDGKDYHFLTKEEFEKGIENNCFLEWAKFIDHYYGTPKKQIQDFLKQGKEVFLEIEVEGATHLRKKRMPNTVFIFLVPPEKKALYDRLKKRGTEQETNIAKRIAKANNEFHLAHKYDYIVVNDEVANAADRIIAIIRAEHAKTKRSIRNYLKILEDNGYAEQ
scaffold_2	fig|33926.187.peg.532	peg	scaffold_2_49448_49687	49448	49687	+	DNA-directed RNA polymerase omega subunit (EC 2.7.7.6)			isu;RNA_polymerase_bacterial	atgcagaacaatagtaaaccaaataaaaaaaaatacaataaggaaggtttgatctatccttcgattgataaattgttggatcaaattaattctaaatacaaattagttcatatcgcaagtaaaactgctcatgtgatagaagctcaaaaaaaagaattgcctgaacttttgtgtaataaagtagttggtaaagctttggaagaaattattaatgataaagttaaatttgtctttaagtaa	MQNNSKPNKKKYNKEGLIYPSIDKLLDQINSKYKLVHIASKTAHVIEAQKKELPELLCNKVVGKALEEIINDKVKFVFK
scaffold_2	fig|33926.187.peg.533	peg	scaffold_2_49857_50771	49857	50771	+	16S rRNA (cytosine(1402)-N(4))-methyltransferase (EC 2.1.1.199)				atgaacaaaccacattttaaccacatttcagttcttaaacaagaagccgtagattttttaaagataaagcccgaaggtatttatgtagatgccactttaggacaatgtgggcatactatagaaattgcaaatcttttgcaacaagggtttttatattcttttgaccaagatgtagaagcttgcacaaacgccaaaaaaatcttgcccccccatttgccaattgaaataattcatagcaacttttcgcatttaaaagcccaattagcacaacgaaatgtttttcaattagatggtattttatttgatttagggatatcttcttgtcaaattgacaatccccaaagaggatttagttatttgcacaacactcctttagatatgagaatgaatgttaatcaa…	MNKPHFNHISVLKQEAVDFLKIKPEGIYVDATLGQCGHTIEIANLLQQGFLYSFDQDVEACTNAKKILPPHLPIEIIHSNFSHLKAQLAQRNVFQLDGILFDLGISSCQIDNPQRGFSYLHNTPLDMRMNVNQTITAQYILNNYSFAQLKNIFKVYGEVKNAALVASEIIKQRPLRTSYDLVAITDRFCNRQKGHSAKKIFQALRIEVNQELESLKQALEQSLDLLKPNARIVVISFHSLEDHIVKRFFKKHSTFILPKKLPITIMPQTPLSIITKKAFLPSEAEMKNNSRSISAKLRVAVKNG
scaffold_2	fig|33926.187.peg.534	peg	scaffold_2_50936_52396	50936	52396	+	Na+-driven multidrug efflux pump				gtggttaaaacaaaagcaacaacacaaattttaattaatgaaaaaagaaatagaaaatttttattagaaggaaacttatggaaagtaattttttattttacctttcctatcattatttattggatttttcaaaatgcatcagatgctattgacctttttattttaaaaagaaatcaaatttcagataatcaactcacctttgtaagtcgtgtacatatatttaaaggtattcttgttccttttggtatttctattgccacaggaggagttattttagtagggcgcgcttatggacaaaataatgttaataaaatgcacctttatttggcaaaaacgtttgttctttccattttaactggctttattttggtctttttatgcatttttgttttcaaaagt…	MVKTKATTQILINEKRNRKFLLEGNLWKVIFYFTFPIIIYWIFQNASDAIDLFILKRNQISDNQLTFVSRVHIFKGILVPFGISIATGGVILVGRAYGQNNVNKMHLYLAKTFVLSILTGFILVFLCIFVFKSFITTNILKISQNAIENNEGIKYYNLIILSLVCIIINTVFLSLERAKGNNKIALFLNILNASAKIIFSFVLFHYWNSSMVSLALATLISNGIVTLFALWFLFFDSKNPFRIILSKISFDKEFLKKLSKLAIPVCASISIYSVGKLIVSIIVKEWYGDPQGISSSQIGANLALAVTINNVFYNALNSFSDSQNAIISQNLGHNNLNRVFEAFKKIIFCMCVLALIGSLINIFGYKLILPLFHDSPWEKIPSLEQDAFRTLLFFETTSL…
scaffold_2	fig|33926.187.peg.535	peg	scaffold_2_54592_52592	54592	52592	-	cation transport ATPase				ttgtcttgttgcagcaattcttcatccatcaacaatcacgaacacaacgataaaaaaccattaatttgttttgttataggaacatttttatatagtttatttgctctatatttgcattctcacaattacacaaacacaccagtattagttcttgtttctttggcacttttatttttaatcggatatcatgttattttagaaggctttatagaaacttggcaagatacttgcaaatttaaaaaattcacccccaacattcatattttaatgactttagcggctctgggagctttatatttaaaaaactacaacgatggcattttattaattgtcatattttcaggagcttcttttttagaagaatacgttgaggcaaaaagtcaaaaagaaatcaaaaat…	MSCCSNSSSINNHEHNDKKPLICFVIGTFLYSLFALYLHSHNYTNTPVLVLVSLALLFLIGYHVILEGFIETWQDTCKFKKFTPNIHILMTLAALGALYLKNYNDGILLIVIFSGASFLEEYVEAKSQKEIKNLLKLQVAEARLQKEDGSTEIIPSKLLKINDLVLILPGDQIPTDGVIVSGNPNINEANITGEGIPCDKQPGDFVYGSTINGSNHFVMRVTATNEQTVFAQIVRLVSQTQNNISKTATLIKKIEPIYVKTVMATVVVVFGLAGILHFTGPSNPNFQFSTWLHKTMIFLTVSSPCALAAADIPSTLTAISNLAKKGILFKNGRSLEKMADIKAFACDKTGTLTEGKPKVTDVYVAPEISEEKYHKYLDILLGMEQKSNHPLALAIKNHF…
scaffold_2	fig|33926.187.peg.536	peg	scaffold_2_55114_54815	55114	54815	-	DNA-binding protein SpoVG				atgaaagttaccgatgtaaaaattagaaaaattaacggtgaaagtagattaagaggagtttcttcaatcacttttgaaaaccaatttgtagttaatgacatcagaattatagaaggagaaagaggtatatttattgctatgccaagtagaaaaacttccaaaggcaactttagagatatcgctcatcccatcaattcagaaacccgtcaactaattgaaaattgcatcaaaaccaaataccaagatttgctagataaccctccacaagaagaagatttttctcaaaattctgaaaattaa	MKVTDVKIRKINGESRLRGVSSITFENQFVVNDIRIIEGERGIFIAMPSRKTSKGNFRDIAHPINSETRQLIENCIKTKYQDLLDNPPQEEDFSQNSEN
scaffold_2	fig|33926.187.peg.537	peg	scaffold_2_56188_55382	56188	55382	-	SSU rRNA (adenine(1518)-N(6)/adenine(1519)-N(6))-dimethyltransferase (EC 2.1.1.182)			isu;RNA_methylation	atgcatcatacaaccaaaaaaaaatacggtcaaaattttttaacagatgttaatttattaaacaaaattgtaactaaggcttccatcacagacaaaaatgttttagaaattggacctggcaaaggtgctttaaccaaaattattgtccctcaagctaaacatgttttagcctatgaaattgatgctactctcaaaccttttttaaattttgaaaatcataacaatgttaatatcatttatgatgattttttaaaaagagatttattaaaagattttgatcattattttagtcctaactctcaattaagtttaattggtaacttaccttattatattacctcacctattctttttaaaattattgacactccccaaattaatgatgctactattatgatt…	MHHTTKKKYGQNFLTDVNLLNKIVTKASITDKNVLEIGPGKGALTKIIVPQAKHVLAYEIDATLKPFLNFENHNNVNIIYDDFLKRDLLKDFDHYFSPNSQLSLIGNLPYYITSPILFKIIDTPQINDATIMIQKEVGVRLLAQPNNKNYNALSVIIQFLFSIEKIREVKRHMFFPAPKVDSIVIKLTKNNNICPTFLQQFIKFVKASFKQKRKTLLNNLSCQFLLSKETIIPFFLQHHIPLQIRAEQITLETFQKLTVKWFIFFNMS
scaffold_2	fig|33926.187.peg.538	peg	scaffold_2_57549_56296	57549	56296	-	dNTP triphosphohydrolase, broad substrate specificity				atgcaaacaaccaatccatcttttaaaaagtttctcagatctgaagtttttcgtgaccctatctacggttatatttatctggaatacgaattgattgaaaaattaattgatacttctgttttccaaagattaagacgcataaaacaattaagcggcgctaacatcgtctttcatggagcagaacattctcgttttacacacagtttaggtgtttatgaacttgcaagacggtttttaaaaatcacaaatattaaaaaacacttttctgaaacccaaaaattaattttactagcatcttctttgttacatgatattggacacggtgcttattctcattcttttgaaaccttatttgacgcaaaccacgaaacgcaaagtgcacgcatcatcaaacataat…	MQTTNPSFKKFLRSEVFRDPIYGYIYLEYELIEKLIDTSVFQRLRRIKQLSGANIVFHGAEHSRFTHSLGVYELARRFLKITNIKKHFSETQKLILLASSLLHDIGHGAYSHSFETLFDANHETQSARIIKHNKEIGALLDQISPDFKNNVASVIEKTKKFPLIEQILTSQIDIDRLDYLERDSYFTGATYGHIDLERLMRSMIIEPHPSKNNEKCIAFRQSGVFAIENYLINRYHMFWQVYYHPKVRAYSTILEKICKRLCDLLQNNYPVDPYIQPFYNFVNNQTDLDKYLAIDDYYMNGLILHLQNSKDTILKNLCNDFLNRRIWHILDDNDQNQEQIAHIKQQYHNQNRDYIKYYTSSNAAFQNAYSESKPKFETKILIKSQGGLKSLKEESPIIK…
scaffold_2	fig|33926.187.peg.539	peg	scaffold_2_58427_57852	58427	57852	-	Uncharacterized protein similar to PduL				atgtatcacattccaataggaatctcaggaagacacactcacctatcacaagaaacactagatattttattcggtcaaaaaaattatcaactcacttttttcaaacccctcaaacaaacaggacaatttgcagcccaagaaaaaattgatgttatgagtccatcaggaaaaattcttccacaagttcggattttaggacccacaagaccttttgaccaagtagaaattagtcaaagcgatgctctaagacacggatttacagctcctgttagatcttcaggcgatattaaaagttcaggcaaagccactttaataggtcccaaaggtcaagtagacattgaagaaggtgttattattgccaacagacacattcatttatctacccaagatgcaaaaaat…	MYHIPIGISGRHTHLSQETLDILFGQKNYQLTFFKPLKQTGQFAAQEKIDVMSPSGKILPQVRILGPTRPFDQVEISQSDALRHGFTAPVRSSGDIKSSGKATLIGPKGQVDIEEGVIIANRHIHLSTQDAKNFGITDKQMVSIEIEGTKPGILKQVLCRVHPDFKLECHLDTDDGSAFLLKNGDTVKLLK
scaffold_2	fig|33926.187.peg.540	peg	scaffold_2_59291_59070	59291	59070	-	hypothetical protein				atgaaaaaaaataatttagaaagtattttaaaattaaaatctaataatacatataaaacttatttattagaagatttagtagaaataaaagggggcaaaaatttaactaaaaaagagtgtaaaaatggaggagattatgaagtttggggcggaggcaaaaatcctaaaggatcatataatgaatataatacactaaaaaaacactataactgtgtcaagtag	MKKNNLESILKLKSNNTYKTYLLEDLVEIKGGKNLTKKECKNGGDYEVWGGGKNPKGSYNEYNTLKKHYNCVK
scaffold_2	fig|33926.187.peg.541	peg	scaffold_2_59837_59574	59837	59574	-	Type I restriction-modification system, DNA-methyltransferase subunit M (EC 2.1.1.72)			icw(3);Restriction-Modification_System icw(3);Type_I_Restriction-Modification	atgttatatcatttagcgcccaaaggcatttgtgcaaccattctacctttaggagttctttttagagaaaatgcagaatatgatattagaaaaaaacttatagatgataacctaattgatactattatccaattacctaaaaatatgttttatggtactggtttttctgcttgtatttttgtttttaaaaaaatcgcaagaataaagatattttatttattgatgcatcaaacgaatttgaatctgaaagtggcaaaaatataa	MLYHLAPKGICATILPLGVLFRENAEYDIRKKLIDDNLIDTIIQLPKNMFYGTGFSACIFVFKKIARIKIFYLLMHQTNLNLKVAKI
scaffold_2	fig|33926.187.peg.542	peg	scaffold_2_60372_59980	60372	59980	-	Type I restriction-modification system, DNA-methyltransferase subunit M (EC 2.1.1.72)			icw(3);Restriction-Modification_System icw(3);Type_I_Restriction-Modification	gtgttgggagattgttatatttatttattagctcaatttgcatataatatgggcaaaaaaggaggacaattctatactcctacaatcatttctactttattagccaaaattactacttcacataaacaaaaacctacaagcatctatgatcctacatgtggaagtggttctttactattatctgttattaacgaattaaagaaaaattacaaaaacaaaggtttagaattattcaattcttatgaaaatgttcaaatttatggacaagaaattgatgatgatgcttataatttatctcaaataaatatgattttacatgatatatcattagcaaatataaatatttacaaaggagacactttactaaatccttgcccccgaacacaaagataa	MLGDCYIYLLAQFAYNMGKKGGQFYTPTIISTLLAKITTSHKQKPTSIYDPTCGSGSLLLSVINELKKNYKNKGLELFNSYENVQIYGQEIDDDAYNLSQINMILHDISLANINIYKGDTLLNPCPRTQR
scaffold_2	fig|33926.187.peg.543	peg	scaffold_2_60932_60417	60932	60417	-	hypothetical protein				atggaaaacaaaattgaaattacaatgatgaaagacacagttttaaaacacaaaacaaatgataactgcaaaagaaatgaattgtatcgtaagttatggagaatagcagatgatgcaagaaaagaaggattaggtcttgaaaaattaaaaggttatttattacctttattatgtttgcgttatttatctgaaaaatttgaaatatttattaaagaacaaatgcaaaatgaattaaaccctgaagaagcattaaattccccagatttttataaagatacattacaacaacaaggattttttttaaaaccagaacattattggactactttaatccaagatattaaacaacaaaaatttagcttacaaaaaatacatgacatttttacctcctttgcacaa…	MENKIEITMMKDTVLKHKTNDNCKRNELYRKLWRIADDARKEGLGLEKLKGYLLPLLCLRYLSEKFEIFIKEQMQNELNPEEALNSPDFYKDTLQQQGFFLKPEHYWTTLIQDIKQQKFSLQKIHDIFTSFAQNSNNEDFNKIFQNLFTNINSLLIKEDKKEESKKNYKIL
scaffold_2	fig|33926.187.peg.544	peg	scaffold_2_61263_60961	61263	60961	-	hypothetical protein				atgccaattacagaacaatttagacaattctcagctgctcaaacaaaatcaagccaagaatcagaaattaaagcattttgtaataatgatgatttcacaataataaaagatttagaaaatatgattattgaatgcattaaagaatataatcattacaaaacaacaaatgtaattgttaattttataaaacaaataggtaaaaagttagataaaaatggtttaacttttaatgaatgaaaaccaataacagacaaaatcgaacaatttatacataatttaaataaaaaatataatgcattataa	MPITEQFRQFSAAQTKSSQESEIKAFCNNDDFTIIKDLENMIIECIKEYNHYKTTNVIVNFIKQIGKKLDKNGLTFNEWKPITDKIEQFIHNLNKKYNAL
scaffold_2	fig|33926.187.peg.545	peg	scaffold_2_61751_61341	61751	61341	-	hypothetical protein				atgatgatgaaacttttaaaaatgaaattaggcatttctcggttcactttagaaaaatttataaataaaattaaaaccttaagggaagaaattaaagaatggaaaaaagaagacaaaccccaagatgaaggtaacagctcaaatccaccaggcaataatccacccatagaacccaaaaccaatgaaaatgaagaaaaactaaaacaaaaacttactccagaacaattacaatttttaggaataaaaattatcaatgttaaatatttattagaactcatggaagaaatattaattcctaatgaatcagaaccacaagaacaagcaataattaaaattaacccaagatataaagaatcgttaattaagcaattacaagatttaaaaaataataaagaaatc…	MMMKLLKMKLGISRFTLEKFINKIKTLREEIKEWKKEDKPQDEGNSSNPPGNNPPIEPKTNENEEKLKQKLTPEQLQFLGIKIINVKYLLELMEEILIPNESEPQEQAIIKINPRYKESLIKQLQDLKNNKEIQDS
scaffold_2	fig|33926.187.peg.546	peg	scaffold_2_62798_62091	62798	62091	-	Type I restriction-modification system, restriction subunit R (EC 3.1.21.3)			icw(1);Restriction-Modification_System icw(1);Type_I_Restriction-Modification	atggatgaatgccatcgttcccaaggtggtcaaatgatccaagatattaaaaagcgttttgaaaaagctcaatttatcggatttactggcactcctatttttgcagttgatgaaaatgataacacattaactacaaaagcaatttttaaaaactgtttgcataaatacgttacagttgatgctatttgtgataaaaatgtattaaaatggttagttagttattataaagatgcagacaaagaacaacacaataaccccaaaagaattgaagaaattgtacaaaacatcattaaaaatcacacacgaataaattattctcccataggaaaacaatttaatgctgttttagtaactgatagcattgattctttaattaaatattataaagaatttcaaaaa…	MDECHRSQGGQMIQDIKKRFEKAQFIGFTGTPIFAVDENDNTLTTKAIFKNCLHKYVTVDAICDKNVLKWLVSYYKDADKEQHNNPKRIEEIVQNIIKNHTRINYSPIGKQFNAVLVTDSIDSLIKYYKEFQKQEHKLKIAAIYNHKVENDTDREDKKEHNDFFKNTLLADYNSIYRTSHKEFKYYFKDICQRFKNKDKREINILIVVRMFLTGYDSEFIQTLYIADSLKRHLLI
scaffold_2	fig|33926.187.peg.547	peg	scaffold_2_63124_62798	63124	62798	-	Type I restriction-modification system, restriction subunit R (EC 3.1.21.3)			icw(1);Restriction-Modification_System icw(1);Type_I_Restriction-Modification	ttggcatgcaacagaacaggttcaggaaaaaccataactgcttttaaattaagtgagttgttaaaacaagatatcccaaatgctgttatcttttttttagtagatagaaaagatctagatatccaaacagttaaagagttccaaaaatatgaaaattatgaaacaaaagaaatagatcatacttctaatgttgatgatttaaaaaagcaaatgaaaattacatcttttcctttaattattacaactattcaaaaaatgtctatcgtttgtaaaacacaagatgatgtttttttcatcaacaccaagataaaaaagttattttcataa	MACNRTGSGKTITAFKLSELLKQDIPNAVIFFLVDRKDLDIQTVKEFQKYENYETKEIDHTSNVDDLKKQMKITSFPLIITTIQKMSIVCKTQDDVFFINTKIKKLFS
scaffold_2	fig|33926.187.peg.548	peg	scaffold_2_63747_63493	63747	63493	-	hypothetical protein				atgatatatttttataaagaacattttgaaactgcacaaatgttaagagataaggaatgtgtaataaaaaaagaaggaaagggtgtttttataagattatttgataccaaagaatggtacaaaaatattttccaagcaacttcacaaccaaaagaaaaaaccaaaaatggatttaaaaaatataacataatatttttaattaatggcttgccttttgctataatggaattaaaaacacctaaaaaaattatataa	MIYFYKEHFETAQMLRDKECVIKKEGKGVFIRLFDTKEWYKNIFQATSQPKEKTKNGFKKYNIIFLINGLPFAIMELKTPKKII
scaffold_2	fig|33926.187.peg.549	peg	scaffold_2_63786_63908	63786	63908	+	hypothetical protein				ttgtttaaaatatctttattaaattctgctaatttttcttttaaattgttttctaaatctttttcgttgtgtatttctttatattcccattataaagaaatccaaagaatcgaggaaaaataa	MFKISLLNSANFSFKLFSKSFSLCISLYSHYKEIQRIEEK
scaffold_2	fig|33926.187.peg.550	peg	scaffold_2_63908_64264	63908	64264	+	hypothetical protein				atgttaatttcagataaaattttatcccaaataaacccttataattgtcttgaaaaaccttttaatgaatatatgaaatctaatcatcaaagtttgaatcattattttcaaattaccaaaacaaccccacaaaagcaaaaagtgcttcgtggtaaaattaatgaatatctaattttaatttattttcgacatcgcggaatcacccaacaatatcctcaaacatatttgttttttattcctgatatcaaatttgatttagtattatttacccaaaacaaacgaattgttgcttttaattttaaaacttgccttcgtgaacgttataaacaagctatcatcgaagcccaacaactataa	MLISDKILSQINPYNCLEKPFNEYMKSNHQSLNHYFQITKTTPQKQKVLRGKINEYLILIYFRHRGITQQYPQTYLFFIPDIKFDLVLFTQNKRIVAFNFKTCLRERYKQAIIEAQQL
scaffold_2	fig|33926.187.peg.551	peg	scaffold_2_64294_64410	64294	64410	+	hypothetical protein				ttgttaactaatgatgctatcgaatcccaaagactcaataataaaattaaaaacggtaaggttcggggaattgatcaagtaattgattgtttttctcaaaaagctaatatcttctta	MLTNDAIESQRLNNKIKNGKVRGIDQVIDCFSQKANIFL
scaffold_20	fig|33926.187.peg.552	peg	scaffold_20_626_357	626	357	-	Heat shock protein 10 kDa family chaperone GroES				atgaaacaaaaaacaattatccctttacatgacaatgttgttttaaaattgaaaatggaagaaactaaaacagttagcggaattattttggctttatcagaaaaagaaaaatcctctgttggagttgttgttagtgttggttccaaagttgaaggtttaaaaaaagatgatgaagtagtttataaaagctattctggtagtaaagttaccttaggagaaaaagattatttaattgttgctgtaaaagatattttggtacaaattaaataa	MKQKTIIPLHDNVVLKLKMEETKTVSGIILALSEKEKSSVGVVVSVGSKVEGLKKDDEVVYKSYSGSKVTLGEKDYLIVAVKDILVQIK
scaffold_20	fig|33926.187.peg.553	peg	scaffold_20_1114_1001	1114	1001	-	hypothetical protein				atgttaattaatgcttgtatttatactataaatggttatttatgttatttgccaagtattaaatatattctaaaagacaatccccattataatatcttttggctaataaaataa	MLINACIYTINGYLCYLPSIKYILKDNPHYNIFWLIK
scaffold_20	fig|33926.187.peg.554	peg	scaffold_20_1296_1132	1296	1132	-	hypothetical protein				ttgctggaaaaaatcaatattaataaagtagtttttttcatactgaattatcttttaaaaactttaatacctcttttatcttggtcttttacagtattgttatattgcaaagatttaagtcattttaattataatattaataataaaatattatacatttattaa	MLEKININKVVFFILNYLLKTLIPLLSWSFTVLLYCKDLSHFNYNINNKILYIY
scaffold_20	fig|33926.187.peg.555	peg	scaffold_20_1494_1375	1494	1375	-	hypothetical protein				ttgtattcttcaatcactcaaaagactaaaaataatttgcataaatatattctagcagctcatatacttgctttagtactttttttatttaggtttttttggttaagaaaatttacttaa	MYSSITQKTKNNLHKYILAAHILALVLFLFRFFWLRKFT
scaffold_20	fig|33926.187.peg.556	peg	scaffold_20_3718_1745	3718	1745	-	ATP-dependent Zn protease				atggaatttcaaaatcaagaacctagaaataataactgcaaaaaccaggtttcaaataatcaattgcaaaataataatacaccaatcaattcatttccttatgatgaacccaaaaataatagtacctttttcttttttgctgtattttttatgtgtttgatttcattagttttttctgttgtttttttctggattttaatggaaaaacaaaaaacaacctttgaagaaatgcaaaaccaactagaacaaacagaacgagaaatggataaaaacactgctgaaaaatttattgaacaatttgttgttaaattattagaaaatcatcctgaaagttctggaaacattaatccagataaacttaaagaacttattagaaatttgcttcctagaacctcatct…	MEFQNQEPRNNNCKNQVSNNQLQNNNTPINSFPYDEPKNNSTFFFFAVFFMCLISLVFSVVFFWILMEKQKTTFEEMQNQLEQTEREMDKNTAEKFIEQFVVKLLENHPESSGNINPDKLKELIRNLLPRTSSQPQDTSANEQKPIEIDHFPPDTIFRPMPQDQFAKLHDFKAVTGNDLVIRQLKTFLRYLNEPLNFVGIGEVNPPSKILFYGVPGTGKTFITEAFAKEAGKEVGFYNLVSSQFSCGYVGEAPEMVRALFRDVRRHNKKHNVKASIVFIDECEEVFRDLTKSMENVSKDLPNIVNQFKTELTSIENDPKKPIIMVGATNYFWKIDDSIKSRFSSHIEIKVGDQKERQAFLNFMIKKKRKNPYDQTALDYLFKTINPLMDKFLEEERANR…
scaffold_20	fig|33926.187.peg.557	peg	scaffold_20_6441_3913	6441	3913	-	hypothetical protein				gctgataataataaagatttatatctttgtatagattctaatatgataattcaaattcctgatggatttattagccaaaaagaacaagaattagaaacaactaaaaccaaaattgcaaataatcaaataacacccgaacaatgcatatatttaaaaaaagaacaagaatttttagaatttttattacctaaaataaaaagatcaagtcaattaatggagtttgctaatctttttgcacaaaaaaatctttcatattattattatccaattgaagaacatcaaatacaaaatattaaaaatattagttatgatgattcaaaaaaacctattattaattttaaagaccaaacaactaataatgcttatccagtgatccaacaaccagaagtaaatccccat…	ADNNKDLYLCIDSNMIIQIPDGFISQKEQELETTKTKIANNQITPEQCIYLKKEQEFLEFLLPKIKRSSQLMEFANLFAQKNLSYYYYPIEEHQIQNIKNISYDDSKKPIINFKDQTTNNAYPVIQQPEVNPHLLKKTNVKRDNGNIYIKTLSQEYMQNNHLIKIDTNTKNIKYIVIASIDYNSDTSQNISNFNYITNIKERILKLDIHFDLVDKTNIIIEKPLYLIKDLDQKKSINNQKLFPNLDIQSYLWDDSLVSIPNQQLQNLQDKLAILQLQEQQDQNQDNQDLSFLVPEQFQALIAQYLPLINETYRSFLQQQNAALQGLEQTVKDVITRPNSPLKETDKTVISLRAQIRNTQRFIMWILRNATPSNTLQTPINQKPQFTAEKQQSINNYVVS…
scaffold_200	fig|33926.187.peg.558	peg	scaffold_200_2_337	2	337	+	ATP-dependent Zn protease				cctagaggatatttattatatggccctcctggtactgggaaaagttttttaatcaaagctttatgtaatgaattaggaatacattatattgaattagaaccatcaagatttgataagacttacgttggtgaaggtaacgaagaattagaaaaaatatggcaagaagcagaatcacatgataaaaccattatttttattgatgaaattagtggactagctaatcgtgaagataatcaatctaacaaaacaagtattaatattgttaataatttattaactaaattagatggttttaaaagaagtgataaaaaaaatagtcttaatgggagcaactaa	PRGYLLYGPPGTGKSFLIKALCNELGIHYIELEPSRFDKTYVGEGNEELEKIWQEAESHDKTIIFIDEISGLANREDNQSNKTSINIVNNLLTKLDGFKRSDKKNSLNGSN
scaffold_200	fig|33926.187.peg.559	peg	scaffold_200_288_578	288	578	+	hypothetical protein				atggttttaaaagaagtgataaaaaaaatagtcttaatgggagcaactaaccatttagataaaattgatagtgctttaagaagtaaatttagcaaagaaattaaaattgatttattaaaagatgatgaaattgaaggatttttacaatttttagtagctgattatcaaattagttatcatgcttatcttcatttaaaagaaattgctaacagatgcaaaggcaaaaattattctactagaaatttaaaagaaaaaataattgatagtgcttatattaaagccaaaaaatac	MVLKEVIKKIVLMGATNHLDKIDSALRSKFSKEIKIDLLKDDEIEGFLQFLVADYQISYHAYLHLKEIANRCKGKNYSTRNLKEKIIDSAYIKAKKY
scaffold_202	fig|33926.187.peg.560	peg	scaffold_202_1_573	1	573	+	hypothetical protein				caaaaagacttatcagcaaatgaagttaagcaattaaatgaagaaattaataatttaagaaataatattgaacaaaaacaagtaaattatcaagcgcatttattaattaaagaagaagaaatcaaacaattacaagaaaacgaaaaaaacttaaaagaacaattaactaaaaaacaagaagaaaccacaaacctaagaraacaacatgtaaaaactttggaagaaattcaaagacaaattacaaattacaaaaaaaccgtttctgaacttgaaaatgaaagccaaaaactaaaagaacaaattgaaaaaaataatgaaaatgcaaaagaattgcgaaaacgattaaatattaaacaaacaaaattaaatgaaatcaatcaaaaaataggagttttaaca…	QKDLSANEVKQLNEEINNLRNNIEQKQVNYQAHLLIKEEEIKQLQENEKNLKEQLTKKQEETTNLRXQHVKTLEEIQRQITNYKKTVSELENESQKLKEQIEKNNENAKELRKRLNIKQTKLNEINQKIGVLTEAQANLSQIIIDLKNDETITNWNKFKKITSWGNGDRCKIISFDDFWSDKPFTYKIVPN
scaffold_203	fig|33926.187.peg.561	peg	scaffold_203_568_74	568	74	-	hypothetical protein				ctgcttgattgcctaaataggcaatgcctgaacctactaggccgcctgcctgcccgctcaaaggcagcacctgaacctactaggcctctgcttgattgcctaaataggcaatgcctgaacctactagtaccacttctagtatttgtcgattttccccatgtcctgtgtctaaacctactagaacttttttacagtaatctatacttttcgcttacttgcctaagtaggcaggcagtctgtgctcaacttggggctccacccgccgaccttggaggctacacccgccatgttcaggggctctacccaccaaaacagcggctcttgcaggcggctctaggggcctttcctcccgcctctcaacctactagtccgccgccctctatcaaacacccaccaagc…	LLDCLNRQCLNLLGRLPARSKAAPEPTRPLLDCLNRQCLNLLVPLLVFVDFPHVLCLNLLELFYSNLYFSLTCLSRQAVCAQLGAPPADLGGYTRHVQGLYPPKQRLLQAALGAFPPASQPTSPPPSIKHPPSSPHPPPEPTSPLPLATPQPTSPLSLSNTSTY
scaffold_204	fig|33926.187.peg.562	peg	scaffold_204_445_564	445	564	+	Mobile element protein				atgcaaaaattaaagaaaaaaataaaattattacaaaatatgatttgccacattcaaactattaataaaaaaatagtttttcaattggttaaacaatttgtcaaagacctcaatttaact	MQKLKKKIKLLQNMICHIQTINKKIVFQLVKQFVKDLNLT
scaffold_205	fig|33926.187.peg.563	peg	scaffold_205_3_557	3	557	+	hypothetical protein				caaaatttaatcaaacttaatgaagccacaacaaacttagacaacgtatctaaagaattagcaaattatgaaaatgaactaaaaaagactcaactagaatataatcaattattagaaaaccaaaaccctgatgatactttaaaacaaaaattgaataacaaagaaactcatattaaaactttaaaagatgaaatacaacaattaggacttaaagaacaaagttttagaagtgaaatcgacactttaaaattggaaaacaaaaacttaaaagaaaaatatactaatgatttagacaaaatcaaacaagaacttgatgcaactaaaatcgaaaacaaacaactagaaaaagagatgcaagagatacaagataaattggttaaaaacggtaacgctgatgaa…	QNLIKLNEATTNLDNVSKELANYENELKKTQLEYNQLLENQNPDDTLKQKLNNKETHIKTLKDEIQQLGLKEQSFRSEIDTLKLENKNLKEKYTNDLDKIKQELDATKIENKQLEKEMQEIQDKLVKNGNADETLVKQLNEKQSKIKELNGKINNLETNEAQLQTIIKQKDEEINQLQQTIQEQA
scaffold_206	fig|33926.187.peg.564	peg	scaffold_206_1_552	1	552	+	hypothetical protein				tatgataaaatcatccccataaaagaaaaagaaataaataatatgaaactttataatgtgtttttaggagaaaacagcgataaaaaagatgctttagggtggcttcatcatcatttccccaacaaaacttttaaaagtaattttagttacgccctttataataataattctttaaataatgaaattaattttcaataccgcattaaagagccaccccctaaagattttttattagcttattttgatgaaggaactagaaatggcgccaataacgtttataatttggaagatttaacccaattgggtaatggtgcttctaatttgtattttttttggagcaataacaaaccttatgtctcagaatcaacttcttttgctcctgaaaattatcatttagaa…	YDKIIPIKEKEINNMKLYNVFLGENSDKKDALGWLHHHFPNKTFKSNFSYALYNNNSLNNEINFQYRIKEPPPKDFLLAYFDEGTRNGANNVYNLEDLTQLGNGASNLYFFWSNNKPYVSESTSFAPENYHLEIIYEKGTNFGGPSYLAIDKIIIKDIQKDKIVAVYPINQKIEEPFYIYNYDF
scaffold_207	fig|33926.187.peg.565	peg	scaffold_207_3_434	3	434	+	hypothetical protein				aaagaaaaaataaaagaaactgaagaattaaaaaattatgatttaggcgaagaatattatttatatttacaaaaaaatccacaaaaattaaaaaaattttataaacaaatttgtgaaattttaactatgaataaagataaatttatttcaatgaatattgaaagtaaagttagggacattaaaaaaaatattcgtcaaagtaaaaataacgctcgtatgaaagctatttttaatttttcaaatgaagaaaaaattagttggttgactcttactttatcacatcataataataatggcactatttcaaaagatgttaaagacttattaacaactaaaaaattagttaaaaaaattattactaaattacgtaatagatatattgaatatttaaataaacaa…	KEKIKETEELKNYDLGEEYYLYLQKNPQKLKKFYKQICEILTMNKDKFISMNIESKVRDIKKNIRQSKNNARMKAIFNFSNEEKISWLTLTLSHHNNNGTISKDVKDLLTTKKLVKKIITKLRNRYIEYLNKQNLKNIQLINI
scaffold_208	fig|33926.187.peg.566	peg	scaffold_208_552_1	552	1	-	hypothetical protein				gaccgtatatataaagaatataaccctgttaatggtaaattaattaaagaagaaaatcataatgatggacttattaaagaatatgataaagataatggkaaattgattaaaaaagtttcctcagatggtgtttggatagaatataatccagttaatgataaaatgataagaagaaaaaatattgatggttctttagaagaatttgatagtaatgaagaaaaatttaaagaaacagataataatgttaaattttttaaaactaaactttatcaaaatatttcagattttaaaaaattatttattaatgataaaaatttagaaaaatctttcttaaaaactcgtattttttcttcaaaagaattaaatgatactgaatttaatttgcaaaaattaataaag…	DRIYKEYNPVNGKLIKEENHNDGLIKEYDKDNXKLIKKVSSDGVWIEYNPVNDKMIRRKNIDGSLEEFDSNEEKFKETDNNVKFFKTKLYQNISDFKKLFINDKNLEKSFLKTRIFSSKELNDTEFNLQKLIKSEEYIWEQLKSFGFKEQDLKDAGYISIKEFENLGYNLNKLEKSGYNLYELR
scaffold_209	fig|33926.187.peg.567	peg	scaffold_209_3_524	3	524	+	Thymidylate kinase-like protein				ggaagtagttctattggaaaagaaataagaaaattgtttttacatcaaagaaaaacaagtycaaaaactaaatattttcttagttttgccaayaygatacaaacccaagatgaactgataattcctaatctacttagtggccatcttgttatagttgaccgttggtatgattccactttggcatatcaaagcaatgatgttgcttatgatgatgtaataacatcaaaaattattaatcaatatttaatcaaacctcawttaactttctatctagatattgaccctaaaatcggattaaaacgtaagcaaaaccaatcaaatcataaattagatttaattgaacaaaaaccattaaattattttgaaaatgtgcgtcaaaattatttaaaccaacatcaa…	GSSSIGKEIRKLFLHQRKTSXKTKYFLSFAXXIQTQDELIIPNLLSGHLVIVDRWYDSTLAYQSNDVAYDDVITSKIINQYLIKPXLTFYLDIDPKIGLKRKQNQSNHKLDLIEQKPLNYFENVRQNYLNQHQNCKKPNCNHQNCKNIMINATNSQKENLAQIIKTLINKKIL
scaffold_21	fig|33926.187.peg.568	peg	scaffold_21_434_3	434	3	-	Cell division-associated, ATP-dependent zinc metalloprotease FtsH				atgcttgcccaaattacttctttccttggtggacgcgtagctgaagaattaatctttgatgatgtatcatctggtacttatgatgactttaaacaaacaactcttattgcccaagtaatggtaactaaattaggaatgagcgaccttggagtaagtcaagattctgaattttctaataaagcagcaattgacaatgaaattaaaaaaataattgataattgttataaacaagcaacacaaatcatgaaagaaaataaatctttactagataaaatagtagatattttattaaaacaagaaactattaccaaagaacaaatagataaactagatacaggtacaaaaatgacccaagagccccaagaaacaaaaactactacaacaactaaaagcaaaagc…	MLAQITSFLGGRVAEELIFDDVSSGTYDDFKQTTLIAQVMVTKLGMSDLGVSQDSEFSNKAAIDNEIKKIIDNCYKQATQIMKENKSLLDKIVDILLKQETITKEQIDKLDTGTKMTQEPQETKTTTTTKSKSKQNTKTKRKSN
scaffold_21	fig|33926.187.peg.569	peg	scaffold_21_882_442	882	442	-	Cell division-associated, ATP-dependent zinc metalloprotease FtsH				ttgaccgtagatttactattaatcctgcctgaccttaaagcacgcgaagctattttaaaagtacataccagaaacaaaaaaattgctccaagtgttgattttttccaaatagccaaacaaaccccaggtatgagtggcacccaacttgcagctgttctcaatgaagcttccattcttactgtcagaaacaaccaagacttaattacttacaaagaattagaagaagcagtagaccgagttttaatggggcctgccaaaaaatcaattcaatattgccaagaagaaaagaaaatggtagcttatcacgaagcaggacatgcagtaattggacttatacttccttttgctcaaaaggtgcaaaaaataactattattccacgcggaaacgcaggaggctac…	MTVDLLLILPDLKAREAILKVHTRNKKIAPSVDFFQIAKQTPGMSGTQLAAVLNEASILTVRNNQDLITYKELEEAVDRVLMGPAKKSIQYCQEEKKMVAYHEAGHAVIGLILPFAQKVQKITIIPRGNAGGYNLMVPEEETFFFF
scaffold_21	fig|33926.187.peg.570	peg	scaffold_21_1357_845	1357	845	-	Cell division-associated, ATP-dependent zinc metalloprotease FtsH				atggatgttgcaggaaacgaagaagaaaaagaagaactcaaggaattagtagactttttaaaaaaccccaaaaaatatgaaaaaataggagcttgtattcctaaaggagttattcttgcaggcggctctccaggaacaggaaaaaccctttttgcaaaagcacttgcaggagaagcaggcgttcctttttacgctgtatctggctctgaaataaatggcatcttagcaggacttggcgccaaaaaaatacaaaacttatttaaagatgtcagaaaaaacgctccttgtgtactattcatcgacgaaatagactccctaggtaaaaaacgcggtggctttgacagtaaacacgaacaaacacttaaccaattacttactgaaatggacggctttaacaaa…	MDVAGNEEEKEELKELVDFLKNPKKYEKIGACIPKGVILAGGSPGTGKTLFAKALAGEAGVPFYAVSGSEINGILAGLGAKKIQNLFKDVRKNAPCVLFIDEIDSLGKKRGGFDSKHEQTLNQLLTEMDGFNKSLVVIIVAATNRIDILDPALLRPGRFDRRFTINPAWP
scaffold_21	fig|33926.187.peg.571	peg	scaffold_21_1850_1557	1850	1557	-	hypothetical protein				atgaaaaaaatcagccttttaactacattaaaaattataattacacttcttatcttatcttttactagttatactttttatgattgtaattcagaattattttctcacagtaaaagcatcagttttgcagaagtcaaacaaatcatgaaaactagaaattacaaacaactaaaattaattacaggttctaaacttttatctcaatatgaaaaatattattttttagaattaaccgaccaacaagaccaaacttttttaatagaattagatgaattagaaaaaaacgctttttaa	MKKISLLTTLKIIITLLILSFTSYTFYDCNSELFSHSKSISFAEVKQIMKTRNYKQLKLITGSKLLSQYEKYYFLELTDQQDQTFLIELDELEKNAF
scaffold_21	fig|33926.187.peg.572	peg	scaffold_21_2624_2037	2624	2037	-	hypothetical protein				ttggtaaggcaaaaacaaaaggaggtcgttaaatcatgtcaaaatcaaccaaaattccctttatctaaatatttcatcatcattttatatattattatctttaacttttatctttctacctccgctcattcttattttcatcatcgatcaacatcaaaaataaaactatctgattatcaaaccctccaacaagaatggttagccatccaacctaaactaatccgccatgattttcaagtattagataaagaaagtatccctgacatcttaaaatattttaatgtcgaagcttatctttatgatatttcaactccctcctataatccttatggctatactttcttcgaccctaaattaaaaaaccctccttcaggtttaatcggagtttattttaaacca…	MVRQKQKEVVKSCQNQPKFPLSKYFIIILYIIIFNFYLSTSAHSYFHHRSTSKIKLSDYQTLQQEWLAIQPKLIRHDFQVLDKESIPDILKYFNVEAYLYDISTPSYNPYGYTFFDPKLKNPPSGLIGVYFKPRNNPFNIKYPSEDDKFTLEQLLEYETAIKEAFIFWDAKQKPQEENINIELIITNIFTDQNKE
scaffold_21	fig|33926.187.peg.573	peg	scaffold_21_3071_2706	3071	2706	-	hypothetical protein				atggaagaattaaaaaaacaaatatctttatttaatctatttttgtttatttgtttaggattattaatgttgaataacaatgttttatatgctttccctggaataaatttagatgaaagaatgacacaacttagagaagaacaaaataatttaatacaacaattaagtaataattttaataatttaaatttagataatgcaacgcgtttaagtagaatgcaaaatatctcagaagaattagaccgagtttcaaatcaaatgtctgaaatcaatcgacaattaattctcagagatcaatttcaacaacaaacaagaaacaacgccttaaatcaacataataataataataataatggaagaaattaa	MEELKKQISLFNLFLFICLGLLMLNNNVLYAFPGINLDERMTQLREEQNNLIQQLSNNFNNLNLDNATRLSRMQNISEELDRVSNQMSEINRQLILRDQFQQQTRNNALNQHNNNNNNGRN
scaffold_21	fig|33926.187.peg.574	peg	scaffold_21_3642_3469	3642	3469	-	hypothetical protein				atggcagctcctaatgaagaatttatacataatacaaggattgttaatgtaaatgtatctaatattaatgttcttaaaaaccacgaaacatttaaaaaatattttgattttacactaaatggtccacgttataacggaaatatagcagattttgcttattgtatgggaaattaa	MAAPNEEFIHNTRIVNVNVSNINVLKNHETFKKYFDFTLNGPRYNGNIADFAYCMGN
scaffold_21	fig|33926.187.peg.575	peg	scaffold_21_4296_4051	4296	4051	-	hypothetical protein				ttgatagaagaacaaattggaaatttagataatatgactataagtattcaaaataagcgcgttatgcttgtagatactttattttctggaacaacaatgggctatcgtcagcgttgggttaacgaaaaacaaacagaaatcaacgacttagaatcccaacgccaacccctcctccgcccccaaatagaagaattaaacactaaactaactccattgcaagaacaaaaaaaacaaaatagaacataa	MIEEQIGNLDNMTISIQNKRVMLVDTLFSGTTMGYRQRWVNEKQTEINDLESQRQPLLRPQIEELNTKLTPLQEQKKQNRT
scaffold_21	fig|33926.187.peg.576	peg	scaffold_21_4647_4408	4647	4408	-	hypothetical protein				atggaagctattagatatgatgtcgaaactcaaattaaaaaagatatagctttatgtaaagattgttccgcctcccaaggcgctaaaaatatgttagtttttttacatttaagtgaagattttttggatttattaaaaactactaaagaaacaatggaaattatgaatagaaagcctaatgtagttagtgaattaaaaactaaaaacaatgattcttgtaatggggcaattactatataa	MEAIRYDVETQIKKDIALCKDCSASQGAKNMLVFLHLSEDFLDLLKTTKETMEIMNRKPNVVSELKTKNNDSCNGAITI
scaffold_21	fig|33926.187.peg.577	peg	scaffold_21_5223_4651	5223	4651	-	hypothetical protein				ttgtttaagtttatctttatctccgataggttattcatttatacatatctcctaaacgacccacaacctcctaattcttccaactccatccctcaaaataatgatggtacacattatcctaattatgaaaaagaacataaaagtttaatttataaatataataatggcgttcttttctttttgggtggtgttagacatttttatgaaattacaggcgttcctcaagtatcttgtcaaagttatgaagaaattataaatttaagtaaaatagaatacaaaaacaaaagaaaagaaattggtaaattaggacctggcattgataaaggaattagttatttgttgacaggaaccaatttaggagacaaaatttctaattggacttctggaaatatcgattct…	MFKFIFISDRLFIYTYLLNDPQPPNSSNSIPQNNDGTHYPNYEKEHKSLIYKYNNGVLFFLGGVRHFYEITGVPQVSCQSYEEIINLSKIEYKNKRKEIGKLGPGIDKGISYLLTGTNLGDKISNWTSGNIDSIATKLNKLQDHLKMHPEDSYFFFNPKGQLSEIEKIEFGFCDCKSEHIKNEEIKLKLK
scaffold_21	fig|33926.187.peg.578	peg	scaffold_21_6351_5734	6351	5734	-	Heterodimeric efflux ABC transporter, permease/ATP-binding subunit 2				cctacaggttctggtaaatctactttaattaatcttttgatgcgtttttatgatattaatgtagggtctattaaagttgatggagttgatattcgtgagttaaagaaagataatttaagaactatttttggaatggtattacaagatacttggttttttaaagatactatttggcaaaatattaaatatggtaaacaagatgcaactgatgaagaagtaatacaagcagccaagcaagctcaagttaattattttattaatactaagcctaatggttatcagatgcaaattaatgaggaagcagataacttatcacaaggagaaaaacaattaattactattgcaaggactattttaagtaatcctaaaatattaattttggatgaggctacttctaat…	PTGSGKSTLINLLMRFYDINVGSIKVDGVDIRELKKDNLRTIFGMVLQDTWFFKDTIWQNIKYGKQDATDEEVIQAAKQAQVNYFINTKPNGYQMQINEEADNLSQGEKQLITIARTILSNPKILILDEATSNVDTRIEILLQQAIQKLIQNKTAFVIAHRLSTIVNADKILVLNRGAIIEQGTHQELLNYKGFYYKLYQSQFQK
scaffold_210	fig|33926.187.peg.579	peg	scaffold_210_551_3	551	3	-	hypothetical protein				cacacttaccttcatttaaaagaaattgctaatagatgcaaaggcaaaaattattctactagaaatttaaaagaaaaaataattgatagtgcttatattaaagccaaaaaatacaaacgtaaaaatcctaatcatgaagtaatgttagcttctgatttagatgaagctattaatacttttcaagatattaaagtttctgaaacaactaaagaagttagaagaaaagaatgtgaagatcaatatgtagaatggaaaaaaggtttgttaaaatacttaaaaccacccaaaagtaacattcaaattgatataaaatacaccttctatgggttagatggtttaggcaagggacaatataaagaatacgarccaactgacatcccacctttctacaaaaaccct…	HTYLHLKEIANRCKGKNYSTRNLKEKIIDSAYIKAKKYKRKNPNHEVMLASDLDEAINTFQDIKVSETTKEVRRKECEDQYVEWKKGLLKYLKPPKSNIQIDIKYTFYGLDGLGKGQYKEYXPTDIPPFYKNPFNKWKYKNSQIDHFRSFTDQLKYRGSQFGLVLQIDPNTQFGLVLQIDPNT
scaffold_211	fig|33926.187.peg.580	peg	scaffold_211_1_294	1	294	+	hypothetical protein				attggtggggataatcaacaaacccctaaagatgacttaccaccacaatctttagtagaagtttatgatctagatgctattaaaaaagaacaagaagaaaaactaaaacaagaattaatagaatatgcaaccgaattgcaaaaacaaggtaaatcatcagaagaaatcgaaaaacaatctaaaatcaaagagctaaatggtaaaattaataacttagaaaccaatgaggcacaattacaaacaatcatcaaacaaaaagaagaactattacaagatcttcaaaaaaaaaaataa	IGGDNQQTPKDDLPPQSLVEVYDLDAIKKEQEEKLKQELIEYATELQKQGKSSEEIEKQSKIKELNGKINNLETNEAQLQTIIKQKEELLQDLQKKK
scaffold_212	fig|33926.187.peg.581	peg	scaffold_212_2_394	2	394	+	hypothetical protein				gaccgtatatataaagaatataaccctgttaatggtaaattaattaaagaagaaaatcataatgatggacttattaaagaatatgataaagataatgggaaattgattaaaaaagtttcctcagatggtgtttggatagaatataatcaagaatcaaaaaaacaaccaactcaacaacaagaagaacaaagagaaagaaattattactatgaagatggcaaaacaattcattatgttgaattgtatgaaataagaacaggtaattatatcaaaagaacctattacaataaagatggcaaaatatcttatatcagattttatagaaatggtaaattaacaacccaaacctattacaacccagacggaacaattagagaagaaaaaactttttaa	DRIYKEYNPVNGKLIKEENHNDGLIKEYDKDNGKLIKKVSSDGVWIEYNQESKKQPTQQQEEQRERNYYYEDGKTIHYVELYEIRTGNYIKRTYYNKDGKISYIRFYRNGKLTTQTYYNPDGTIREEKTF
scaffold_212	fig|33926.187.peg.582	peg	scaffold_212_397_537	397	537	+	hypothetical protein				atgaataaaaatagaaaaagaatattaagaatttggattatctttatttctatcattcttgcaattcttttattccttttaggtttaagattacctccgttatttaaatcagataaagataaatctaaaacatctaatcaa	MNKNRKRILRIWIIFISIILAILLFLLGLRLPPLFKSDKDKSKTSNQ
scaffold_213	fig|33926.187.peg.583	peg	scaffold_213_3_536	3	536	+	Thymidylate kinase-like protein				gatggaagtggcaaaactactttgattaataaattaaaaaattatttaattaataaaggaaataaagtaaaagtttttcaaggtttrggaagtagttctattggaaaagaaataagaaaattgtttttacatcaaagaaaaacaagtycaaaaactaaatattttcttagttttgccaatatgatacaaacccaagatgaactgataattcctaatytacttagtggccatcttgttatagttgaccgttggtatgattccactttggcatatcaaagcaatgatgttrmttatgatgatgtaataacatyaaaaattattaatcaatatttaatcaaacctcaattaactttctatctagatattgaccctaaaatcggattaaaacgtaaacaaaac…	DGSGKTTLINKLKNYLINKGNKVKVFQGXGSSSIGKEIRKLFLHQRKTSXKTKYFLSFANMIQTQDELIIPNXLSGHLVIVDRWYDSTLAYQSNDVXYDDVITXKIINQYLIKPQLTFYLDIDPKIGLKRKQNQSNHKLDLIEQKPLNYFENVRQNYLNQHKYCKKPNCNHQNCKNIM
scaffold_214	fig|33926.187.peg.584	peg	scaffold_214_53_535	53	535	+	hypothetical protein				atgaataataaaaaaagaaaattaatattaagaatttggattatctttatttctatcattcttttcattctcttattccttttaggtttaagattacctaaattctttaaatcaattcaagataaaaataaagttgaaacccaatctaaatatcaaactcaatatatttatgatacaaataaggttcaaaatattgttagattattaactgaattaaaaacattaaaacaattaaaaaacaagcaacaacaacaagagcaacaaaaagaaactcaaccaataaataatctagatttctttgaccctgaggttcaaaatgaactttatcataaacttagtaaagaaattgataaagtagttaccccccaccaacaagaacaatttgaaactcaatcatct…	MNNKKRKLILRIWIIFISIILFILLFLLGLRLPKFFKSIQDKNKVETQSKYQTQYIYDTNKVQNIVRLLTELKTLKQLKNKQQQQEQQKETQPINNLDFFDPEVQNELYHKLSKEIDKVVTPHQQEQFETQSSQIPTQQLNDDNKLIKDIAVVSLATGAVI
scaffold_215	fig|33926.187.peg.585	peg	scaffold_215_2_295	2	295	+	Mobile element protein				cattctgaccaaggtaaagtttatcaatctctaaaagtacaaaaagttttaactaaaaaagggtttttaattagcatgtctcgtaaagcaaccccacgtgataatgctgtcattgaaaatctttttggccagatgaaaagtattttatycaaccaacatccctttttattccaaaaaacaccaagtaaaatcaaaaaaataataaaacaatttacttctttttggaataataaatggattttaactaaattaaacaattcatctcctttgcaatactttcaaacttttagataa	HSDQGKVYQSLKVQKVLTKKGFLISMSRKATPRDNAVIENLFGQMKSILXNQHPFLFQKTPSKIKKIIKQFTSFWNNKWILTKLNNSSPLQYFQTFR
scaffold_216	fig|33926.187.peg.586	peg	scaffold_216_354_1	354	1	-	hypothetical protein				atgttaatttcagataaaattttatcccaaataaacccttataattgtcttgaaaaaccttttaatgaatatatgaaatctaatcatcaaagtttgaatcattattttcaaatcaccaaaacaaccccacaaaagcaaaaagtacttcgtgggaaaattaatgaatatctaattttaatttattttcgacatcgcggaatcacccaacaatatccccaaacatatttattttttattcctgatatcaaatttgatttagtattgtttaccaaaacaaaacgcattattgcttttaattttaaaacttgccttcgtgaacgttataaacaagctatcatcgaagcccaacaacta	MLISDKILSQINPYNCLEKPFNEYMKSNHQSLNHYFQITKTTPQKQKVLRGKINEYLILIYFRHRGITQQYPQTYLFFIPDIKFDLVLFTKTKRIIAFNFKTCLRERYKQAIIEAQQL
scaffold_216	fig|33926.187.peg.587	peg	scaffold_216_530_354	530	354	-	Replicative DNA helicase (DnaB) (EC 3.6.4.12)				gagcaagatgccgatatggtaatgtttttgcatcgcgaaagttattatgaaaaagatccatttgcaaataatgtagaagattttacccaatttattgttgctaaaaatcgttcaggcaaattaggcctatgttactttaattttgataaagaaattcaaagaatcgaggaaaaataa	EQDADMVMFLHRESYYEKDPFANNVEDFTQFIVAKNRSGKLGLCYFNFDKEIQRIEEK
scaffold_217	fig|33926.187.peg.588	peg	scaffold_217_1_165	1	165	+	hypothetical protein				ctcctagaagaagataaagactttttcatggatgaagttaattgccctacaaacaaaaaagacgaagataatcatattatatgtaaaacctactatcttcacttcaatccagtcaaacaatacattaccctttatacgaagaaatttaatactaaacaagattaa	LLEEDKDFFMDEVNCPTNKKDEDNHIICKTYYLHFNPVKQYITLYTKKFNTKQD
scaffold_217	fig|33926.187.peg.589	peg	scaffold_217_195_527	195	527	+	hypothetical protein				atgtctaaaaaaataattatcaccaaaaagaaacaagcaaaaaaatcaaaaccaaactctgtaaaaatgactaaacccaaattatctattaaacaaccaatcgtagaaaaaataactaaaaaacctataaaacagctcaaaaataaatcccctgttaaacaaccaattccaaaaatcacttcctcccaaaaggttattatttcaaaaccaaaaataaaaaagaatcttattaaaaagataaataaaaaactaaccaacccaaaattaaaaaatacaaaaattcaagaaaaacaagaacattggtttaaaagaatcctcaaatcaattagaaat	MSKKIIITKKKQAKKSKPNSVKMTKPKLSIKQPIVEKITKKPIKQLKNKSPVKQPIPKITSSQKVIISKPKIKKNLIKKINKKLTNPKLKNTKIQEKQEHWFKRILKSIRN
scaffold_218	fig|33926.187.peg.590	peg	scaffold_218_2_175	2	175	+	hypothetical protein				tgcggtattcacgaacatgcccctgatacatggaattttattaaaacaacatggtttaataaagatggcaaaacaattgactgtattactgaatatgatcccataacagaagagccaatcaaagaaacctattacaattatgacggaamaattaaagaagaaaaaactttttaa	CGIHEHAPDTWNFIKTTWFNKDGKTIDCITEYDPITEEPIKETYYNYDGXIKEEKTF
scaffold_218	fig|33926.187.peg.591	peg	scaffold_218_246_527	246	527	+	Replicative DNA helicase (DnaB) (EC 3.6.4.12)				atgattgaagcagaacgcgctttgttgggggttgtccttttaaaccccgaaataatttcttcagtttttaatgaaattacagaaactgacttttacagtcctcatcataaatatatttttaaagccatgaaaatcttacatcaaaataataaagaaattgattatgcttctataagtgctattttagaaaatgaaaaattattaaaacaaataggaggagttgattatttaaatgaattatctgattcgatgccttctcctcgacacttagaaacatacatt	MIEAERALLGVVLLNPEIISSVFNEITETDFYSPHHKYIFKAMKILHQNNKEIDYASISAILENEKLLKQIGGVDYLNELSDSMPSPRHLETYI
scaffold_219	fig|33926.187.peg.592	peg	scaffold_219_1_525	1	525	+	hypothetical protein				tcttttttgtttggttttaatgttggttgggataataattttttaattttttttaatatgataaagacagtaattgtttttatatgggaaaaattaatatttttaatttatcctttgaaattgtttagttcattgtttgattttttaatrcaaatattaaaaatttttattgatgtttttgrtartattataggttatattaaaagttctatawcaagycttactggtcaaaaattaatggaccctagtgaaagtaygtgggaaaaattaaaagaaatagcaaarmtratttttagtgttgctgttggcggctctgttatttattttttgaaagaaattaataattttcttttaaactctttcattaaaataggtgatttgttgtttaaaattgtttta…	SFLFGFNVGWDNNFLIFFNMIKTVIVFIWEKLIFLIYPLKLFSSLFDFLXQILKIFIDVFXXIIGYIKSSIXXLTGQKLMDPSESXWEKLKEIAXXIFSVAVGGSVIYFLKEINNFLLNSFIKIGDLLFKIVLRILDIISIVLKFFLFLFKKXIIILSFFLSFFINFLYLWVFEN
scaffold_22	fig|33926.187.peg.593	peg	scaffold_22_245_3	245	3	-	Heterodimeric efflux ABC transporter, permease/ATP-binding subunit 1				atgaaaattatttggaaatatttattcaaatacaaaatgttgttgttattaaatttaattgctgttttgtttgtttgttgtagtgaattgggaattccttttataattggtaagtttattattgattataataaaaatcaacttgatcctttcgcacttttagggcttttagctttatgtgcttgttgtggttttataggaaatctaattcttaattattgtgcttccaaagtatcatccttg	MKIIWKYLFKYKMLLLLNLIAVLFVCCSELGIPFIIGKFIIDYNKNQLDPFALLGLLALCACCGFIGNLILNYCASKVSSL
scaffold_22	fig|33926.187.peg.594	peg	scaffold_22_861_514	861	514	-	Large-conductance mechanosensitive channel			idu(1);Potassium_homeostasis	ttgcaatttactaaaggttttaaagttttcattgctcgtagaaatgttattaatttagctgttgcagttgtaataggacaactttttgccaaaattgtaagttctttggtagcagatattattatgcctcttttttctttgttgtttaattatactggggctttaaaaaatttgaaattggaaattaaagctaatacttatcttggttatggtaattttttgcaaactattttagagtttttgttgctttcttttattatttatactattttaactttaatgtcatggaaaaatcctttgcaaaaggataaaaccgataatgaaaagaatatgtcgcttttgcaataa	MQFTKGFKVFIARRNVINLAVAVVIGQLFAKIVSSLVADIIMPLFSLLFNYTGALKNLKLEIKANTYLGYGNFLQTILEFLLLSFIIYTILTLMSWKNPLQKDKTDNEKNMSLLQ
scaffold_22	fig|33926.187.peg.595	peg	scaffold_22_1585_1418	1585	1418	-	hypothetical protein				ttgtatcaattagataatttttgtaaaaataaagtgcttgccaaagaatgcgaatggattttagttaattttttatggctttctagtatggaagtattttgtagtatttttgaactttttatatatgttattacttatttagggaatttaaaaaatgataaaaaataa	MYQLDNFCKNKVLAKECEWILVNFLWLSSMEVFCSIFELFIYVITYLGNLKNDKK
scaffold_22	fig|33926.187.peg.596	peg	scaffold_22_1901_1569	1901	1569	-	hypothetical protein				atgttttggcaacaacattttaatttttctcctttcattcaacatttaattcccctagtgccttttttaatatctttgctaattactattttgattttagtttttattactgttttatataaaataaataaaattaaagtttatcctggatttattaaggttttaaaaatattttttcttattagtcttattagtgaaattatttgtttttctttgtattatcatcatgatcatttctcaaatggcttttttcattgtatctatctttttgtcattagtaatttttattataggaatactaagatgggtttatgttttgtatcaattagataa	MFWQQHFNFSPFIQHLIPLVPFLISLLITILILVFITVLYKINKIKVYPGFIKVLKIFFLISLISEIICFSLYYHHDHFSNGFFHCIYLFVISNFYYRNTKMGLCFVSIR
scaffold_22	fig|33926.187.peg.597	peg	scaffold_22_2329_2114	2329	2114	-	hypothetical protein				atggtttttttagattttatatttgataatcctgagtattttaataaatttttaagaaaaaataataaccatcaaaatcaaaaaactaataaattaattcaaaaatatgtttgtgttaaaactgaaaaaatagtttcttataagatggtttttaccaaattttttatccttaatttattttgtttgctatcaggattattttttatcaatttttaa	MVFLDFIFDNPEYFNKFLRKNNNHQNQKTNKLIQKYVCVKTEKIVSYKMVFTKFFILNLFCLLSGLFFINF
scaffold_22	fig|33926.187.peg.598	peg	scaffold_22_2546_2761	2546	2761	+	hypothetical protein				atgctgccaactaatctagaccattcaaaaatttgaatttcaattaatctttttcccttttgttcttgtttttgggtttatttcaaacatttctttaaactattaattgattgcaaaacaacaacaacaaataaaaaaaataaaaatatcattataaataaatatttccaatcaatagaaatatctaatatttttaaatatcttaaaaataaataa	MLPTNLDHSKIWISINLFPFCSCFWVYFKHFFKLLIDCKTTTTNKKNKNIIINKYFQSIEISNIFKYLKNK
scaffold_22	fig|33926.187.peg.599	peg	scaffold_22_3262_2879	3262	2879	-	hypothetical protein				ttgtctttggtttttataataatccctattatagcaacttccttaattgttgcttttaccacttatttatataatattaaaaaaactcaatttagtcctcaatttcgtttgcaaaccaaaatcctttttatgatttctttttttggtacaatattattagctttatttggtttgggtatcaatttacaaaatccatggactatttttgcttctttattgtggtctttttttaatttaattataggtattttaatgtgggctattactttagaaaatcttgatctttttgtaaaagaaaaaattcctaaaaaatatgaatggtttattatatgtcttttgtttggtagttttttcaaatttttctttctgtttttaaaattttaa	MSLVFIIIPIIATSLIVAFTTYLYNIKKTQFSPQFRLQTKILFMISFFGTILLALFGLGINLQNPWTIFASLLWSFFNLIIGILMWAITLENLDLFVKEKIPKKYEWFIICLLFGSFFKFFFLFLKF
scaffold_22	fig|33926.187.peg.600	peg	scaffold_22_3500_3330	3500	3330	-	hypothetical protein				gtggctattgatgatttatcaaaagcaactaacttagatgctaaattaaagctttattttggtatcttaatggtgcctgggatgttggttttgacaatttcgtcatttcttgtaggcattggactttatctttttaatcctttattaaaggggtttcattatttgctttag	MAIDDLSKATNLDAKLKLYFGILMVPGMLVLTISSFLVGIGLYLFNPLLKGFHYLL
scaffold_22	fig|33926.187.peg.601	peg	scaffold_22_3830_3561	3830	3561	-	hypothetical protein				atgggtttttttgaatacttaattaatccttctaaaagagtaaaaaaaatattaaaaccacgcaatcctgatgacgatattacttttttagttaaggaaaaaattgaagaaattaaaaatcaaaaaaattatcaattaagtaaaaaaaccaaattagtaactcataatattgtttttgttagttttttattttatcatgtgtttttgtatttggtggcttatctgcttatctttttttcaaaactgaatctaatattttgaaatatttag	MGFFEYLINPSKRVKKILKPRNPDDDITFLVKEKIEEIKNQKNYQLSKKTKLVTHNIVFVSFLFYHVFLYLVAYLLIFFSKLNLIFWNI
scaffold_22	fig|33926.187.peg.602	peg	scaffold_22_3996_4262	3996	4262	+	hypothetical protein				atgataaatatttataacaataaatataataaattatgaattaattgtttgttagaaatgataaattgcaaaattataaaacacgcaagaaacaaaaaaacagcaaattatttagtacattcgcatgttttattttcttttttagcacatggacatgttttattttcttgtaatatgttttataacctcctttttaatctttccctcattgatatgtttttttcttcccaaaaaaacgccaatgaattaattttattctaccactaa	MINIYNNKYNKLWINCLLEMINCKIIKHARNKKTANYLVHSHVLFSFLAHGHVLFSCNMFYNLLFNLSLIDMFFSSQKNANELILFYH
scaffold_22	fig|33926.187.peg.603	peg	scaffold_22_5445_4393	5445	4393	-	Ribonucleotide reductase of class Ib (aerobic), beta subunit (EC 1.17.4.1)			idu(4);Ribonucleotide_reduction	atgaaacccaaaaattctcaaccccaaccaacttctaaaagctcttttcaaggggctaactggaatgtgttagaagacaaatatacccattttttttatgaacaaaatttaagccaattttggcgtcctgaagatatcagtttgcaaggtgatcttgctacttggagtgaacttaccttagaagaaaaaactgcttattcccgcaatcttttagttcttacttttttagatacttatcaaggtgatttgggtatgcctgttattgctcgttctttagaagaatatgaacaccaaaaaaaagctacccttaattttatgggagctatggaaaatgcagtacatgctaaaagttattctaatatttttatgagttatttaactaacaaagaaattaatcaa…	MKPKNSQPQPTSKSSFQGANWNVLEDKYTHFFYEQNLSQFWRPEDISLQGDLATWSELTLEEKTAYSRNLLVLTFLDTYQGDLGMPVIARSLEEYEHQKKATLNFMGAMENAVHAKSYSNIFMSYLTNKEINQLFLWGNQQTSLQTMMQVIVKVYEALEDQIYLKKQASLQFSELEFKKTQWQAMAVSVFLETWLFYSGFYYPLYFYGQGKLMQSGEIINLIIRDESIHGVYVGRLATELYQLFDKPTQQTLKTWLDDLMQQLYQAQTSLVNAIYHKLNLEDDVNKFVRYNANKALMNLGFDAFFPSENVNPVIINGLNTETKTMDNFSMKGNGYQKMRSEALQDEDFYF
scaffold_22	fig|33926.187.peg.604	peg	scaffold_22_5519_5665	5519	5665	+	hypothetical protein				gtgatttgggattgtaattcggaaaataatgaagaattgattggggttgatttgcattttgataagttagcatttatatttttggcaaataatgaaggtatttatttcgatataaaaggggttgaggcaagaaataatcgttgttaa	MIWDCNSENNEELIGVDLHFDKLAFIFLANNEGIYFDIKGVEARNNRC
scaffold_22	fig|33926.187.peg.605	peg	scaffold_22_6270_5830	6270	5830	-	Ribonucleotide reductase of class Ib (aerobic), alpha subunit (EC 1.17.4.1)			icw(1);Ribonucleotide_reduction	actcaaaacgattggcaccaactcaaacaagatgttatgcaatttgggctctacaattctcatcgcctcgcagtggctccaaacggctcaattggatatattatgggagcaactccttctttgactcctgtaaaacaattagtagaggaacgcacctatggcaactccaaaacttactgtccaatgcctgccttaaaacaagcttcctttatgtacaccactgcttataaaatgaacaaatacgacctcattgatgttattgccattgcccaaaagcacgttgatcaaggtatttcgtttgaacttggtattacatctgatattactacgcgtgaattacaaaaatactatctttatgctcatcacaaaaagataaaaaccctttattacacacgaacc…	TQNDWHQLKQDVMQFGLYNSHRLAVAPNGSIGYIMGATPSLTPVKQLVEERTYGNSKTYCPMPALKQASFMYTTAYKMNKYDLIDVIAIAQKHVDQGISFELGITSDITTRELQKYYLYAHHKKIKTLYYTRTQKLKINECEACGV
scaffold_220	fig|33926.187.peg.606	peg	scaffold_220_283_2	283	2	-	hypothetical protein				atgggagcaactaaccatttagataaaattgatagtgctttaagaagcagatttagcaaagaaattaaaattgatttattacaggatgatgaaattgaaggatttttacaatttctagtagatgattatcaaattagttatcatacttttcttcatttaaaagaaattgctaacagatgcaaaggcaaaaattattctactagaaatttaaaagaaaaaataattgatagtgcttatattaaagccaaaaaatacaaacgtaaaaatcctaatcatgaagta	MGATNHLDKIDSALRSRFSKEIKIDLLQDDEIEGFLQFLVDDYQISYHTFLHLKEIANRCKGKNYSTRNLKEKIIDSAYIKAKKYKRKNPNHEV
scaffold_220	fig|33926.187.peg.607	peg	scaffold_220_525_289	525	289	-	ATP-dependent Zn protease				atccactatattgaattagaaccatctcgctttgataagacttacgttggcgaaggcaacgaagaattagaaaaaatatggcaagaagcagaatcacatgataaaactattatctttattgatgaaattagtgggctggctaatcgtgaagacaaaaattccaataatgcaagcatcaatattgttaataatttattaactaaattagatggttttaaaagaagtgataaaaaatag	IHYIELEPSRFDKTYVGEGNEELEKIWQEAESHDKTIIFIDEISGLANREDKNSNNASINIVNNLLTKLDGFKRSDKK
scaffold_221	fig|33926.187.peg.608	peg	scaffold_221_2_520	2	520	+	hypothetical protein				gatttttggagcgataaaccttttacatataaaattgttccaaatgttgagtttgataaaactggattacctgaaaatgcaaggggttttcgagaatttcgtgaattaatagaaaaaaataccatacaaggagaaagtgtagaaaaattcccagggatatattattgtaaaccttctattaatatgacaaacatatcatatcctactgatggagcttatgtatattttagtgaaccaactacaagagtcgaaccacctcaaaatttaatcaaacttaatgaagccacaacaaacttagacamcgtatctaaagaattagcaaattatgaaaatgaactaaaaaagactcaactagaatataatcaattattrgaaaaccaaaaccctgatgatacttta…	DFWSDKPFTYKIVPNVEFDKTGLPENARGFREFRELIEKNTIQGESVEKFPGIYYCKPSINMTNISYPTDGAYVYFSEPTTRVEPPQNLIKLNEATTNLDXVSKELANYENELKKTQLEYNQLXENQNPDDTLKQELNNKETHIKTLKDEIQQLGLKEQSFRSEIDTLKLENK
scaffold_222	fig|33926.187.peg.609	peg	scaffold_222_72_218	72	218	+	hypothetical protein				atggctaaaaaaataattaaatcaaaaaaaccaaatattaaatcaacaaaaattaaaaatccaaataaaaaaatattagcatcaaaacaaaaaaaaccaaaaaaacaatctaaacttcaaaaaaatgttgttaaaaaaataaaataa	MAKKIIKSKKPNIKSTKIKNPNKKILASKQKKPKKQSKLQKNVVKKIK
scaffold_223	fig|33926.187.peg.610	peg	scaffold_223_509_3	509	3	-	hypothetical protein				atgtggggaggtttttgttgaggtggggtcctccacatggcggggtggggcggcctctttataagtgatgggttgtcacccgtcacctgggctataacattagtttgcccaggttcctycrggttrcatcacatgactttcctcttctcagctcgttatgtcctcctcacttaccctcagtgcggaacgcttgatggttgggccgtttcagaccatatgtcagcaattggagctgagtgtatcgtcggacgagaaaatcacgctgatggcggtactcacctccatgcttttgtggatttcggacgaaagaagcaatcccgacgatccgatttctttgatgtcggaggctgccacccaaacattgcgccatctcgaggtcgtccggagcgcggttacgac…	MWGGFCWGGVLHMAGWGGLFISDGLSPVTWAITLVCPGSXXXHHMTFLFSARYVLLTYPQCGTLDGWAVSDHMSAIGAECIVGRENHADGGTHLHAFVDFGRKKQSRRSDFFDVGGCHPNIAPSRGRPERGYDYAIKDGDVVAGGLARPGGGGLPEVANKWSEIVSAES
scaffold_224	fig|33926.187.peg.611	peg	scaffold_224_13_318	13	318	+	hypothetical protein				atgagaaaaatccaaaaaacaaaaaaagttattaacacaaaaaatattcgaactaaaagatattttttcaatctctttttacttttaacaatgataatttcaattataggaggagttagttattactttattaaaaaaaataataatcctatttgtgaaattattatcaacaaacaaacttttttamaaccaaacaataatgatttttttgaagatgataacaaaattgaacaattaaacgaagaaataactattaaaaacgaakaattaaaagattctaatttatcttcccaagaaaaaaagtaa	MRKIQKTKKVINTKNIRTKRYFFNLFLLLTMIISIIGGVSYYFIKKNNNPICEIIINKQTFLXPNNNDFFEDDNKIEQLNEEITIKNEXLKDSNLSSQEKK
scaffold_224	fig|33926.187.peg.612	peg	scaffold_224_336_515	336	515	+	hypothetical protein				ttgaaaaatcaacaaaaagaagaattaaaaacygatttattattaaaaaaattcttgaaaaaaactgaagaagaaattttagaaattgataataaaataaaaacaacaaatcaactggaagaaaaacatttacttacagaaacaaaactacttaaagaaaaagaaattattaaatataaa	MKNQQKEELKXDLLLKKFLKKTEEEILEIDNKIKTTNQLEEKHLLTETKLLKEKEIIKYK
scaffold_226	fig|33926.187.rna.11	rna	scaffold_226_517_1	517	1	-	SSU rRNA # 16S rRNA, small subunit ribosomal RNA - 5 prime truncation - 3 prime truncation			idu(1);rRNAs	gatgaaggccttcgggttgtaaactgcttttgtacggaacgaaacggtcttctctaatacagtgggctaatgacggtaccgtaagaataagcaccggctaactacgtgccagcagccgcggtaatacgtagggtgcgagcgttaatcggaattactgggcgtaaagcgtgcgcaggcggttatgtaagacagttgtgaaatccccgggctcaacctgggaattgcatctgtgactgcatagctagagtacggtagagggggatggaattccgcgtgtagcagtgaaatgcgtagatatgcggaggaacaccgatggcgaaggcaatcccctggacctgtactgacgctcatgcacgaaagcgtggggagcaaacaggattagataccctggtagtccac…
scaffold_228	fig|33926.187.peg.613	peg	scaffold_228_97_2	97	2	-	hypothetical protein				atgtatattataggaataataattattttaagtttaattttggggttatttgtggtggctcctttatggatatattttattgcaaaaaatgtcaat	MYIIGIIIILSLILGLFVVAPLWIYFIAKNVN
scaffold_228	fig|33926.187.peg.614	peg	scaffold_228_508_203	508	203	-	FIG01287819: hypothetical protein				cacaaaaatactaaaattaccttggaagaagaaattagtggtttaaattctaaattatcaggtttgaaaactgatagtgataaattagaaaagacctctgaaacctggcaaaatactgtagatagtacaacaacagcaataaacatcgggggagctacatactcaggagctaaatcaggagctataataggttctgctttgggcccttggggaactgcaattgggggctttttaggtggtacaattggtggcgcgactgctatagctactaagtgggatacagttaaaaaatggtggccttggtaa	HKNTKITLEEEISGLNSKLSGLKTDSDKLEKTSETWQNTVDSTTTAINIGGATYSGAKSGAIIGSALGPWGTAIGGFLGGTIGGATAIATKWDTVKKWWPW
scaffold_229	fig|33926.187.peg.615	peg	scaffold_229_260_3	260	3	-	hypothetical protein				gtgcttgatgccgagcgcatcggcgaggtacgcgacgtgctcgatcgtgatgtcatgctcgttgccggtatcggcgaagaggaagcggggcgtgtagccgcgccgctccgcctgctcgatcgcaaggcaggcggtggcggtgctgtccttgccgccgctgatcgacacgaagtgctgcgggcgggtcatgtgcgaggagcgtcaagaagtggcgcggtaacgatgccaatccaaagaggaccgatgaggatagcgacg	MLDAERIGEVRDVLDRDVMLVAGIGEEEAGRVAAPLRLLDRKAGGGGAVLAAADRHEVLRAGHVRGASRSGAVTMPIQRGPMRIAT
scaffold_23	fig|33926.187.peg.616	peg	scaffold_23_275_895	275	895	+	DNA-directed RNA polymerase specialized sigma subunit				atgttaagagaaaaattatttaaagattttttaaagaataaaaagaatttaaaggtacgtgatcaattaatagaacttcattatctattaataaacaaaataatttataaatttcaatattaccctaaatttttaactagagaagatttattccaagaaggaatcttagggttaaccaaagccctaaataattaccaagatttcggttatgactttatcgcttacgcaactcccactatcaaatcagaaatcagagaactgattagaaaaagtcattctccatcaattccgcgaaaaacatccaaaccaaacaatattagtttccaagaagaaaaatatgaaccgtatctcataaacaatctcaatcctcatcaattatggctcaaacaagttaatttc…	MLREKLFKDFLKNKKNLKVRDQLIELHYLLINKIIYKFQYYPKFLTREDLFQEGILGLTKALNNYQDFGYDFIAYATPTIKSEIRELIRKSHSPSIPRKTSKPNNISFQEEKYEPYLINNLNPHQLWLKQVNFELLLKKLKDNLSENEFDVIRLSYGIPLRDINEDYQFPHSNQQITQELNLSLRQVEKLKAHAIKKLKKIYRKEK
scaffold_23	fig|33926.187.peg.617	peg	scaffold_23_900_1229	900	1229	+	Single-stranded DNA-binding protein			idu(9);DNA_repair,_bacterial_RecFOR_pathway idu(9);DNA_repair,_bacterial idu(9);pVir_Plasmid_of_Campylobacter	atgttaaataaagtgcaattaattggtcgtttaactcatgacctagaaaaacaatgcattaacagtaataacgaacaaatccctaaaattgattttcaattagcggttaatatcaaagataaaactcaattcatcccctgtgttgtttttcgtaatcaagccgaaaacatggaaaaatatctacataaaggttccaaaatctacctagaaggaattttaaacattcaaaaatacatcgataatgaaggccaaaccaaaactaatactaaagtaattattaaaaaggttatctttttagataacaaaccacaagaaaatttatatttttaa	MLNKVQLIGRLTHDLEKQCINSNNEQIPKIDFQLAVNIKDKTQFIPCVVFRNQAENMEKYLHKGSKIYLEGILNIQKYIDNEGQTKTNTKVIIKKVIFLDNKPQENLYF
scaffold_23	fig|33926.187.peg.618	peg	scaffold_23_1378_1668	1378	1668	+	DNA-binding protein HU			idu(12);DNA_structural_proteins,_bacterial	atgaataaaaaagaattaattaaatcaatagctgaggcaaataaaacctcaataactaaaacagaagaattttatcacatcttcgaaaagactttaatcgaagcaatcacatccaatgaagaagtagttttatcaccttctatcggaaaatttatattaaaaaacaaaaaagcttacatcggcagacatccccaaacaggcaaaaaacttaaaatccctgctaaaacagttgttaaatttaaactatctacaaacctcaaagataaagtcaaaacccttgaattagaataa	MNKKELIKSIAEANKTSITKTEEFYHIFEKTLIEAITSNEEVVLSPSIGKFILKNKKAYIGRHPQTGKKLKIPAKTVVKFKLSTNLKDKVKTLELE
scaffold_23	fig|33926.187.peg.619	peg	scaffold_23_1684_1872	1684	1872	+	hypothetical protein				atgagtgacggcatgacagaagcattccgcggaacttatttcaaatcccgcaattcccaacctaagaaaaaaaccaataaatataatcaaccaaaaagcaaatggcttaatttagaccaccccaataaaacttataaaaacaaaaagaaatcatccaaaaaacgaagaaaagttattgaagattattaa	MSDGMTEAFRGTYFKSRNSQPKKKTNKYNQPKSKWLNLDHPNKTYKNKKKSSKKRRKVIEDY
scaffold_23	fig|33926.187.peg.620	peg	scaffold_23_1888_2394	1888	2394	+	hypothetical protein				atgtggttattttcaatatttgcaacaattagcaattttattctaaattataccaaaggatttagcactaccgaaatacttgaacgaagaatggatggaatccaaacaacgcttttcactattcttattgtttctgggttcaaacccatttttaaattaattacaaacattgttatttgtattaaagatttaattttggctatctttttccctaacaaaaaactaaaaaacttagaaatccattccgccagacaagaatatctagaacaaaaattattacaaaaaatagataaaatcaatcaaaaccaagaaaaacttcaatcccaaatagaagtacaaaaagttaaagttgctaattggaaagagaaaaaaagaagaaaaaaacaacttaaaacaaaa…	MWLFSIFATISNFILNYTKGFSTTEILERRMDGIQTTLFTILIVSGFKPIFKLITNIVICIKDLILAIFFPNKKLKNLEIHSARQEYLEQKLLQKIDKINQNQEKLQSQIEVQKVKVANWKEKKRRKKQLKTKNINPIINKEDENEWSKFLYWIYRWRSIYNYFNVYH
scaffold_23	fig|33926.187.peg.621	peg	scaffold_23_2381_2554	2381	2554	+	hypothetical protein				atgtttatcattaaaaaaatattttttaatttaatttcatcgacagcaaacgatgaaagaaatgatccaaaaaaagaaaataaaactaaaagttcattttcaattattccaaatccaaataatgaatcaaaagaaaaaaacaatttagaaagtaacaaagaaatagataattaa	MFIIKKIFFNLISSTANDERNDPKKENKTKSSFSIIPNPNNESKEKNNLESNKEIDN
scaffold_23	fig|33926.187.peg.622	peg	scaffold_23_2572_2892	2572	2892	+	hypothetical protein				atgatcaaaaaacttataaaaaccaaaaaaacaaagaaaaaatcaaccgaattaaaaaataaaaaagtaataaattcaaaccccaacccaccaagcaaaacaatggtagtaaaagtaccaatcaccccagaaaacaaaacaaatcaaacaacttccaataacaataacggcaatttattaaaaacatttaaaaatttaactatcattttatattttattttacatgtcaacgttatttattaccaaaaccaaatcccttggttaaccacaggtataaataatttaattgatatcattaaatcaaccttaggaggtaaataa	MIKKLIKTKKTKKKSTELKNKKVINSNPNPPSKTMVVKVPITPENKTNQTTSNNNNGNLLKTFKNLTIILYFILHVNVIYYQNQIPWLTTGINNLIDIIKSTLGGK
scaffold_23	fig|33926.187.peg.623	peg	scaffold_23_2895_3524	2895	3524	+	hypothetical protein				atgaaaaaaacaaaccaaaaaccaaataaccaaaacaaaaccaaaattataattgtcctgtcaattttaatttgttctttttttgccattagttctattgtggctgttaataattatttctcacgccaaagacaagaaaaaattaaattaatgagcaaaagagatgctcctttatttgaagtcaataaaatcagcggtaacaatgaagataaaatccttatccctttactgatgcctaatttaaatccaaacaaatatcatcatgtcgttaccattaatcaccaagttcttctaaacacaaatggatttgccgttagtgttcctttatatctaaaaataactccaaaatatgacactcataacactttttctaatcctgaaacactctttaatttagaa…	MKKTNQKPNNQNKTKIIIVLSILICSFFAISSIVAVNNYFSRQRQEKIKLMSKRDAPLFEVNKISGNNEDKILIPLLMPNLNPNKYHHVVTINHQVLLNTNGFAVSVPLYLKITPKYDTHNTFSNPETLFNLEIKNNNTIYDDTKRQQMVINQNGKGDINVQIKLEQNDFVTAINPNLTLVLDYELVDKDGNAFSGSATTVENKITNLA
scaffold_23	fig|33926.187.peg.624	peg	scaffold_23_3555_4721	3555	4721	+	ATP-dependent Zn protease				atgaaaaccaaataccaaccccaaaccaaaacacttctcttaaaagtaatgacaattatcattttattttttttattttggttagcaacttatgtctggattcatcaccaaactttaaacaccactgaggaaaaaataaaccaacacgaagagttacttaaacaacaagaaaagttacttaaacaacaagaagaactaccaaaagatgaaaaacaaactttattagacaataatactccttctactaacacaaacctccaaaaagaagaacatattttagaaccttccgacccccaaaaatttatcagttttgacaaattaattggatttaaagaagaattaaaagcagttcaaggatttaatgattatttaaaaaatcctgaaaactaccaaggtatc…	MKTKYQPQTKTLLLKVMTIIILFFLFWLATYVWIHHQTLNTTEEKINQHEELLKQQEKLLKQQEELPKDEKQTLLDNNTPSTNTNLQKEEHILEPSDPQKFISFDKLIGFKEELKAVQGFNDYLKNPENYQGIGQVEPPLGILMYGCPGTGKTTLARAIAKETNLPFFEVNSSLFSQKYKGVAPQMVKDLFTDARIVAEKSNGAIIFLDECETIFTDLSMLEAGSEITNVVNQFKTEMTSMDNNPDKPIFIIGATNQYHLIDEAIKSRFTYNIEVKPGNKAERQQMLEFLIKKRKNPYSEEAKQYLFEVINETLENLPQNQQFLKANRTLENLLKTTVSYFAKNRGKDENKRSEINKEDLKQAYQLIISPDTTLLDQIENQLKPKEGE
scaffold_23	fig|33926.187.peg.625	peg	scaffold_23_4724_5401	4724	5401	+	hypothetical protein				atgatatcacctttagatttaattaaaggttatttttcttttacatcatatcttccttgggttgtaatggctatcgctgtatttagtttgtttgttttctttaaaagaaaatttacatctgatacaaacgccacaacctggaaaggctatttgatggtttttatcattattttattaattttaagttttatttacttatgtttttttaaaccattgaaagaatcatcatcaaaatatacaggtcaattaattggcaaaattgatgaagcaattaaaaaatacgatgaaaccattaataattatcatggtttaaaaaatgattgggaaaaggaattagaaaaatgtgaaaaagaactcaaagacctttacaaacaaaaagaaataacccaagaatacaaa…	MISPLDLIKGYFSFTSYLPWVVMAIAVFSLFVFFKRKFTSDTNATTWKGYLMVFIIILLILSFIYLCFFKPLKESSSKYTGQLIGKIDEAIKKYDETINNYHGLKNDWEKELEKCEKELKDLYKQKEITQEYKDKIKEVLDNNETKIKELKAKLSENAKNIAILKGKLVKLEEEKEAKEKELQQKKEERKLASPDDKKRLQAEIDKLQEERIEIAKQIRQVNLAIN
scaffold_230	fig|33926.187.peg.626	peg	scaffold_230_1_402	1	402	+	Thymidylate kinase-like protein				attcctaatctacttagtggccatcttgttatagttgaccgttggtatgattccactttggcatatcaaagcaatgatgttgcttatgatgatgtaataacatcaaaaattattaatcaatatttaatcaaacctcaattaactttctatctagatattgaccctaaaatcggattaaaacttaaacaaaaccaatcaaatcataaattagatttaatcgaacaaaaaccattaaattattttgaaaatgtgcgtcaaaattatttaaaccaacataaatactgtaatgattcaaattgtaaaaaccaaaattgcaagtattttttaattaatgcaaccaactcgcaaaaagaaaatttagcccaaataattaaaactttaattagtaaaaaaatatta…	IPNLLSGHLVIVDRWYDSTLAYQSNDVAYDDVITSKIINQYLIKPQLTFYLDIDPKIGLKLKQNQSNHKLDLIEQKPLNYFENVRQNYLNQHKYCNDSNCKNQNCKYFLINATNSQKENLAQIIKTLISKKIL
scaffold_230	fig|33926.187.peg.627	peg	scaffold_230_426_503	426	503	+	hypothetical protein				atgactaagaaagaattaatcaaagaagttgcaaagcaactaaaaacttcagttgtgaaaaccgaagaattttacaat	MTKKELIKEVAKQLKTSVVKTEEFYN
scaffold_231	fig|33926.187.peg.628	peg	scaffold_231_317_90	317	90	-	hypothetical protein				atgaattatcaaaaaaatacaactacttattataatgttgatggtaaaacaatttgcggtattcrcgaacatgcccctgatacatggaattttattaaaacaacatggtttaataaagatggcaaaacaattgactgtattamtgaatatgatcccataacagaagarccaatcaaagaaacctattacaattatgacggraaaattaaagaagaaaaaactttttaa	MNYQKNTTTYYNVDGKTICGIXEHAPDTWNFIKTTWFNKDGKTIDCIXEYDPITEXPIKETYYNYDXKIKEEKTF
scaffold_231	fig|33926.187.peg.629	peg	scaffold_231_501_337	501	337	-	DNA-directed RNA polymerase specialized sigma subunit				caagaattcgagattattagattaagttttgggattcctttaaaaaaccaaaaccaataccctcaaattgagtattccaacaaaaatataggtaaaatgttgaatttatctgcaacacaagtaaaatttatcaaaagcaaagcaattgstaaattaaaaaaataa	QEFEIIRLSFGIPLKNQNQYPQIEYSNKNIGKMLNLSATQVKFIKSKAIXKLKK
scaffold_232	fig|33926.187.peg.630	peg	scaffold_232_412_2	412	2	-	hypothetical protein				atgaaaattaaaaaattaaatcaacgcacttatgagtggtatcaccaccgtaaaaaatatatcaacgcctctgaaataggaagcatcacaggaaataataaatttagaagtttagaacaactagtacatgacaaaatatttggagcaccttttattagtaataaatataccgaacacagcaacaaaaccgaaccaattgcacgtattttatttgaaaaaataactaacttaaactttcctgatgctatatttactgacgatacattagatatgttttctgcaagtctygatggttataaccaacaaacyaacactttattagaaattaaatgtccttttatagaaaataataaagtttcttcaacttggaattcatttttttcaaataaacaagtgcca…	MKIKKLNQRTYEWYHHRKKYINASEIGSITGNNKFRSLEQLVHDKIFGAPFISNKYTEHSNKTEPIARILFEKITNLNFPDAIFTDDTLDMFSASXDGYNQQXNTLLEIKCPFIENNKVSSTWNSFFSNKQVPSXYW
scaffold_234	fig|33926.187.peg.631	peg	scaffold_234_2_175	2	175	+	hypothetical protein				ttaaaacaagaaactattaccaaagaacaaatagataaactagatacaggtacaaaaatgacccaagagccccaagaaacaaaaactactacaacaactaaaagcaaaagcaaacaaaacaccaaaactaaaagaaaatccaattctactaagaaggttaaattaaatgaataa	LKQETITKEQIDKLDTGTKMTQEPQETKTTTTTKSKSKQNTKTKRKSNSTKKVKLNE
scaffold_234	fig|33926.187.peg.632	peg	scaffold_234_168_497	168	497	+	hypothetical protein				atgaataatcatgtttttttaaaaaataataaaataaaatttttattaagtttaacagttataacatttatagcaactataattggtattggagcttataatttaataaataacatgaaccaaaaaaagacctcagaagaagaacattgccaaacagtactacctcaaattgaagtccaagaaacaattacatattatcctgacacaaataaaattaaagaaataaaatatttagatgacactaccaaacattttaatgaagaaggtaaacacataaaaactacttttgtagatggcaaaaccaaagaatttgatccagaaactcaaaaa	MNNHVFLKNNKIKFLLSLTVITFIATIIGIGAYNLINNMNQKKTSEEEHCQTVLPQIEVQETITYYPDTNKIKEIKYLDDTTKHFNEEGKHIKTTFVDGKTKEFDPETQK
scaffold_235	fig|33926.187.peg.633	peg	scaffold_235_2_352	2	352	+	hypothetical protein				gatgcaggttttagtttgcaagaattaaaagcttctggatatactttgacaactcaaaaaattaattatctagaagacggtaaaactattttgtacatagaaacatttgactatcaaacagataaaaaaattaaagaagaagcatatagacctgatggtaaaactatagctcatattgatgaattcaaccccgaaggtaaaccaatcaaaacaacctatttccaagctgatggcaaaacaatttcctctattgatgaatacaaccccgaaggtataaaaataatcaaaaaaacctattacaacccagatggaactgttaaagaagtaaaaacttttcaaagacgagcgtag	DAGFSLQELKASGYTLTTQKINYLEDGKTILYIETFDYQTDKKIKEEAYRPDGKTIAHIDEFNPEGKPIKTTYFQADGKTISSIDEYNPEGIKIIKKTYYNPDGTVKEVKTFQRRA
scaffold_236	fig|33926.187.peg.634	peg	scaffold_236_2_133	2	133	+	hypothetical protein				gaaagaaaatgtttagaaataactgatattattgcaactggttttagaatgttaaagttaaaacaaggtgataaaatacaatattgtaattctaatggttcaaaaattgaatattaccaattagaaaaataa	ERKCLEITDIIATGFRMLKLKQGDKIQYCNSNGSKIEYYQLEK
scaffold_236	fig|33926.187.peg.635	peg	scaffold_236_304_489	304	489	+	hypothetical protein				atgtataagaaagagagcaagttctctattcattgcgaatcgaacgcctttgctatgttaggtagtaaagtcgtttggagagtccatgttttgcttactttttcaaaagtaagaccccacgggttgagtgttaatagtataaaaggagaaatttatgatacatttacaagacttaactatgaataa	MYKKESKFSIHCESNAFAMLGSKVVWRVHVLLTFSKVRPHGLSVNSIKGEIYDTFTRLNYE
scaffold_237	fig|33926.187.peg.636	peg	scaffold_237_1_354	1	354	+	hypothetical protein				gcaagtctygatggttataaccaacaaaccaacactttattagaaattaaatgtccttttatagaaaataataaagtttcttcaacttggaattcatttttttcaaataaacaagtgccatctaattattgggctcaagttcaatgccaattatattgtagtcaagctagttttgcgtactttttagtttattttaatgacrctaattatcacgttgtaaagatttataaggataacaatttcatccaaaaaatgattgcagatggaaaaaaatatttagaattattaaacaaatcaaaacaagaattrtcccaaacaayttatttaaaaaaaytaawyaaatttaaycaataa	ASXDGYNQQTNTLLEIKCPFIENNKVSSTWNSFFSNKQVPSNYWAQVQCQLYCSQASFAYFLVYFNDXNYHVVKIYKDNNFIQKMIADGKKYLELLNKSKQEXSQTXYLKKXXKFXQ
scaffold_237	fig|33926.187.peg.637	peg	scaffold_237_385_495	385	495	+	hypothetical protein				atgagaaaaatccaaaaaacaaaaaaagttattaacacaaaaaatattcgaactaaaagatattttttcaatctctttttacttttaacaatgataatttcaattatagga	MRKIQKTKKVINTKNIRTKRYFFNLFLLLTMIISIIG
scaffold_238	fig|33926.187.peg.638	peg	scaffold_238_272_174	272	174	-	hypothetical protein				atgttaatttttttaattataaaagtatccaaagacgagcggagygaactaggcggccagccgaagcacacccatctaacatttaccctttccttataa	MLIFLIIKVSKDERXELGGQPKHTHLTFTLSL
scaffold_238	fig|33926.187.peg.639	peg	scaffold_238_496_266	496	266	-	hypothetical protein				aaaaatagaaaaagaatattaagaatttggattatctttatttctatcattcttgcaattcttttattccttttaggtttaagattacctccgttatttaaatcagataaagataaatctaaaacatctaatcaacctccatatcaatatcaatatatctatgatacaaataaggttttaaatataattaaattattaactaaattaaaaaatgctggatataaatgttaa	KNRKRILRIWIIFISIILAILLFLLGLRLPPLFKSDKDKSKTSNQPPYQYQYIYDTNKVLNIIKLLTKLKNAGYKC
scaffold_239	fig|33926.187.peg.640	peg	scaffold_239_275_3	275	3	-	Thymidylate kinase (EC 2.7.4.9)			idu(8);CBSS-393133.3.peg.2787	atgaaacaagaaaaatcagaattagaagatttaattgaatatttcaaagattatggacctgatttggttaatttcgataaattaattcctcgaggatatttattatatgatcctcctggcactgggaaaagttttttaattaaagctttgtgtaatgaattaaatatccactatattgaattagaaccatctcgctttgataagacttacgttggcgaaggcaacgaagaattagaaaaaatatggcaagaagcagaatcacatgataaaact	MKQEKSELEDLIEYFKDYGPDLVNFDKLIPRGYLLYDPPGTGKSFLIKALCNELNIHYIELEPSRFDKTYVGEGNEELEKIWQEAESHDKT
scaffold_239	fig|33926.187.peg.641	peg	scaffold_239_463_335	463	335	-	hypothetical protein				atgattaagaacaaagataatgctgaagaattgcaaaaattaaaaagctatgatttatttttagatggccaattaatccaatttgataaacaaattcaacaattgcaagcagaaattaatgctttataa	MIKNKDNAEELQKLKSYDLFLDGQLIQFDKQIQQLQAEINAL
scaffold_24	fig|33926.187.peg.642	peg	scaffold_24_328_2	328	2	-	Mobile element protein				atgcaaaaattattacaaaaaataagattattacaaaatatgatttctcacattcaaattattaataaaaaaattgtttttcaactggttaaacaatttgtcaaagacctaaatttaactaccattttaaaaacaattcgcattaatcgaagtacttattattattggctaaaaattgaaaaaaaaataaaattaaaacaaacaaaatattttttacaacaacaacgcattcaagctttatgtttgcaacatgaatatttttacggtcatcgcaaaattactgatttataccaagaaatgtttaaagaacccattactaagaaaaaa	MQKLLQKIRLLQNMISHIQIINKKIVFQLVKQFVKDLNLTTILKTIRINRSTYYYWLKIEKKIKLKQTKYFLQQQRIQALCLQHEYFYGHRKITDLYQEMFKEPITKKK
scaffold_24	fig|33926.187.peg.643	peg	scaffold_24_657_812	657	812	+	hypothetical protein				ttgattttgggttggttatgctatataataacagggtcaaatggcaaaatgctcaccataaacactagcgaaaatgatgataggagagaaaaaaatggaaaaaaatggaaaaaatatgaaaaaaatatccccctcaaatgagggggtctaaattag	MILGWLCYIITGSNGKMLTINTSENDDRREKNGKKWKKYEKNIPLKWGGLN
scaffold_24	fig|33926.187.peg.644	peg	scaffold_24_1802_1029	1802	1029	-	hypothetical protein				atgaaattatctattaattttttattaaaaagtcattttaaaataaaaagttgtatggaaaaacggaacagctcaaccgaacaagaattttttgataaatttaaattgcaatggcaagaatcacccaccaattttgaatttttaccaatattattagctaacaatcgttttttacaaaacgaaaaatttattttttttaacaatttcaatcaagaaattgaatttgcccaccaaaataaagaagttgttattcattttattaaagaatcaaaacttttaactaatatttttttaaattccaattttaaccaaaatattaaagattatcttttgggggttttggttggattagattccaactcaagaaaaaataaatcaggaaggtttttacccgcttta…	MKLSINFLLKSHFKIKSCMEKRNSSTEQEFFDKFKLQWQESPTNFEFLPILLANNRFLQNEKFIFFNNFNQEIEFAHQNKEVVIHFIKESKLLTNIFLNSNFNQNIKDYLLGVLVGLDSNSRKNKSGRFLPALIKTLFKKHNFNFQEEILLTDILKGVELKETKRMDFVFQHNNTTYLLECSFFNNSGSKINSELKRLVEFDNIINKFKNFRFIYVIDGPGLKKNAVLVDKILTEIKYFIQYPSVPRIFKNYKTKLI
scaffold_24	fig|33926.187.peg.645	peg	scaffold_24_2693_2061	2693	2061	-	Mobile element protein				atgttattaattcttcctcatcttttgtctttaattgattttctttttaaatgtctttatcatctttttcgtttcttttattatttaggaaaatatcttttcttcttaaaagtagtagataatttaatcaatcaagattttatagctactaaacctcttcaaaaactttttactgacatcacttattttaaaacgaatcaaggttttctttatttttcttgtatcattgactcttttaacaaccaaatcatcgcttctcagacttcaaaccaacaaaataaagatttagttttaaatactattaaaaaactgccaaaattaaaagaaccttgtatcattcactccgatcaaggtacagtttatcaatcactcaaaattcaacaaactttaaagaaaaaa…	MLLILPHLLSLIDFLFKCLYHLFRFFYYLGKYLFFLKVVDNLINQDFIATKPLQKLFTDITYFKTNQGFLYFSCIIDSFNNQIIASQTSNQQNKDLVLNTIKKLPKLKEPCIIHSDQGTVYQSLKIQQTLKKKGFLISMSRKANPRDNAVIENFFGQMKSILQYQHPFLFQKPTEKVKKIINYFPKFWNTKWLLAKLNYSSPTKYYQNLR
scaffold_24	fig|33926.187.peg.646	peg	scaffold_24_3006_2776	3006	2776	-	hypothetical protein				atgttcatcaaaaaaatctttcaatctttacctagtaatctcatctttttcatcatcactctacttttatttattccaattatcaccatttattatgtcattaaattctatcttttcactgtcaaactaagtattcaacaactaaaacaaggaatagtggttcaattttatcaacatttaaccacgaagcaaaccaatcatgtggaatttaattgatctttggttaactaa	MFIKKIFQSLPSNLIFFIITLLLFIPIITIYYVIKFYLFTVKLSIQQLKQGIVVQFYQHLTTKQTNHVEFNWSLVN
scaffold_24	fig|33926.187.peg.647	peg	scaffold_24_3977_3009	3977	3009	-	Lysophospholipase (EC 3.1.1.5); Monoglyceride lipase (EC 3.1.1.23); putative			isu;Triacylglycerol_metabolism isu;Triacylglycerol_metabolism	atgtttaaattaaaaaagaatttattattatttaatatttttttatttattagtttatttttatttgttttcatttataaacaaaagatctatgcttatcctttgttaaacaaagttacaactggtatttacacagaactaaaaacagttgaaaacgctaaagcgaatataattattactcatggcattgctgaaagttctaaagaatatgaaaaactaactaactatttaaatcgatctggttataatgttttactttatgatattagaagtcatggacaaagtagaagcgataataataatatagcggatattgatagttttcatacttttttagatgacttacatttaatagttaattgtttaaaacaagaaaataatttaaaaattattttatta…	MFKLKKNLLLFNIFLFISLFLFVFIYKQKIYAYPLLNKVTTGIYTELKTVENAKANIIITHGIAESSKEYEKLTNYLNRSGYNVLLYDIRSHGQSRSDNNNIADIDSFHTFLDDLHLIVNCLKQENNLKIILLGHSLGGMINNCYVYKYNDIDGVINSGSPTKIIDSVINFINPENIQNMDNIPVGMNYEKLSRLPLTTEMKNCRTINFLTPNFIRNTMILSIQYFQEKMINELFQYPVPILLLHGGQDQIILPENSQELFDLIQNTNKKLKLYPLNYHNLFNDLDNEQVYQDVIEWLEQFNIWRPFSGFFLFNAHNLERKQ
scaffold_24	fig|33926.187.peg.648	peg	scaffold_24_4291_4031	4291	4031	-	ATP-dependent Zn protease				aaacaatttaaaaaagactcaggcgataactgtttaatccttaaatacaaaggtcctaaacacttcttagacgacgataaagactattaccttggtcgcgcacgtgtttccaattctaatttcaaattaactgatttccaccttcacttcaacccaaaaagaaaaactttatctctttaccaagacaaacacaataatgataaagccgaagaagccgaaaataataaaaaaaccagtgatgactggtgattaaaattttaa	KQFKKDSGDNCLILKYKGPKHFLDDDKDYYLGRARVSNSNFKLTDFHLHFNPKRKTLSLYQDKHNNDKAEEAENNKKTSDDWWLKF
scaffold_240	fig|33926.187.peg.649	peg	scaffold_240_58_489	58	489	+	hypothetical protein				atgattacattaacatttattgaaaaaatctttatttgttttgtttgtattttaattagttttggatttgcaaatattatttatcaacccccaaaagatgattttttacaatccattaattcaacaaataatttaaaagaacgagaaatattgtttttgcctattaaacaaccgccaaataaaaaagcagaattaaaaaatattaattctgattttaaaccttcatctaaagaaatagataattatttttatgataaaatcatccccatcaaagaaaaagaaataaataatatgaagctttataatgtttttttaggagaaaacagcgatagaaaagatgctttagggtggcttcatcatcatttccccaacaaaacttttaaaagtaattttagttat…	MITLTFIEKIFICFVCILISFGFANIIYQPPKDDFLQSINSTNNLKEREILFLPIKQPPNKKAELKNINSDFKPSSKEIDNYFYDKIIPIKEKEINNMKLYNVFLGENSDRKDALGWLHHHFPNKTFKSNFSYALYNNNSLNNE
scaffold_242	fig|33926.187.peg.650	peg	scaffold_242_218_343	218	343	+	hypothetical protein				atgaatgacctaaattttgcaattggctttatcgttggcgctctattcacaactgctttaatgtttattatcaaaaaaatcttttttaattttcttccattgccagaaatcaataataaagcttaa	MNDLNFAIGFIVGALFTTALMFIIKKIFFNFLPLPEINNKA
scaffold_243	fig|33926.187.peg.651	peg	scaffold_243_3_239	3	239	+	hypothetical protein				gaatatatttgggaacaattgaaatcttttggatttaaagaacaagatttaaaagatgctggatatattagtataaaagaatttgaaaatcttggatataatttaaataaattagaaaaatctggatataatttgtatgaattgagatttatgggatatattagtattctacaaataataaatgtttttccttcatatgatttgaataaattaagaattgctggatataaatgttaa	EYIWEQLKSFGFKEQDLKDAGYISIKEFENLGYNLNKLEKSGYNLYELRFMGYISILQIINVFPSYDLNKLRIAGYKC
scaffold_244	fig|33926.187.peg.652	peg	scaffold_244_485_3	485	3	-	DNA-directed RNA polymerase specialized sigma subunit				ttccctaaagcacttcaaagagaagatttataccaagaaggaattttaggtctaatcaaagctttaaataattatcaagatttaggttatgattttctctcttatgccaaaacaatgattaaaagtgaaattacagaacttattagaggyatgcaaactacttcaactccaataaagacttttaggaaagaaaaacaagtaagtaatattccttttgaagaaaaacaacacgaatctattaaagccaaaaatctaaacccccaycaaatttggctaaaccaagttaatcacgaattgtttattcaaaaaatcaaatcmawtttaaatccccaagaattcgagattattagattaagttttgggattgctttaaaaaaccaaaaccaataccctcaaatt…	FPKALQREDLYQEGILGLIKALNNYQDLGYDFLSYAKTMIKSEITELIRXMQTTSTPIKTFRKEKQVSNIPFEEKQHESIKAKNLNPXQIWLNQVNHELFIQKIKXXLNPQEFEIIRLSFGIALKNQNQYPQIEYSNKNIGKMLNLSSRQVEIIKTKAIAK
scaffold_246	fig|33926.187.peg.653	peg	scaffold_246_1_237	1	237	+	hypothetical protein				aaaaatagaaaaagaatattaagaatttggattatctttatttctatcattcttgcaattcttttattccttttaggtttaagattacctccgttatttaaatcagataaagataaatctaaaacatctaatcaacctccatatcaataccaatatcaatatatctatgatacaaataaggttttaaatataattaaattattaactaaattaaaaaatgctggatataaatgttaa	KNRKRILRIWIIFISIILAILLFLLGLRLPPLFKSDKDKSKTSNQPPYQYQYQYIYDTNKVLNIIKLLTKLKNAGYKC
scaffold_246	fig|33926.187.peg.654	peg	scaffold_246_231_479	231	479	+	hypothetical protein				atgttaatttttttaattataaaagtattcaaagacgagcggagcgaactaggcggccagccgaagcacacccatctaacatttaccctttccttacaaagccccctctgggggtttgggggttttttatttcctccaatattccctcacatttcaattgaaggaattttttataaattacctctcgcgcctttgccgtgagtatcggtaaaggtgttgtttgagagtcaattaagattaattggagta	MLIFLIIKVFKDERSELGGQPKHTHLTFTLSLQSPLWGFGGFLFPPIFPHISIEGIFYKLPLAPLPWVSVKVLFESQLRLIGV
scaffold_247	fig|33926.187.peg.655	peg	scaffold_247_227_60	227	60	-	hypothetical protein				atggcaataaattacagacgttcttatttcagtaaaaaatcttttagaagaagaaaaaaaatgactttaggaagtttttttatgtattgggctttacctacattaggtattgttattcctttgattgtttattttgcttcaaaaggttatttatcaatagctaaataa	MAINYRRSYFSKKSFRRRKKMTLGSFFMYWALPTLGIVIPLIVYFASKGYLSIAK
scaffold_247	fig|33926.187.peg.656	peg	scaffold_247_353_478	353	478	+	hypothetical protein				atggcaaaaactactttaactcttcacgaaggccatcgtttatggcacatgtacaatgaagtagctaatgaaaacaaagaacatccaccaatgattaccaaagaaactttagaaatttatactaaa	MAKTTLTLHEGHRLWHMYNEVANENKEHPPMITKETLEIYTK
scaffold_248	fig|33926.187.peg.657	peg	scaffold_248_473_3	473	3	-	hypothetical protein				gaaaaccaaaaccctgatgatactttaaaacaagaattgaataacaaagaaactcatattaaaactttaaaagatgaaatacaacaattaggacttaaagaacaaagttttagaagtgaaatcgatactttaaaattggaaaacaaaaacttaaaagaaaaatatactaatgatttagacaaaatcaaacaagaacttaatgcagcaaaaacagaaaacgaaaaactagaaaaagagatgcaagagatacaaactgaattggttaaaaacggtaacgttgatgatgcattaattaaacaactaaacgaaaaacaatctaaaatcaaagagctaaataataaaattaataacttagaaaccaatgaggcacaattacaaataatcatcaaacaaaaagat…	ENQNPDDTLKQELNNKETHIKTLKDEIQQLGLKEQSFRSEIDTLKLENKNLKEKYTNDLDKIKQELNAAKTENEKLEKEMQEIQTELVKNGNVDDALIKQLNEKQSKIKELNNKINNLETNEAQLQIIIKQKDEEINQLQQTIQLQAQEIQRLTIEL
scaffold_249	fig|33926.187.peg.658	peg	scaffold_249_50_472	50	472	+	hypothetical protein				atgctacatttaaataatttaactatgaataataaaattaatttatcttttaatgcttataaaacatttcttgcaattaaaagaggtacttttaataaagaacaaattaaatcgtttgagaataatttattttttgttaaaactactaattatggtcaaggttgtttttctaagtttatgtctttacatttatatcgtcttattgatggtatacaacaattacgttcaaaagaacttcttagacaaaaattagcttatattaatcaacaattaaaagaattaaatgaagctaatgattggaattatcttttttctaatgcttttattttatctaatttggattatttttataaaatagcaaatatgcattataaaaacaaagaaatccaagaaaaaata…	MLHLNNLTMNNKINLSFNAYKTFLAIKRGTFNKEQIKSFENNLFFVKTTNYGQGCFSKFMSLHLYRLIDGIQQLRSKELLRQKLAYINQQLKELNEANDWNYLFSNAFILSNLDYFYKIANMHYKNKEIQEKIDFIKLHLR
scaffold_25	fig|33926.187.peg.659	peg	scaffold_25_2_997	2	997	+	Replicative DNA helicase (DnaB) (EC 3.6.4.12)				ttaaaaagagaaattggcggtattgttgctaaattatatcaaactgcaaaaagtaaaatagctccccaagattttttagaattaatagaaacaaatactgcaaaattaagaaaaaaactcactcccaagtttaaagatttaaaaagttgtgttactaaggtaatcaaagacattttggaaaaccacgataaaaataatttagttggtgtaaaaacaggttttaataatatagatgatttaattggaggttttaaaccaggacaattaaatattttagctgcaagaacgggaatgggaaaaactgcttttatgttaaatttggctgtcaatattgcaaaagtgtttaaaaatgttcctaaaaaacataatattttaatatttagtttagaaatgacctct…	LKREIGGIVAKLYQTAKSKIAPQDFLELIETNTAKLRKKLTPKFKDLKSCVTKVIKDILENHDKNNLVGVKTGFNNIDDLIGGFKPGQLNILAARTGMGKTAFMLNLAVNIAKVFKNVPKKHNILIFSLEMTSEELVKRVISCESQVSIKKMEQQQLTREERFEIALIEEKLSEINILIDDDRNTKIEEVKRKCRQLKFHRGLDIIFIDYLHLLKEDQFLNLNQVIGIITRELKKLAMELQTPIIALSQMNRATLTREHKIPNLADLRDSGSIKQDADMVMFLHRESYYEKDPFSNLVDDSTQFIVAKNRSGKLGLCCFNFDKEIQRIEEK
scaffold_25	fig|33926.187.peg.660	peg	scaffold_25_997_1590	997	1590	+	hypothetical protein				atgttaatttcagaacaaattttatcccacattaaacctgataattactttgaatatccttttaatcaatatatgcaatttaatcataaaaacttaaatcaatatttcaaaatcaccaaaataaccccacaaaaccaaaaagtacttagtggtaaaattaacgaatccctaattttaatttattttcgaaatcgtggaatcacccaacaatatcctcaaacatatttattttttattcctgatatcaaatttgatttagtattgtttacccacacaaaacgcattattgccttcaattttaaaacttcccttcgcgaacgttacaaacaagctgtcatcgaagcccaacaactaaaaaaactcgatacgcgttttgaatattatttgttaactaataat…	MLISEQILSHIKPDNYFEYPFNQYMQFNHKNLNQYFKITKITPQNQKVLSGKINESLILIYFRNRGITQQYPQTYLFFIPDIKFDLVLFTHTKRIIAFNFKTSLRERYKQAVIEAQQLKKLDTRFEYYLLTNNVTEFQRLNNKIKNGKVQGINKVIDCFSQKANAFFEDFFQRQFISFTDINLVKNTKGNIKKSGIN
scaffold_25	fig|33926.187.peg.661	peg	scaffold_25_1692_2216	1692	2216	+	Thymidylate kinase-like protein				ttgggaagtagttccattggaaaagaaataagaaatttgtttttataccaaaaaataataagtcccaaaactaaatattttcttagttttgccaacatgatccaagttcaagatgaactgataatccccaatttactaaatggtcatcttgttttaattgaccgttggtatggttccactttggcttatcaaagtaataatattgattatgatgatgaaataacatcaaaaattattaatcaatatttaatcaaacctcaattaactttctatctagatattgactcccaaattggattacaacgaaaacaaagccaaccacaccataaattagatttaattgaacaaaaaccattaaattattttgaaaatgttcgtgaaaattatttaaatcaaaat…	MGSSSIGKEIRNLFLYQKIISPKTKYFLSFANMIQVQDELIIPNLLNGHLVLIDRWYGSTLAYQSNNIDYDDEITSKIINQYLIKPQLTFYLDIDSQIGLQRKQSQPHHKLDLIEQKPLNYFENVRENYLNQNKYCKKSNCNHQNCKNVMINTTNSQKENLSQIIKTLINKKIL
scaffold_25	fig|33926.187.peg.662	peg	scaffold_25_3357_3497	3357	3497	+	hypothetical protein				ttgaataaatactatatatcaaattatatttgtttcgacgggagaaatattaaacccatgaatatgacttatccagaagtgaagcaaccaaaaccaccttattcaccaccaacttatttacaaattttaaaaaaaatataa	MNKYYISNYICFDGRNIKPMNMTYPEVKQPKPPYSPPTYLQILKKI
scaffold_25	fig|33926.187.peg.663	peg	scaffold_25_3528_3776	3528	3776	+	DNA-binding protein HU			idu(12);DNA_structural_proteins,_bacterial	atgactaaaaaagaattaatcaaaaaacttgctgaaacaactaaaaattcaattaccaaaactgaggaattttgcaattcctttgaaaataccttaattgaagcaatcacatccaacgaagaggtagttttatcaccccaacttagtaaattcattttaaaaagcaaaaaagctcgtttaggaaaaatgaggtgttccaaaactttggacaactttttactttttaaaaattctttaagactaacttaa	MTKKELIKKLAETTKNSITKTEEFCNSFENTLIEAITSNEEVVLSPQLSKFILKSKKARLGKMRCSKTLDNFLLFKNSLRLT
scaffold_25	fig|33926.187.peg.664	peg	scaffold_25_3848_4084	3848	4084	+	DNA-directed RNA polymerase specialized sigma subunit				atgttaagacaaaaattatttaaagtttttttaaaaaataaaaagaatttagcaattcgcgatcaattaatcgaaatacatttaccattrgtaaaaaaaatagttaaacaatttaaatatttccctaaagcacttcaaagagaagatttataccaagaaggaattttaggtctaatcaaagctttaaataattatcaagatttaggttatgattttctctcttatgccaaaacaatg	MLRQKLFKVFLKNKKNLAIRDQLIEIHLPXVKKIVKQFKYFPKALQREDLYQEGILGLIKALNNYQDLGYDFLSYAKTM
scaffold_250	fig|33926.187.peg.665	peg	scaffold_250_2_100	2	100	+	hypothetical protein				catttattaattaaagaagaagaaatcaaacaattacaagaaaacgaaaaaaaattaaaagaacaattaactaaaaacaagaagaagccacaaacctaa	HLLIKEEEIKQLQENEKKLKEQLTKNKKKPQT
scaffold_250	fig|33926.187.peg.666	peg	scaffold_250_227_469	227	469	+	hypothetical protein				ttgcgaaaacaattaaatattaaacaaacaaaattaaatgaaatcaatcaaaaaataggagttttaacagaaactcaagctaatttatcacaaacaataatagatttgaaaaatgatgaaacaataacaaattggaacaaatttaaaaaaattacatcttggggtaatggcgatagatgtaaaataatatcttttgatgatttttggagcgataaaccttttacatataaaattgttccaaat	MRKQLNIKQTKLNEINQKIGVLTETQANLSQTIIDLKNDETITNWNKFKKITSWGNGDRCKIISFDDFWSDKPFTYKIVPN
scaffold_251	fig|33926.187.peg.667	peg	scaffold_251_254_3	254	3	-	Thymidylate kinase-like protein				atgtttaataaattaatagtttttgaagggytagatggaagtggcaaaactactttgattaataaattaaaaaattatttaattaataaaggaaataaagtaaaagtttttcaaggtttrggaagtagttctattggaaaagaaataagaaaattgtttttacatcaaagaaaaacaagtccaaaaactaaatattttcttagttttgccaatatgatacaaacccaagatgaactgataattcctaatcta	MFNKLIVFEGXDGSGKTTLINKLKNYLINKGNKVKVFQGXGSSSIGKEIRKLFLHQRKTSPKTKYFLSFANMIQTQDELIIPNL
scaffold_251	fig|33926.187.peg.668	peg	scaffold_251_468_247	468	247	-	hypothetical protein				gatacgcgttttgaatattatttgttaactaatgatgctatcgaatcccaaagactcaataataaaattaaaaacggtaaggttcggggaattgatcaagtaattgattgtttttctcaaaaagctaatatcttcttaaaaacttttttycaaagacaatttgtttcttttccagaaattaatttaatcaaaaatacgaaaggaaatattaagaatgtttaa	DTRFEYYLLTNDAIESQRLNNKIKNGKVRGIDQVIDCFSQKANIFLKTFXQRQFVSFPEINLIKNTKGNIKNV
scaffold_252	fig|33926.187.peg.669	peg	scaffold_252_3_311	3	311	+	FIG01287819: hypothetical protein				caagaaaaacaagcacataaaaatactaaaattaccttggaagaaaaaattagtgaattaaaatcccaattatcagttttcaaatctgatagtgataaattagatgatgcctctataacctggcaaaatactgtagatagtacaacaacagcaataaacatcgggggagctacatactcaggagctataatgggttctgctttgggcccttggggaactgcaattgggggctttttaggtggtacaattggaggtgtgactgctgtagctactaagtgggatacagttaaaaaatggtggccttggtaa	QEKQAHKNTKITLEEKISELKSQLSVFKSDSDKLDDASITWQNTVDSTTTAINIGGATYSGAIMGSALGPWGTAIGGFLGGTIGGVTAVATKWDTVKKWWPW
scaffold_253	fig|33926.187.peg.670	peg	scaffold_253_163_2	163	2	-	Mobile element protein				ttggctaaaaattgaaaaaaaataaaattaaaacaaacaaaatattttttacaacaacaacgcattcaagctttatgtttgcaacatgaatatttttacggtcatcgcaaaattactgatttataccaagaaatgtttaaagaacccattactaagaaaaaa	MAKNWKKIKLKQTKYFLQQQRIQALCLQHEYFYGHRKITDLYQEMFKEPITKKK
scaffold_253	fig|33926.187.peg.671	peg	scaffold_253_288_139	288	139	-	Mobile element protein				atgatttctcacattcaaaccattaataaaaaaatagtttttaaactggttaaacaatttgtcaaagacctaaatttaactaccattttaaaaacaattcatattaatcaaagtacttattattattggctaaaaattgaaaaaaaataa	MISHIQTINKKIVFKLVKQFVKDLNLTTILKTIHINQSTYYYWLKIEKK
scaffold_254	fig|33926.187.peg.672	peg	scaffold_254_465_160	465	160	-	FIG01287819: hypothetical protein				cacaaaaatactaaaattaccttggaagaagaaattagtggtttaaattctaaattatcaggtttgaaaactgatagtgataaattagaaaagacctctgaaacctggcaaaatactgtagatagtacaacaacagcaataaacatcggaggagctacattctcaggagcaaaaacaggagctgttatcggaagtgctttgggcccttggggaactgcaattgggggctttttaggtggtacaattggaggtgtgactgctgtagctactaagtgggatacagttaaaaaatggtggccttggtaa	HKNTKITLEEEISGLNSKLSGLKTDSDKLEKTSETWQNTVDSTTTAINIGGATFSGAKTGAVIGSALGPWGTAIGGFLGGTIGGVTAVATKWDTVKKWWPW
scaffold_255	fig|33926.187.peg.673	peg	scaffold_255_2_325	2	325	+	DNA-directed RNA polymerase specialized sigma subunit				tccagagaggcttttcggaaagaaaaacaagtaagtaatattccttttgaagaaaaacaacaccaatctattaaagccaacaatctaaacccccatcaaatttggctaaaccaagttaatcacggattgtttattcaaaaaatcaaatyaattttaaatccccaagaattcgagattattagattaagttttgggattcctttaaaaaaccaaaaccaataccctcaaattgagtattccaacaaaaatataggtaaaatgttgaattttgcaacacaagtaaaatttatcaaaagcaaagcaattgctaaattaaaaaaataa	SREAFRKEKQVSNIPFEEKQHQSIKANNLNPHQIWLNQVNHGLFIQKIKXILNPQEFEIIRLSFGIPLKNQNQYPQIEYSNKNIGKMLNFATQVKFIKSKAIAKLKK
scaffold_255	fig|33926.187.peg.674	peg	scaffold_255_345_464	345	464	+	hypothetical protein				atgaattatcaaaaaaatacaactacttattataatgttgatggtaaaacaatttgcggtattcacgaacatgcccctgatacatggaattttattaaaacaacatggtttaataaagat	MNYQKNTTTYYNVDGKTICGIHEHAPDTWNFIKTTWFNKD
scaffold_256	fig|33926.187.peg.675	peg	scaffold_256_55_279	55	279	+	hypothetical protein				atgaatgacctaaatttcgccatcggatttatcgttggcgccctatttacaactgctttaatgtttattatcaaaaagatcttttttaattttctcctattcccagaaattgataaaacaaatgagccaaaaaaagaaaacaaaactaaaagttcattttcaattattccaaatccaaataacaattcaaaagaaaaaaataatttagaaagtgataacaactaa	MNDLNFAIGFIVGALFTTALMFIIKKIFFNFLLFPEIDKTNEPKKENKTKSSFSIIPNPNNNSKEKNNLESDNN
scaffold_256	fig|33926.187.peg.676	peg	scaffold_256_280_459	280	459	+	hypothetical protein				atgaaaattaataatttaagccaaagaatttatagatggtataatcatcgtaaaaaatatatcaacgcctctgaaataggaagcatcacaggaaataataaatttagaagtttagaacaactagtacatgacaaaatatttggagcaccttttattagtaataaatataccgaacacagc	MKINNLSQRIYRWYNHRKKYINASEIGSITGNNKFRSLEQLVHDKIFGAPFISNKYTEHS
scaffold_257	fig|33926.187.peg.677	peg	scaffold_257_111_461	111	461	+	hypothetical protein				atgtttatttttgcaatatttacaacaattattaattttattctaaaatacaccaaaggatttacaacagcagaaatatttgaacgaagaatggatggaatccaaacaacaattttcactattcttgttgtttctgggttcaaacccatttttaaattaattacaaacattgttatctttgtcaaagatatgattttggctatctttttccccaataaaaaactacaaaaattagaaattaaaagtgccagacaagaatatctagaacaaaaattattagaaaaattagataagattaaaaatttgcaagaaaaactacaatcccaaatagaagtacaaaaagttaaagtt	MFIFAIFTTIINFILKYTKGFTTAEIFERRMDGIQTTIFTILVVSGFKPIFKLITNIVIFVKDMILAIFFPNKKLQKLEIKSARQEYLEQKLLEKLDKIKNLQEKLQSQIEVQKVKV
scaffold_258	fig|33926.187.peg.678	peg	scaffold_258_42_149	42	149	+	hypothetical protein				atgaaactacaaataaaaaataaattaatgttaattttaactattgtttttctaatctttttcctacccccacacaaaatccactcatcacccacaaccaacctttaa	MKLQIKNKLMLILTIVFLIFFLPPHKIHSSPTTNL
scaffold_258	fig|33926.187.peg.679	peg	scaffold_258_384_461	384	461	+	hypothetical protein				atggctaaaaaaataattaaatcaaaaaaaccaaatattaaatcaacaaaaattaaaaatccaaataaaaaaatatta	MAKKIIKSKKPNIKSTKIKNPNKKIL
scaffold_259	fig|33926.187.peg.680	peg	scaffold_259_183_407	183	407	+	hypothetical protein				atgaatgacctaaatttcgccatcggatttatcgttggcgccctatttacaactgctttaatgtttattatcaaaaaaatcttttttaattttcttccattgccagaaatcaataataaagctgaaaaacaaaaagaaaataaactcaataaatcatcttcaattattacaaacccaaataacaattcaaaagaaaaaaataatttagaaagtgacaaaaattaa	MNDLNFAIGFIVGALFTTALMFIIKKIFFNFLPLPEINNKAEKQKENKLNKSSSIITNPNNNSKEKNNLESDKN
scaffold_26	fig|33926.187.peg.681	peg	scaffold_26_3_185	3	185	+	hypothetical protein				ttaccttttgatttacatcatgataattatcaaattactggtttctatctttctaatattttacaatttgataaaaaacatcctttttatgatttattaagaaatcatattttatttttaaataataaaaaatcggtaatacgtcctaaagatgagtttttggggataaaaataatactttag	LPFDLHHDNYQITGFYLSNILQFDKKHPFYDLLRNHILFLNNKKSVIRPKDEFLGIKIIL
scaffold_26	fig|33926.187.peg.682	peg	scaffold_26_902_1114	902	1114	+	hypothetical protein				atgcaaatcaaactgctaatattcaagaattgtttaaaaaaagcttatcaaattgttgaacaaaataaagacctctgggaaaagctagcttttcctttagcaactaatggtagattagaacgacaagatatagaaaattttcttcgtgataatgctgcattaattgaaaatttaagaaattcaagcagagcattaatgcaatctacaaattaa	MQIKLLIFKNCLKKAYQIVEQNKDLWEKLAFPLATNGRLERQDIENFLRDNAALIENLRNSSRALMQSTN
scaffold_26	fig|33926.187.peg.683	peg	scaffold_26_1300_1911	1300	1911	+	hypothetical protein				atgcatctacgtaatataacaactgatcctcctcgaccttctactccccctttttcaaattcaaacccgccagtttctgttcttccaacatttgattataatccccacgaatcagacagttcaatatatgttaatcctagatatattcccgacatacctacaattcaagaaaatcaattaacaccagaaggcaaagaacaccgcaataataaagtgctcgaaatcaaaagaaatgcacaaacacaccaaaatcaaagatatcaatttcctatttctagaacagaaggcaatatatcaagagaaattcttcaacccagcggaataatcattgaaggacctcgtggatctgatgctataaaacaagcaattttaccaagtggttctgttttgaaattttat…	MHLRNITTDPPRPSTPPFSNSNPPVSVLPTFDYNPHESDSSIYVNPRYIPDIPTIQENQLTPEGKEHRNNKVLEIKRNAQTHQNQRYQFPISRTEGNISREILQPSGIIIEGPRGSDAIKQAILPSGSVLKFYDVGSRETNSIKEIFCSNGQILKPDFTNIPSLQTIQSPLASNQINCLLWNRACSNSFKISSSIVWSERNKY
scaffold_26	fig|33926.187.peg.684	peg	scaffold_26_1892_2242	1892	2242	+	hypothetical protein				gtgaaagaaataaatattagattacaagccactgcttcaggtgtttctcatggatatacagatgtaagacatcgcggacaagaagaaggtatgtggaaaagagccatgttacaaacttttggaggtgtagctgcacaacaaatattggctaatcaaggtaaaataaaaaaagaacatatatttttaggtattgaaggtgattttcaaatgatagaaaaatatttaactgaagtgcgtcaatgggataaaatagatttgaataaattatttaaaaaacttgcgatattattaacaataataaagaactttttgaaattattgttaaagaaacagatcaaaaattacatttaa	MKEINIRLQATASGVSHGYTDVRHRGQEEGMWKRAMLQTFGGVAAQQILANQGKIKKEHIFLGIEGDFQMIEKYLTEVRQWDKIDLNKLFKKLAILLTIIKNFLKLLLKKQIKNYI
scaffold_26	fig|33926.187.peg.685	peg	scaffold_26_2541_2410	2541	2410	-	hypothetical protein				atgcaaaatgaaaaacaaagtagggaaaacatgaatgtaggaggggataaaacatgcaaatgggcttttagaaatgtaagaaaactctttgaaaaaaaagaccaactcaaaagttggtttttatattattaa	MQNEKQSRENMNVGGDKTCKWAFRNVRKLFEKKDQLKSWFLYY
scaffold_26	fig|33926.187.peg.686	peg	scaffold_26_2888_4036	2888	4036	+	Ribonucleotide reductase of class Ib (aerobic), alpha subunit (EC 1.17.4.1)			idu(9);Ribonucleotide_reduction	atgccagccttatttcccaaaaaaattaaagttatttatgatggtctcttgcaaggtcaagtttatgaaatggctcaaagtctagacttttcctttcaacacatccaagatgccctttccaaattaactgatgaaaacgtttttttacttactcgcagtgtgaaatttggacaagtatctgatgatgccaaaacttttttagacaaaaacgctaccaaagtaataggtgttgctgtgtctggcaataaaaattggggcaaaaactatggcaaagcaggcgacactatcgcttctacttataatgtgcctttggttctcaaattcgaaggttcgggcatgccagaagaaagagcttttttaaaaaaatggcttgcttgctattgtaacgaccaaaaattg…	MPALFPKKIKVIYDGLLQGQVYEMAQSLDFSFQHIQDALSKLTDENVFLLTRSVKFGQVSDDAKTFLDKNATKVIGVAVSGNKNWGKNYGKAGDTIASTYNVPLVLKFEGSGMPEERAFLKKWLACYCNDQKLPSYQFQTQAQLQTLTPKKTFLPPWITLNNQIIDEQGNIKDLNKDKEALQSFLQEGVLPKLKRFATLREKLTFLKENEYYESAFLQKYTHSQIKEIYQIAYQKNFTFPTFMGAFKFHHDYALKTRDKQHYLETYEDRLSVNALYHAKGDFEIAKRLIVSLINQDFTPATPTLLNTGKKHRGEFVSCFLLEAGDSLNDIARINEFSMQLSKIGGGVSINITNLRAKGESIKGIKGVCKGVVGVCKLLDHSFR
scaffold_260	fig|33926.187.peg.687	peg	scaffold_260_117_1	117	1	-	hypothetical protein				atgagtaaaaaaaatagatatgaatataattttgatggagatgttttaatttctatttacgaatatgattttataacaaacaaagaaatcaaacgaacttactacaattccgatggg	MSKKNRYEYNFDGDVLISIYEYDFITNKEIKRTYYNSDG
scaffold_260	fig|33926.187.peg.688	peg	scaffold_260_454_167	454	167	-	hypothetical protein				gggattgctccaaaaaaaatacaatcttttttaaaaaatacagaatgtaatcctgaaactagttttgtgcgagatattccaaaatctcaaacaacccaagatgatttggtagtaaaaaaagataacgaattaagtttakcaagagaaaaaataaccaattttgaaaaagaattggatataaaaaataaatacataacggaattagaaaccaaaatccaagaaaaaaaattattaaaagaaaaaataagccaatccaaagatttcgaagatggtaagataattagataa	GIAPKKIQSFLKNTECNPETSFVRDIPKSQTTQDDLVVKKDNELSLXREKITNFEKELDIKNKYITELETKIQEKKLLKEKISQSKDFEDGKIIR
[truncated: 691 more rows]

## Sheet: Supplementary Table 2
Supplementary Table 2-1 Phylogenetic Analysis data
[truncated: 87 more rows]

[truncated: 3 more sheets: Supplementary Table 3, Supplementary Table 4, Supplementary Table 5]
